# Supplementary material for: Population genetics of swamp eel in the Yangtze River: comparative analyses between mitochondrial and microsatellite data provide novel insights
Source: PeerJ. 2020 Jan 21;8:e8415. doi: 10.7717/peerj.8415 (PMC6979408; doi:10.7717/peerj.8415)
Supplement: Supplemental Information 1 [file peerj-08-8415-s005.xlsx]

## Sheet: Sheet1
	p1		p2		p3		p4		p5		p6		p7		p8		p9		p10
DT1	192	198	230	248	133	139	291	291	406	406	237	265	175	200	139	141	194	198	352	354
DT2	189	189	230	252	133	133	291	291	400	406	263	282	173	200	148	155	242	242	352	354
DT3	202	216	226	252	114	114	289	293	400	406	239	258	175	179	133	139	259	259	337	354
DT4	189	206	226	234	114	114	291	291	400	406	239	255	175	192	141	159	232	234	352	358
DT5	189	200	224	226	114	135	293	293	394	400	243	243	175	200	167	169	247	247	354	360
DT6	183	183	242	250	133	156	289	289	392	406	260	274	194	202	137	145	194	226	356	360
DT7	183	189	224	230	114	129	289	289	400	406	237	239	175	200	137	157	232	232	354	360
DT8	189	198	228	250	114	129	285	287	404	406	243	245	188	188	139	153	232	232	352	356
DT9	208	222	226	250	131	139	293	293	392	408	280	282	175	192	139	167	213	228	349	357
DT10	185	192	230	244	114	131	327	327	404	404	280	282	173	192	137	139	236	236	360	360
DT11	177	185	226	228	114	114	289	289	406	406	258	260	192	192	148	155	236	236	355	355
DT12	181	198	226	234	133	135	285	285	394	410	260	282	194	200	135	153	247	247	352	354
DT13	187	194	230	234	135	144	293	293	394	404	256	258	175	200	155	155	228	228	349	361
DT14	189	189	218	232	114	135	285	289	410	410	237	256	167	171	135	141	220	249	337	355
DT15	183	204	226	238	138	159	281	293	400	408	239	239	173	175	137	153	232	242	354	354
DT16	185	196	240	248	138	139	285	299	404	423	260	262	178	192	135	135	228	232	354	360
DT17	192	204	222	222	114	114	287	287	410	410	260	260	173	192	139	145	207	242	348	356
DT18	183	189	226	226	114	114	289	289	394	410	256	280	179	200	135	137	244	247	355	355
DT19	185	196	240	248	135	139	366	368	404	404	262	262	192	198	135	135	228	232	355	361
DT20	194	202	224	234	135	135	287	287	394	406	253	282	179	200	139	167	230	257	355	355
DT21	212	226	218	234	133	138	327	327	406	406	245	258	175	175	141	141	247	247	355	357
DT22	186	192	226	240	135	139	331	354	406	416	237	260	175	175	120	137	257	257	346	354
DT23	200	212	220	250	114	133	293	358	404	406	239	258	194	200	131	135	239	247	353	353
DT24	181	204	234	250	114	114	285	285	392	404	247	258	173	192	131	135	207	251	356	358
DT25	183	206	216	238	114	114	291	291	394	406	260	274	194	194	139	155	236	257	352	354
DT26	189	222	248	248	114	138	316	329	392	404	237	256	194	200	139	139	213	213	352	354
DT27	189	196	226	250	135	141	289	327	394	406	258	263	163	190	135	135	247	247	353	357
DT28	198	198	226	240	129	135	289	289	394	400	243	265	200	200	139	161	236	236	355	357
DT29	189	196	216	216	138	148	289	289	406	408	243	263	163	165	135	137	255	255	353	357
DT30	183	196	234	234	114	133	293	293	406	406	256	263	175	200	139	139	213	249	355	357
WW1	173	190	238	242	114	135	335	337	392	400	239	243	167	173	137	143	211	211	350	350
WW2	175	181	232	240	126	133	291	301	394	416	239	254	169	182	135	137	226	226	343	347
WW3	173	190	220	220	129	133	301	337	392	392	247	254	169	169	135	145	215	215	345	345
WW4	181	192	222	250	131	135	291	291	388	394	251	251	175	179	135	137	213	213	349	361
WW5	185	192	218	224	129	139	318	318	394	394	247	247	169	173	133	137	209	209	345	347
WW6	194	198	232	240	127	133	301	301	394	394	253	262	167	171	137	137	211	228	347	353
WW7	190	190	234	256	114	114	285	285	402	410	237	243	192	200	137	137	242	242	345	355
WW8	189	192	230	242	127	127	279	318	392	398	239	241	171	173	122	122	213	213	343	347
WW9	181	187	208	230	129	133	279	293	394	416	247	247	171	179	145	145	207	222	349	366
WW10	192	206	216	224	129	135	289	293	394	400	251	255	171	205	129	135	236	239	342	344
WW11	196	210	240	248	131	155	291	306	394	396	243	243	167	182	143	165	220	222	344	344
WW12	177	177	216	244	129	138	291	291	394	396	249	254	175	182	137	137	215	215	346	350
WW13	173	181	240	240	131	133	325	325	394	394	243	243	169	171	124	135	211	211	335	345
WW14	181	190	224	240	129	153	289	289	394	406	247	247	169	171	139	139	213	213	349	361
WW15	192	192	226	250	127	131	306	306	392	398	239	253	171	175	139	169	213	224	351	351
WW16	190	192	222	244	133	133	306	306	394	408	239	247	169	169	135	148	217	226	347	349
WW17	183	189	226	244	114	138	289	293	410	410	239	239	192	200	135	139	228	228	353	357
WW18	181	196	224	238	133	138	291	291	394	394	253	253	171	173	137	137	207	226	344	344
WW19	190	216	232	250	129	129	279	314	394	394	247	249	171	175	157	165	228	228	340	340
WW20	183	183	236	250	114	122	299	299	394	410	247	251	167	171	129	137	224	244	342	353
WW21	173	173	250	260	127	127	285	318	390	392	247	251	173	175	129	145	213	232	342	344
WW22	179	181	236	240	127	129	289	289	392	392	258	258	171	171	137	137	236	236	343	347
WW23	173	177	230	232	127	133	285	285	392	398	239	251	169	179	133	137	215	215	345	361
WW24	187	206	218	248	163	163	291	291	394	404	243	254	173	175	135	141	213	213	340	344
WW25	190	212	230	230	139	139	306	306	394	406	256	262	173	190	137	137	211	220	345	347
WW26	181	194	228	232	129	129	331	360	394	416	239	239	169	169	137	137	207	207	345	345
WW27	183	183	232	234	127	133	293	293	394	394	239	251	171	179	139	141	213	251	335	346
WW28	186	192	214	222	131	148	279	318	394	394	253	258	173	178	137	137	230	242	344	348
WW29	185	194	232	244	131	139	293	320	394	416	239	251	169	169	137	137	205	205	347	347
WW30	181	200	238	238	127	135	291	293	394	394	239	249	167	171	137	155	213	217	345	345
FC1	196	202	234	234	129	129	291	291	392	400	237	249	175	178	145	145	226	226	349	355
FC2	190	208	224	228	135	159	291	331	394	404	249	263	175	178	135	135	230	230	345	345
FC3	192	196	220	226	133	159	279	320	394	394	251	251	175	175	131	135	209	209	347	347
FC4	179	210	220	234	135	135	289	289	394	398	249	263	163	175	139	139	253	253	345	355
FC5	194	200	270	270	122	129	291	291	394	394	249	251	175	178	129	135	215	215	347	347
FC6	200	210	224	228	122	122	295	318	394	408	249	251	169	175	133	159	228	253	348	352
FC7	189	200	232	240	129	135	291	291	394	398	241	249	169	175	135	137	226	226	348	358
FC8	190	190	234	240	135	135	295	295	394	398	239	254	163	175	131	131	253	253	347	351
FC9	183	183	232	240	135	135	285	327	394	400	243	243	173	198	131	135	230	230	343	349
FC10	189	189	224	224	127	135	320	320	394	394	249	251	167	175	135	135	230	230	349	349
FC11	183	204	228	230	135	135	291	291	394	398	243	245	175	175	135	137	226	230	349	354
FC12	198	198	236	236	133	135	291	291	394	398	239	239	175	175	135	137	215	215	344	344
FC13	190	208	224	234	133	133	293	293	394	394	245	245	163	175	137	137	209	230	345	349
FC14	198	206	244	256	129	129	335	337	394	414	243	249	171	175	131	143	209	209	346	348
FC15	204	230	226	226	129	133	312	312	394	400	243	243	175	182	131	135	209	215	349	349
FC16	190	208	228	228	127	129	289	289	394	398	263	263	173	192	129	129	230	230	385	387
FC17	179	198	224	224	135	135	291	295	392	394	243	245	175	175	135	135	203	226	349	351
FC18	196	198	218	256	129	129	337	337	394	394	245	267	173	200	137	145	215	215	348	348
FC19	200	210	218	234	135	135	337	337	392	398	249	263	171	175	135	135	234	234	345	349
FC20	242	244	222	228	133	135	306	306	394	400	245	249	163	175	139	139	234	234	344	348
FC21	189	189	232	232	133	135	327	327	394	400	243	249	175	178	135	135	209	230	348	353
FC22	200	200	228	228	129	131	337	337	394	398	263	263	163	194	131	135	226	226	348	348
FC23	183	183	228	240	135	135	291	291	392	408	249	251	161	169	135	135	228	228	342	348
FC24	175	177	224	224	133	135	291	291	394	394	239	253	178	178	135	137	213	215	344	348
FC25	196	200	220	230	127	135	285	337	392	394	239	251	179	179	133	133	209	230	348	354
FC26	187	208	228	228	135	135	306	316	394	400	245	263	175	192	135	137	230	230	349	349
FC27	190	190	228	242	129	135	291	316	394	398	243	263	173	173	135	157	226	230	344	348
FC28	202	208	230	242	135	135	337	337	394	398	249	260	175	175	131	137	234	234	352	362
FC29	187	187	224	224	133	133	293	337	394	398	251	253	171	171	137	139	217	217	344	346
FC30	183	210	224	224	135	135	289	306	392	394	239	249	173	173	124	137	209	234	348	350
GC1	185	198	228	228	127	127	299	299	394	416	239	260	167	167	139	157	211	211	347	347
GC2	173	194	222	226	135	157	306	306	394	400	241	245	163	178	137	141	211	213	346	348
GC3	173	183	228	234	129	135	333	333	394	394	241	254	171	173	139	139	213	213	346	360
GC4	173	206	218	218	131	155	283	316	394	402	239	241	169	171	137	137	211	213	344	344
GC5	185	185	226	232	133	133	285	285	394	396	247	249	167	171	137	157	211	211	344	346
GC6	173	173	220	240	131	144	308	318	392	392	239	239	171	175	139	139	213	213	340	340
GC7	192	206	228	232	141	169	308	318	394	396	251	258	169	175	137	143	211	211	342	352
GC8	181	185	228	230	133	133	287	287	386	394	247	247	167	169	131	137	184	234	346	346
GC9	198	198	226	226	133	133	287	308	394	406	239	239	167	169	137	152	215	215	344	346
GC10	206	214	234	250	129	133	285	291	392	394	239	239	171	173	137	137	215	215	344	344
GC11	185	198	222	230	133	133	306	316	394	400	239	239	173	178	137	137	215	215	348	356
GC12	187	190	220	244	131	133	291	291	394	394	239	247	171	171	137	159	211	211	344	350
GC13	187	198	226	238	144	144	279	285	394	419	247	258	175	186	141	141	205	220	342	348
GC14	181	187	244	252	133	135	337	337	394	398	239	241	173	173	137	155	211	230	348	358
GC15	182	206	220	232	139	139	279	333	394	406	241	253	169	182	131	137	222	222	342	342
GC16	179	198	250	252	131	146	289	291	394	394	249	254	173	178	137	137	203	203	333	346
GC17	177	185	230	230	129	129	287	287	394	414	239	245	171	186	129	137	211	226	346	346
GC18	173	173	236	244	133	133	306	306	394	396	237	239	173	173	135	137	220	220	348	361
GC19	183	183	222	232	122	133	333	333	392	394	249	260	178	179	135	137	217	217	344	348
GC20	185	194	222	242	131	135	285	285	394	394	239	256	169	178	137	152	211	211	345	354
GC21	190	194	218	240	133	146	337	337	392	402	239	256	167	169	131	137	205	205	348	348
GC22	189	196	224	228	141	150	293	293	394	416	249	249	165	171	137	137	215	220	344	348
GC23	185	190	244	244	133	133	279	279	394	414	247	249	169	173	137	155	213	253	340	354
GC24	187	198	232	236	133	133	291	291	394	414	241	267	167	173	137	157	222	222	344	350
GC25	173	187	230	230	129	133	279	293	392	392	237	247	163	178	137	137	207	217	344	348
GC26	190	204	218	226	129	144	289	327	394	394	249	256	173	173	143	159	203	203	342	346
GC27	181	206	230	234	131	133	285	285	394	394	243	249	169	173	131	143	213	213	346	346
GC28	190	218	234	236	129	135	322	325	394	406	239	251	167	171	131	141	205	205	348	356
GC29	185	192	240	242	138	138	289	289	394	406	239	245	169	173	129	143	213	217	347	349
GC30	183	189	232	250	131	131	293	293	394	414	241	245	167	169	135	141	239	239	342	342
HN1	177	183	212	238	133	133	301	301	392	392	235	247	171	179	139	159	220	226	337	337
HN2	183	194	242	248	129	133	331	344	394	394	235	247	169	171	139	169	215	226	337	361
HN3	173	183	226	238	127	131	320	320	392	392	245	245	161	175	141	150	195	205	344	344
HN4	173	185	212	234	133	133	301	301	392	392	231	235	175	178	167	167	215	215	337	349
HN5	183	187	234	234	138	138	310	314	394	398	282	284	171	175	135	135	236	244	337	349
HN6	173	189	240	242	133	141	312	312	394	394	235	235	175	175	135	159	234	234	345	361
HN7	177	183	212	212	129	148	312	312	394	394	235	235	167	167	129	129	236	247	337	348
HN8	183	183	212	234	133	133	312	312	382	387	235	235	171	171	129	135	226	226	337	337
HN9	183	183	248	248	114	133	289	318	394	394	235	251	169	194	129	129	244	244	346	346
HN10	194	212	234	238	129	133	310	310	392	394	235	245	161	169	135	135	234	234	337	349
HN11	183	194	234	234	127	133	312	312	392	392	235	235	173	186	135	139	215	234	344	344
HN12	173	183	234	256	133	133	310	310	394	394	235	235	169	175	150	159	242	242	347	350
HN13	198	198	230	234	129	129	299	316	394	394	235	243	167	179	165	167	215	215	337	351
HN14	177	194	238	238	129	135	289	325	394	394	235	245	169	175	137	137	226	234	337	337
HN15	173	173	240	240	127	127	337	337	392	408	239	243	175	175	137	137	228	228	344	344
HN16	175	194	240	256	139	139	337	337	392	408	239	245	155	178	131	139	211	226	337	361
HN17	183	194	234	234	129	129	310	310	394	398	245	247	167	173	135	137	195	244	349	349
HN18	173	185	224	228	133	141	316	316	394	394	245	245	171	194	137	145	236	236	337	354
HN19	173	187	238	238	127	139	291	335	394	402	235	251	175	194	139	141	213	232	361	375
HN20	183	183	212	234	133	133	310	310	394	410	247	247	171	194	137	137	234	242	349	353
HN21	202	202	238	240	133	133	285	285	392	394	282	284	175	175	143	157	234	234	344	361
HN22	189	189	234	238	131	131	285	285	394	394	239	245	163	175	137	159	220	236	337	337
HN23	183	194	234	234	133	133	289	320	392	392	235	245	173	173	135	135	211	211	345	350
HN24	173	198	234	234	133	133	310	310	392	394	235	235	173	194	133	135	213	213	345	350
HN25	186	186	210	210	127	127	316	335	392	404	245	245	175	182	133	143	228	228	347	349
HN26	185	194	212	234	127	133	289	320	392	392	235	235	169	173	137	137	226	232	345	350
HN27	173	189	234	240	139	139	287	318	392	398	235	251	178	178	143	157	228	234	337	342
HN28	173	198	228	234	133	133	310	310	392	392	235	235	167	171	159	159	215	215	337	344
HN29	194	196	212	212	133	133	301	301	392	392	231	235	155	155	137	161	234	234	337	348
HN30	173	192	228	234	133	139	293	310	394	394	235	235	167	169	139	145	211	213	347	363
WJ1	194	202	222	230	129	133	279	287	394	414	239	243	175	182	139	159	209	209	349	349
WJ2	198	198	230	234	131	133	295	331	394	394	247	251	173	178	124	150	220	220	343	347
WJ3	210	222	224	226	133	133	283	283	382	394	247	254	169	171	129	133	209	211	346	351
WJ4	181	216	224	232	131	135	322	331	394	408	239	239	169	182	139	159	211	226	345	345
WJ5	173	183	234	238	131	133	289	301	394	400	241	258	167	173	139	141	215	215	345	349
WJ6	194	202	230	248	127	127	329	329	394	406	239	251	161	179	139	159	213	224	345	357
WJ7	190	212	234	238	114	133	301	301	394	414	235	251	169	182	139	141	226	226	343	348
WJ8	196	196	222	242	133	133	285	285	394	414	241	241	171	171	137	141	230	230	347	347
WJ9	189	189	226	248	138	138	289	289	392	394	243	245	171	178	137	159	222	222	346	352
WJ11	185	202	232	240	133	141	299	299	394	406	245	245	169	179	133	143	209	209	346	346
WJ12	179	189	220	220	138	148	291	295	394	416	239	251	167	171	135	137	207	213	342	344
WJ13	173	190	216	228	133	144	295	299	394	398	249	253	171	175	135	137	215	215	345	345
WJ14	181	185	226	226	129	129	289	318	394	406	239	249	161	182	139	143	215	222	337	350
WJ15	173	173	224	232	129	138	295	295	394	416	239	258	169	171	137	159	211	217	346	346
WJ16	192	214	240	250	131	133	299	299	394	394	243	251	171	179	135	137	207	207	349	375
WJ17	177	177	228	232	133	133	289	289	394	394	249	249	173	173	143	152	224	230	344	346
WJ18	183	190	224	238	133	133	304	304	394	406	241	262	163	167	137	137	205	205	345	355
WJ19	194	194	230	232	114	133	314	314	394	394	239	247	169	173	137	157	205	205	346	346
WJ20	179	187	230	253	133	144	297	297	394	404	239	241	167	211	124	124	211	226	344	344
WJ21	190	192	224	236	127	127	306	306	394	394	247	265	175	178	135	152	242	242	342	350
WJ22	173	187	250	250	129	131	287	308	394	410	237	241	171	171	129	157	211	217	347	349
WJ23	181	187	236	244	133	138	295	295	394	400	243	256	167	171	135	137	194	234	346	361
WJ24	185	187	230	236	133	141	289	322	394	396	239	256	169	173	133	137	211	213	347	353
WJ25	183	202	238	240	129	133	318	320	392	414	241	247	171	178	135	135	211	215	347	354
WJ26	189	196	226	232	129	131	289	289	392	394	235	245	167	169	129	129	184	226	343	349
WJ27	173	196	218	218	131	131	285	289	394	400	247	253	167	173	137	139	211	211	346	348
WJ28	173	190	234	240	133	139	291	291	394	394	231	247	173	182	137	137	213	213	346	346
WJ29	190	196	238	240	114	114	325	325	394	394	229	251	163	179	133	137	211	217	354	375
WJ30	186	208	228	228	131	135	291	291	394	394	235	256	169	173	137	137	215	220	343	347
