# Supplementary material for: Population genetics of swamp eel in the Yangtze River: comparative analyses between mitochondrial and microsatellite data provide novel insights
Source: PeerJ. 2020 Jan 21;8:e8415. doi: 10.7717/peerj.8415 (PMC6979408; doi:10.7717/peerj.8415)
Supplement: Supplemental Information 2 [file peerj-08-8415-s006.zip]

Archive with 3 entries (3 files):
- MAS.out
- MAS.rdf
- MAS.fdi
