# Supplementary material for: Population genetics of swamp eel in the Yangtze River: comparative analyses between mitochondrial and microsatellite data provide novel insights
Source: PeerJ. 2020 Jan 21;8:e8415. doi: 10.7717/peerj.8415 (PMC6979408; doi:10.7717/peerj.8415)
Supplement: Supplemental Information 2 [file peerj-08-8415-s006.zip › MAS.out]

Results of file E:\¹¤×÷\¸öÈËÏîÄ¿²ÄÁÏ\»Æ÷­\ÏßÁ£ÌåÁªºÏÊý¾Ý\DBX\MAS.rdf with Epsilon=0
Criterion for generated median vectors : Connection cost.
with weighting transversions/transitions: 1/1

Equivalent taxa : 


Final links : 

Link    1 0 Seq.      1 with Seq.     11, mutations at 57     a 
Link    2 0 Seq.      1 with Seq. mv   2, mutations at 133    b 
Link    3 0 Seq.      2 with Seq.      4, mutations at 102    a 
Link    4 0 Seq.      2 with Seq.      5, mutations at 20     b 
Link    5 0 Seq.      3 with Seq.      8, mutations at 95     a 
Link    6 0 Seq.      3 with Seq.     15, mutations at 55     a 
Link    7 0 Seq.      3 with Seq.     30, mutations at 53     a 
Link    8 0 Seq.      5 with Seq.     19, mutations at 47     b 
Link    9 0 Seq.      5 with Seq.     20, mutations at 137    b 
Link   10 0 Seq.      5 with Seq.     24, mutations at 22     a 
Link   11 0 Seq.      5 with Seq.     25, mutations at 39     a 
Link   12 0 Seq.      5 with Seq.     31, mutations at 14     a 38     a 138    a 
Link   13 0 Seq.      5 with Seq.     33, mutations at 68     a 
Link   14 0 Seq.      5 with Seq.     39, mutations at 139    a 
Link   15 0 Seq.      5 with Seq.     52, mutations at 33     a 72     a 128    a 
Link   16 0 Seq.      5 with Seq.     53, mutations at 6      a 
Link   17 0 Seq.      5 with Seq.     54, mutations at 118    a 
Link   18 0 Seq.      5 with Seq.     55, mutations at 121    a 131    a 
Link   19 0 Seq.      5 with Seq.     59, mutations at 17     a 
Link   20 0 Seq.      5 with Seq.     60, mutations at 89     a 
Link   21 0 Seq.      5 with Seq.     61, mutations at 120    a 
Link   22 0 Seq.      5 with Seq.     77, mutations at 91     b 115    b 
Link   23 0 Seq.      5 with Seq.     80, mutations at 108    a 
Link   24 0 Seq.      5 with Seq.     81, mutations at 79     a 
Link   25 0 Seq.      5 with Seq.     84, mutations at 30     a 
Link   26 0 Seq.      5 with Seq. mv   1, mutations at 130    a 
Link   27 0 Seq.      5 with Seq. mv   3, mutations at 32     a 
Link   28 0 Seq.      6 with Seq.      9, mutations at 129    a 
Link   29 0 Seq.      6 with Seq.     10, mutations at 122    a 
Link   30 0 Seq.      6 with Seq.     17, mutations at 80     a 
Link   31 0 Seq.      7 with Seq.     27, mutations at 67     a 
Link   32 0 Seq.     10 with Seq. mv   2, mutations at 105    a 
Link   33 0 Seq.     12 with Seq.     15, mutations at 42     b 76     a 78     a 
Link   34 0 Seq.     13 with Seq.     14, mutations at 36     a 
Link   35 0 Seq.     13 with Seq.     15, mutations at 20     a 21     b 48     a 68     a 71     a 77     a 79     a 89     a 104    b 105    a 130    a 133    a 153    a 
Link   36 0 Seq.     15 with Seq.     16, mutations at 57     a 85     a 
Link   37 0 Seq.     15 with Seq.     18, mutations at 54     a 
Link   38 0 Seq.     15 with Seq. mv   2, mutations at 11     a 38     a 
Link   39 0 Seq.     16 with Seq.     22, mutations at 53     a 
Link   40 0 Seq.     19 with Seq.     34, mutations at 123    a 
Link   41 0 Seq.     21 with Seq.     33, mutations at 24     a 
Link   42 0 Seq.     21 with Seq.     86, mutations at 75     a 
Link   43 0 Seq.     23 with Seq.     55, mutations at 117    a 
Link   44 0 Seq.     25 with Seq.     40, mutations at 69     a 
Link   45 0 Seq.     25 with Seq.     58, mutations at 49     a 
Link   46 0 Seq.     26 with Seq.     55, mutations at 83     a 
Link   47 0 Seq.     27 with Seq. mv   6, mutations at 112    a 
Link   48 0 Seq.     28 with Seq.     52, mutations at 14     a 
Link   49 0 Seq.     29 with Seq.     79, mutations at 27     a 
Link   50 0 Seq.     29 with Seq. mv   3, mutations at 134    a 
Link   51 0 Seq.     30 with Seq. mv   8, mutations at 56     b 
Link   52 0 Seq.     31 with Seq.     51, mutations at 76     a 
Link   53 0 Seq.     32 with Seq.     40, mutations at 97     a 
Link   54 0 Seq.     33 with Seq.     35, mutations at 7      a 
Link   55 0 Seq.     35 with Seq.     36, mutations at 16     b 
Link   56 0 Seq.     37 with Seq.     38, mutations at 5      a 138    a 142    a 
Link   57 0 Seq.     37 with Seq. mv   7, mutations at 43     a 86     a 140    a 145    a 
Link   58 0 Seq.     40 with Seq.     41, mutations at 90     a 
Link   59 0 Seq.     42 with Seq.     43, mutations at 70     a 135    a 
Link   60 0 Seq.     42 with Seq.     45, mutations at 100    a 
Link   61 0 Seq.     42 with Seq.     46, mutations at 25     b 152    a 
Link   62 0 Seq.     42 with Seq.     48, mutations at 13     a 
Link   63 1 Seq.     42 with Seq.     49, mutations at 93     a 
Link   64 0 Seq.     42 with Seq. mv   8, mutations at 20     a 21     b 34     a 36     a 43     a 44     b 48     a 58     a 59     a 65     a 77     a 78     a 79     a 88     a 94     a 103    a 104    b 109    a 125    a 127    a 128    a 133    a 143    a 146    a 
Link   65 1 Seq.     42 with Seq. mv   9, mutations at 93     b 
Link   66 0 Seq.     44 with Seq.     46, mutations at 122    a 
Link   67 0 Seq.     44 with Seq.     50, mutations at 92     a 
Link   68 0 Seq.     47 with Seq. mv   8, mutations at 38     a 
Link   69 1 Seq.     49 with Seq. mv   9, mutations at 93     b 
Link   70 0 Seq.     52 with Seq.     56, mutations at 48     a 
Link   71 0 Seq.     55 with Seq.     57, mutations at 114    a 
Link   72 0 Seq.     62 with Seq.     70, mutations at 35     a 100    a 
Link   73 0 Seq.     63 with Seq.     66, mutations at 124    a 
Link   74 0 Seq.     64 with Seq.     65, mutations at 84     a 
Link   75 0 Seq.     65 with Seq.     69, mutations at 119    a 
Link   76 0 Seq.     65 with Seq.     71, mutations at 17     a 92     a 
Link   77 0 Seq.     65 with Seq.     72, mutations at 56     a 
Link   78 0 Seq.     65 with Seq.     85, mutations at 96     a 126    a 146    a 147    a 
Link   79 0 Seq.     65 with Seq. mv   5, mutations at 9      a 
Link   80 0 Seq.     66 with Seq.     67, mutations at 71     a 
Link   81 0 Seq.     66 with Seq.     70, mutations at 26     a 
Link   82 0 Seq.     66 with Seq. mv   7, mutations at 2      b 10     a 33     a 38     a 49     a 50     a 57     a 66     a 76     a 80     a 99     a 123    a 149    b 151    a 
Link   83 0 Seq.     67 with Seq. mv   9, mutations at 1      a 3      a 4      a 8      a 15     a 18     a 23     a 29     a 33     a 34     a 38     a 45     a 51     a 55     a 57     a 60     a 61     a 62     a 63     a 64     a 73     b 74     a 75     a 78     a 80     a 82     a 87     a 90     b 97     a 99     a 106    a 107    a 109    a 110    a 112    a 119    a 120    a 122    a 123    a 127    a 128    a 130    a 139    a 143    a 146    a 148    a 151    a 
Link   84 0 Seq.     68 with Seq. mv   4, mutations at 19     a 37     a 113    a 
Link   85 0 Seq.     73 with Seq. mv   6, mutations at 12     a 40     a 
Link   86 0 Seq.     74 with Seq.     75, mutations at 150    a 
Link   87 0 Seq.     74 with Seq. mv   1, mutations at 46     a 
Link   88 0 Seq.     76 with Seq. mv   5, mutations at 13     a 28     a 75     a 98     a 107    a 141    a 
Link   89 0 Seq.     78 with Seq. mv   1, mutations at 101    a 111    a 
Link   90 0 Seq.     82 with Seq.     86, mutations at 136    a 
Link   91 0 Seq.     83 with Seq. mv   1, mutations at 52     a 
Link   92 0 Seq. mv   3 with Seq. mv   4, mutations at 31     a 33     a 51     a 126    a 132    a 
Link   93 0 Seq. mv   4 with Seq. mv   5, mutations at 48     a 
Link   94 0 Seq. mv   5 with Seq. mv   7, mutations at 25     a 31     a 41     a 116    a 
Link   95 0 Seq. mv   6 with Seq. mv   7, mutations at 65     a 81     a 83     a 144    a 
**************************************************
Frequ. of taxon        1 :    2
Frequ. of taxon        2 :    3
Frequ. of taxon        3 :    3
Frequ. of taxon        4 :    1
Frequ. of taxon        5 :   24
Frequ. of taxon        6 :    5
Frequ. of taxon        7 :    1
Frequ. of taxon        8 :    1
Frequ. of taxon        9 :    1
Frequ. of taxon       10 :    3
Frequ. of taxon       11 :    1
Frequ. of taxon       12 :    1
Frequ. of taxon       13 :    2
Frequ. of taxon       14 :    1
Frequ. of taxon       15 :    1
Frequ. of taxon       16 :    1
Frequ. of taxon       17 :    1
Frequ. of taxon       18 :    1
Frequ. of taxon       19 :    1
Frequ. of taxon       20 :    1
Frequ. of taxon       21 :    1
Frequ. of taxon       22 :    1
Frequ. of taxon       23 :    1
Frequ. of taxon       24 :    1
Frequ. of taxon       25 :    4
Frequ. of taxon       26 :    1
Frequ. of taxon       27 :    2
Frequ. of taxon       28 :    3
Frequ. of taxon       29 :    1
Frequ. of taxon       30 :    1
Frequ. of taxon       31 :    1
Frequ. of taxon       32 :    1
Frequ. of taxon       33 :    2
Frequ. of taxon       34 :    1
Frequ. of taxon       35 :    1
Frequ. of taxon       36 :    1
Frequ. of taxon       37 :    1
Frequ. of taxon       38 :    1
Frequ. of taxon       39 :    1
Frequ. of taxon       40 :    2
Frequ. of taxon       41 :    3
Frequ. of taxon       42 :   17
Frequ. of taxon       43 :    1
Frequ. of taxon       44 :    1
Frequ. of taxon       45 :    5
Frequ. of taxon       46 :    2
Frequ. of taxon       47 :    1
Frequ. of taxon       48 :    1
Frequ. of taxon       49 :    1
Frequ. of taxon       50 :    1
Frequ. of taxon       51 :    1
Frequ. of taxon       52 :    3
Frequ. of taxon       53 :    1
Frequ. of taxon       54 :    2
Frequ. of taxon       55 :    3
Frequ. of taxon       56 :    1
Frequ. of taxon       57 :    1
Frequ. of taxon       58 :    3
Frequ. of taxon       59 :    3
Frequ. of taxon       60 :    1
Frequ. of taxon       61 :    2
Frequ. of taxon       62 :    2
Frequ. of taxon       63 :    4
Frequ. of taxon       64 :    5
Frequ. of taxon       65 :    3
Frequ. of taxon       66 :    5
Frequ. of taxon       67 :    1
Frequ. of taxon       68 :    1
Frequ. of taxon       69 :    3
Frequ. of taxon       70 :    1
Frequ. of taxon       71 :    1
Frequ. of taxon       72 :    1
Frequ. of taxon       73 :    1
Frequ. of taxon       74 :    1
Frequ. of taxon       75 :    1
Frequ. of taxon       76 :    1
Frequ. of taxon       77 :    1
Frequ. of taxon       78 :    1
Frequ. of taxon       79 :    3
Frequ. of taxon       80 :    1
Frequ. of taxon       81 :    1
Frequ. of taxon       82 :    1
Frequ. of taxon       83 :    1
Frequ. of taxon       84 :    1
Frequ. of taxon       85 :    1
Frequ. of taxon       86 :    1
Frequ. of taxon   mv   1 :    0
Frequ. of taxon   mv   2 :    0
Frequ. of taxon   mv   3 :    0
Frequ. of taxon   mv   4 :    0
Frequ. of taxon   mv   5 :    0
Frequ. of taxon   mv   6 :    0
Frequ. of taxon   mv   7 :    0
Frequ. of taxon   mv   8 :    0
Frequ. of taxon   mv   9 :    0
**************************************************
Weight of character 1      :  10
Weight of character 2      :  10
Weight of character 3      :  10
Weight of character 4      :  10
Weight of character 5      :  10
Weight of character 6      :  10
Weight of character 7      :  10
Weight of character 8      :  10
Weight of character 9      :  10
Weight of character 10     :  10
Weight of character 11     :  10
Weight of character 12     :  10
Weight of character 13     :  10
Weight of character 14     :  10
Weight of character 15     :  10
Weight of character 16     :  10
Weight of character 17     :  10
Weight of character 18     :  10
Weight of character 19     :  10
Weight of character 20     :  10
Weight of character 21     :  10
Weight of character 22     :  10
Weight of character 23     :  10
Weight of character 24     :  10
Weight of character 25     :  10
Weight of character 26     :  10
Weight of character 27     :  10
Weight of character 28     :  10
Weight of character 29     :  10
Weight of character 30     :  10
Weight of character 31     :  10
Weight of character 32     :  10
Weight of character 33     :  10
Weight of character 34     :  10
Weight of character 35     :  10
Weight of character 36     :  10
Weight of character 37     :  10
Weight of character 38     :  10
Weight of character 39     :  10
Weight of character 40     :  10
Weight of character 41     :  10
Weight of character 42     :  10
Weight of character 43     :  10
Weight of character 44     :  10
Weight of character 45     :  10
Weight of character 46     :  10
Weight of character 47     :  10
Weight of character 48     :  10
Weight of character 49     :  10
Weight of character 50     :  10
Weight of character 51     :  10
Weight of character 52     :  10
Weight of character 53     :  10
Weight of character 54     :  10
Weight of character 55     :  10
Weight of character 56     :  10
Weight of character 57     :  10
Weight of character 58     :  10
Weight of character 59     :  10
Weight of character 60     :  10
Weight of character 61     :  10
Weight of character 62     :  10
Weight of character 63     :  10
Weight of character 64     :  10
Weight of character 65     :  10
Weight of character 66     :  10
Weight of character 67     :  10
Weight of character 68     :  10
Weight of character 69     :  10
Weight of character 70     :  10
Weight of character 71     :  10
Weight of character 72     :  10
Weight of character 73     :  10
Weight of character 74     :  10
Weight of character 75     :  10
Weight of character 76     :  10
Weight of character 77     :  10
Weight of character 78     :  10
Weight of character 79     :  10
Weight of character 80     :  10
Weight of character 81     :  10
Weight of character 82     :  10
Weight of character 83     :  10
Weight of character 84     :  10
Weight of character 85     :  10
Weight of character 86     :  10
Weight of character 87     :  10
Weight of character 88     :  10
Weight of character 89     :  10
Weight of character 90     :  10
Weight of character 91     :  10
Weight of character 92     :  10
Weight of character 93     :  10
Weight of character 94     :  10
Weight of character 95     :  10
Weight of character 96     :  10
Weight of character 97     :  10
Weight of character 98     :  10
Weight of character 99     :  10
Weight of character 100    :  10
Weight of character 101    :  10
Weight of character 102    :  10
Weight of character 103    :  10
Weight of character 104    :  10
Weight of character 105    :  10
Weight of character 106    :  10
Weight of character 107    :  10
Weight of character 108    :  10
Weight of character 109    :  10
Weight of character 110    :  10
Weight of character 111    :  10
Weight of character 112    :  10
Weight of character 113    :  10
Weight of character 114    :  10
Weight of character 115    :  10
Weight of character 116    :  10
Weight of character 117    :  10
Weight of character 118    :  10
Weight of character 119    :  10
Weight of character 120    :  10
Weight of character 121    :  10
Weight of character 122    :  10
Weight of character 123    :  10
Weight of character 124    :  10
Weight of character 125    :  10
Weight of character 126    :  10
Weight of character 127    :  10
Weight of character 128    :  10
Weight of character 129    :  10
Weight of character 130    :  10
Weight of character 131    :  10
Weight of character 132    :  10
Weight of character 133    :  10
Weight of character 134    :  10
Weight of character 135    :  10
Weight of character 136    :  10
Weight of character 137    :  10
Weight of character 138    :  10
Weight of character 139    :  10
Weight of character 140    :  10
Weight of character 141    :  10
Weight of character 142    :  10
Weight of character 143    :  10
Weight of character 144    :  10
Weight of character 145    :  10
Weight of character 146    :  10
Weight of character 147    :  10
Weight of character 148    :  10
Weight of character 149    :  10
Weight of character 150    :  10
Weight of character 151    :  10
Weight of character 152    :  10
Weight of character 153    :  10
**************************************************
Mapping of character;     1;6     
Mapping of character;     2;15    
Mapping of character;     3;17    
Mapping of character;     4;31    
Mapping of character;     5;39    
Mapping of character;     6;90    
Mapping of character;     7;144   
Mapping of character;     8;147   
Mapping of character;     9;150   
Mapping of character;    10;168   
Mapping of character;    11;171   
Mapping of character;    12;177   
Mapping of character;    13;178   
Mapping of character;    14;186   
Mapping of character;    15;192   
Mapping of character;    16;195   
Mapping of character;    17;216   
Mapping of character;    18;219   
Mapping of character;    19;225   
Mapping of character;    20;237   
Mapping of character;    21;240   
Mapping of character;    22;243   
Mapping of character;    23;252   
Mapping of character;    24;258   
Mapping of character;    25;288   
Mapping of character;    26;315   
Mapping of character;    27;321   
Mapping of character;    28;324   
Mapping of character;    29;336   
Mapping of character;    30;345   
Mapping of character;    31;372   
Mapping of character;    32;375   
Mapping of character;    33;405   
Mapping of character;    34;426   
Mapping of character;    35;462   
Mapping of character;    36;474   
Mapping of character;    37;486   
Mapping of character;    38;489   
Mapping of character;    39;498   
Mapping of character;    40;502   
Mapping of character;    41;513   
Mapping of character;    42;546   
Mapping of character;    43;550   
Mapping of character;    44;555   
Mapping of character;    45;567   
Mapping of character;    46;570   
Mapping of character;    47;594   
Mapping of character;    48;603   
Mapping of character;    49;609   
Mapping of character;    50;625   
Mapping of character;    51;639   
Mapping of character;    52;657   
Mapping of character;    53;668   
Mapping of character;    54;683   
Mapping of character;    55;713   
Mapping of character;    56;719   
Mapping of character;    57;734   
Mapping of character;    58;740   
Mapping of character;    59;755   
Mapping of character;    60;758   
Mapping of character;    61;770   
Mapping of character;    62;782   
Mapping of character;    63;788   
Mapping of character;    64;797   
Mapping of character;    65;809   
Mapping of character;    66;812   
Mapping of character;    67;842   
Mapping of character;    68;884   
Mapping of character;    69;890   
Mapping of character;    70;908   
Mapping of character;    71;917   
Mapping of character;    72;926   
Mapping of character;    73;935   
Mapping of character;    74;944   
Mapping of character;    75;959   
Mapping of character;    76;963   
Mapping of character;    77;965   
Mapping of character;    78;968   
Mapping of character;    79;977   
Mapping of character;    80;995   
Mapping of character;    81;1004  
Mapping of character;    82;1007  
Mapping of character;    83;1037  
Mapping of character;    84;1040  
Mapping of character;    85;1046  
Mapping of character;    86;1049  
Mapping of character;    87;1058  
Mapping of character;    88;1076  
Mapping of character;    89;1112  
Mapping of character;    90;1118  
Mapping of character;    91;1130  
Mapping of character;    92;1160  
Mapping of character;    93;1166  
Mapping of character;    94;1175  
Mapping of character;    95;1178  
Mapping of character;    96;1187  
Mapping of character;    97;1196  
Mapping of character;    98;1223  
Mapping of character;    99;1229  
Mapping of character;   100;1253  
Mapping of character;   101;1265  
Mapping of character;   102;1271  
Mapping of character;   103;1277  
Mapping of character;   104;1286  
Mapping of character;   105;1304  
Mapping of character;   106;1310  
Mapping of character;   107;1311  
Mapping of character;   108;1323  
Mapping of character;   109;1337  
Mapping of character;   110;1340  
Mapping of character;   111;1354  
Mapping of character;   112;1359  
Mapping of character;   113;1364  
Mapping of character;   114;1373  
Mapping of character;   115;1421  
Mapping of character;   116;1430  
Mapping of character;   117;1439  
Mapping of character;   118;1461  
Mapping of character;   119;1463  
Mapping of character;   120;1469  
Mapping of character;   121;1475  
Mapping of character;   122;1484  
Mapping of character;   123;1493  
Mapping of character;   124;1494  
Mapping of character;   125;1508  
Mapping of character;   126;1514  
Mapping of character;   127;1521  
Mapping of character;   128;1526  
Mapping of character;   129;1537  
Mapping of character;   130;1538  
Mapping of character;   131;1541  
Mapping of character;   132;1562  
Mapping of character;   133;1569  
Mapping of character;   134;1577  
Mapping of character;   135;1593  
Mapping of character;   136;1605  
Mapping of character;   137;1607  
Mapping of character;   138;1608  
Mapping of character;   139;1610  
Mapping of character;   140;1616  
Mapping of character;   141;1622  
Mapping of character;   142;1630  
Mapping of character;   143;1634  
Mapping of character;   144;1655  
Mapping of character;   145;1664  
Mapping of character;   146;1668  
Mapping of character;   147;1670  
Mapping of character;   148;1691  
Mapping of character;   149;1700  
Mapping of character;   150;1703  
Mapping of character;   151;1709  
Mapping of character;   152;1724  
Mapping of character;   153;1736  
Mapping of taxon;     1;H_1   
Other information of taxon;     1;Phenotype;;Geography;;Lineage;;Group1;;Group2;;Group3;;
Mapping of taxon;     2;H_2   
Other information of taxon;     2;Phenotype;;Geography;;Lineage;;Group1;;Group2;;Group3;;
Mapping of taxon;     3;H_3   
Other information of taxon;     3;Phenotype;;Geography;;Lineage;;Group1;;Group2;;Group3;;
Mapping of taxon;     4;H_4   
Other information of taxon;     4;Phenotype;;Geography;;Lineage;;Group1;;Group2;;Group3;;
Mapping of taxon;     5;H_5   
Other information of taxon;     5;Phenotype;;Geography;;Lineage;;Group1;;Group2;;Group3;;
Mapping of taxon;     6;H_6   
Other information of taxon;     6;Phenotype;;Geography;;Lineage;;Group1;;Group2;;Group3;;
Mapping of taxon;     7;H_7   
Other information of taxon;     7;Phenotype;;Geography;;Lineage;;Group1;;Group2;;Group3;;
Mapping of taxon;     8;H_8   
Other information of taxon;     8;Phenotype;;Geography;;Lineage;;Group1;;Group2;;Group3;;
Mapping of taxon;     9;H_9   
Other information of taxon;     9;Phenotype;;Geography;;Lineage;;Group1;;Group2;;Group3;;
Mapping of taxon;    10;H_10  
Other information of taxon;    10;Phenotype;;Geography;;Lineage;;Group1;;Group2;;Group3;;
Mapping of taxon;    11;H_11  
Other information of taxon;    11;Phenotype;;Geography;;Lineage;;Group1;;Group2;;Group3;;
Mapping of taxon;    12;H_12  
Other information of taxon;    12;Phenotype;;Geography;;Lineage;;Group1;;Group2;;Group3;;
Mapping of taxon;    13;H_13  
Other information of taxon;    13;Phenotype;;Geography;;Lineage;;Group1;;Group2;;Group3;;
Mapping of taxon;    14;H_14  
Other information of taxon;    14;Phenotype;;Geography;;Lineage;;Group1;;Group2;;Group3;;
Mapping of taxon;    15;H_15  
Other information of taxon;    15;Phenotype;;Geography;;Lineage;;Group1;;Group2;;Group3;;
Mapping of taxon;    16;H_16  
Other information of taxon;    16;Phenotype;;Geography;;Lineage;;Group1;;Group2;;Group3;;
Mapping of taxon;    17;H_17  
Other information of taxon;    17;Phenotype;;Geography;;Lineage;;Group1;;Group2;;Group3;;
Mapping of taxon;    18;H_18  
Other information of taxon;    18;Phenotype;;Geography;;Lineage;;Group1;;Group2;;Group3;;
Mapping of taxon;    19;H_19  
Other information of taxon;    19;Phenotype;;Geography;;Lineage;;Group1;;Group2;;Group3;;
Mapping of taxon;    20;H_20  
Other information of taxon;    20;Phenotype;;Geography;;Lineage;;Group1;;Group2;;Group3;;
Mapping of taxon;    21;H_21  
Other information of taxon;    21;Phenotype;;Geography;;Lineage;;Group1;;Group2;;Group3;;
Mapping of taxon;    22;H_22  
Other information of taxon;    22;Phenotype;;Geography;;Lineage;;Group1;;Group2;;Group3;;
Mapping of taxon;    23;H_23  
Other information of taxon;    23;Phenotype;;Geography;;Lineage;;Group1;;Group2;;Group3;;
Mapping of taxon;    24;H_24  
Other information of taxon;    24;Phenotype;;Geography;;Lineage;;Group1;;Group2;;Group3;;
Mapping of taxon;    25;H_25  
Other information of taxon;    25;Phenotype;;Geography;;Lineage;;Group1;;Group2;;Group3;;
Mapping of taxon;    26;H_26  
Other information of taxon;    26;Phenotype;;Geography;;Lineage;;Group1;;Group2;;Group3;;
Mapping of taxon;    27;H_27  
Other information of taxon;    27;Phenotype;;Geography;;Lineage;;Group1;;Group2;;Group3;;
Mapping of taxon;    28;H_28  
Other information of taxon;    28;Phenotype;;Geography;;Lineage;;Group1;;Group2;;Group3;;
Mapping of taxon;    29;H_29  
Other information of taxon;    29;Phenotype;;Geography;;Lineage;;Group1;;Group2;;Group3;;
Mapping of taxon;    30;H_30  
Other information of taxon;    30;Phenotype;;Geography;;Lineage;;Group1;;Group2;;Group3;;
Mapping of taxon;    31;H_31  
Other information of taxon;    31;Phenotype;;Geography;;Lineage;;Group1;;Group2;;Group3;;
Mapping of taxon;    32;H_32  
Other information of taxon;    32;Phenotype;;Geography;;Lineage;;Group1;;Group2;;Group3;;
Mapping of taxon;    33;H_33  
Other information of taxon;    33;Phenotype;;Geography;;Lineage;;Group1;;Group2;;Group3;;
Mapping of taxon;    34;H_34  
Other information of taxon;    34;Phenotype;;Geography;;Lineage;;Group1;;Group2;;Group3;;
Mapping of taxon;    35;H_35  
Other information of taxon;    35;Phenotype;;Geography;;Lineage;;Group1;;Group2;;Group3;;
Mapping of taxon;    36;H_36  
Other information of taxon;    36;Phenotype;;Geography;;Lineage;;Group1;;Group2;;Group3;;
Mapping of taxon;    37;H_37  
Other information of taxon;    37;Phenotype;;Geography;;Lineage;;Group1;;Group2;;Group3;;
Mapping of taxon;    38;H_38  
Other information of taxon;    38;Phenotype;;Geography;;Lineage;;Group1;;Group2;;Group3;;
Mapping of taxon;    39;H_39  
Other information of taxon;    39;Phenotype;;Geography;;Lineage;;Group1;;Group2;;Group3;;
Mapping of taxon;    40;H_40  
Other information of taxon;    40;Phenotype;;Geography;;Lineage;;Group1;;Group2;;Group3;;
Mapping of taxon;    41;H_41  
Other information of taxon;    41;Phenotype;;Geography;;Lineage;;Group1;;Group2;;Group3;;
Mapping of taxon;    42;H_42  
Other information of taxon;    42;Phenotype;;Geography;;Lineage;;Group1;;Group2;;Group3;;
Mapping of taxon;    43;H_43  
Other information of taxon;    43;Phenotype;;Geography;;Lineage;;Group1;;Group2;;Group3;;
Mapping of taxon;    44;H_44  
Other information of taxon;    44;Phenotype;;Geography;;Lineage;;Group1;;Group2;;Group3;;
Mapping of taxon;    45;H_45  
Other information of taxon;    45;Phenotype;;Geography;;Lineage;;Group1;;Group2;;Group3;;
Mapping of taxon;    46;H_46  
Other information of taxon;    46;Phenotype;;Geography;;Lineage;;Group1;;Group2;;Group3;;
Mapping of taxon;    47;H_47  
Other information of taxon;    47;Phenotype;;Geography;;Lineage;;Group1;;Group2;;Group3;;
Mapping of taxon;    48;H_48  
Other information of taxon;    48;Phenotype;;Geography;;Lineage;;Group1;;Group2;;Group3;;
Mapping of taxon;    49;H_49  
Other information of taxon;    49;Phenotype;;Geography;;Lineage;;Group1;;Group2;;Group3;;
Mapping of taxon;    50;H_50  
Other information of taxon;    50;Phenotype;;Geography;;Lineage;;Group1;;Group2;;Group3;;
Mapping of taxon;    51;H_51  
Other information of taxon;    51;Phenotype;;Geography;;Lineage;;Group1;;Group2;;Group3;;
Mapping of taxon;    52;H_52  
Other information of taxon;    52;Phenotype;;Geography;;Lineage;;Group1;;Group2;;Group3;;
Mapping of taxon;    53;H_53  
Other information of taxon;    53;Phenotype;;Geography;;Lineage;;Group1;;Group2;;Group3;;
Mapping of taxon;    54;H_54  
Other information of taxon;    54;Phenotype;;Geography;;Lineage;;Group1;;Group2;;Group3;;
Mapping of taxon;    55;H_55  
Other information of taxon;    55;Phenotype;;Geography;;Lineage;;Group1;;Group2;;Group3;;
Mapping of taxon;    56;H_56  
Other information of taxon;    56;Phenotype;;Geography;;Lineage;;Group1;;Group2;;Group3;;
Mapping of taxon;    57;H_57  
Other information of taxon;    57;Phenotype;;Geography;;Lineage;;Group1;;Group2;;Group3;;
Mapping of taxon;    58;H_58  
Other information of taxon;    58;Phenotype;;Geography;;Lineage;;Group1;;Group2;;Group3;;
Mapping of taxon;    59;H_59  
Other information of taxon;    59;Phenotype;;Geography;;Lineage;;Group1;;Group2;;Group3;;
Mapping of taxon;    60;H_60  
Other information of taxon;    60;Phenotype;;Geography;;Lineage;;Group1;;Group2;;Group3;;
Mapping of taxon;    61;H_61  
Other information of taxon;    61;Phenotype;;Geography;;Lineage;;Group1;;Group2;;Group3;;
Mapping of taxon;    62;H_62  
Other information of taxon;    62;Phenotype;;Geography;;Lineage;;Group1;;Group2;;Group3;;
Mapping of taxon;    63;H_63  
Other information of taxon;    63;Phenotype;;Geography;;Lineage;;Group1;;Group2;;Group3;;
Mapping of taxon;    64;H_64  
Other information of taxon;    64;Phenotype;;Geography;;Lineage;;Group1;;Group2;;Group3;;
Mapping of taxon;    65;H_65  
Other information of taxon;    65;Phenotype;;Geography;;Lineage;;Group1;;Group2;;Group3;;
Mapping of taxon;    66;H_66  
Other information of taxon;    66;Phenotype;;Geography;;Lineage;;Group1;;Group2;;Group3;;
Mapping of taxon;    67;H_67  
Other information of taxon;    67;Phenotype;;Geography;;Lineage;;Group1;;Group2;;Group3;;
Mapping of taxon;    68;H_68  
Other information of taxon;    68;Phenotype;;Geography;;Lineage;;Group1;;Group2;;Group3;;
Mapping of taxon;    69;H_69  
Other information of taxon;    69;Phenotype;;Geography;;Lineage;;Group1;;Group2;;Group3;;
Mapping of taxon;    70;H_70  
Other information of taxon;    70;Phenotype;;Geography;;Lineage;;Group1;;Group2;;Group3;;
Mapping of taxon;    71;H_71  
Other information of taxon;    71;Phenotype;;Geography;;Lineage;;Group1;;Group2;;Group3;;
Mapping of taxon;    72;H_72  
Other information of taxon;    72;Phenotype;;Geography;;Lineage;;Group1;;Group2;;Group3;;
Mapping of taxon;    73;H_73  
Other information of taxon;    73;Phenotype;;Geography;;Lineage;;Group1;;Group2;;Group3;;
Mapping of taxon;    74;H_74  
Other information of taxon;    74;Phenotype;;Geography;;Lineage;;Group1;;Group2;;Group3;;
Mapping of taxon;    75;H_75  
Other information of taxon;    75;Phenotype;;Geography;;Lineage;;Group1;;Group2;;Group3;;
Mapping of taxon;    76;H_76  
Other information of taxon;    76;Phenotype;;Geography;;Lineage;;Group1;;Group2;;Group3;;
Mapping of taxon;    77;H_77  
Other information of taxon;    77;Phenotype;;Geography;;Lineage;;Group1;;Group2;;Group3;;
Mapping of taxon;    78;H_78  
Other information of taxon;    78;Phenotype;;Geography;;Lineage;;Group1;;Group2;;Group3;;
Mapping of taxon;    79;H_79  
Other information of taxon;    79;Phenotype;;Geography;;Lineage;;Group1;;Group2;;Group3;;
Mapping of taxon;    80;H_80  
Other information of taxon;    80;Phenotype;;Geography;;Lineage;;Group1;;Group2;;Group3;;
Mapping of taxon;    81;H_81  
Other information of taxon;    81;Phenotype;;Geography;;Lineage;;Group1;;Group2;;Group3;;
Mapping of taxon;    82;H_82  
Other information of taxon;    82;Phenotype;;Geography;;Lineage;;Group1;;Group2;;Group3;;
Mapping of taxon;    83;H_83  
Other information of taxon;    83;Phenotype;;Geography;;Lineage;;Group1;;Group2;;Group3;;
Mapping of taxon;    84;H_84  
Other information of taxon;    84;Phenotype;;Geography;;Lineage;;Group1;;Group2;;Group3;;
Mapping of taxon;    85;H_85  
Other information of taxon;    85;Phenotype;;Geography;;Lineage;;Group1;;Group2;;Group3;;
Mapping of taxon;    86;H_86  
Other information of taxon;    86;Phenotype;;Geography;;Lineage;;Group1;;Group2;;Group3;;
Mapping of taxon;mv   1;mv   1
Other information of taxon;mv   1;Phenotype;;Geography;;Lineage;;Group1;;Group2;;Group3;;
Mapping of taxon;mv   2;mv   2
Other information of taxon;mv   2;Phenotype;;Geography;;Lineage;;Group1;;Group2;;Group3;;
Mapping of taxon;mv   3;mv   3
Other information of taxon;mv   3;Phenotype;;Geography;;Lineage;;Group1;;Group2;;Group3;;
Mapping of taxon;mv   4;mv   4
Other information of taxon;mv   4;Phenotype;;Geography;;Lineage;;Group1;;Group2;;Group3;;
Mapping of taxon;mv   5;mv   5
Other information of taxon;mv   5;Phenotype;;Geography;;Lineage;;Group1;;Group2;;Group3;;
Mapping of taxon;mv   6;mv   6
Other information of taxon;mv   6;Phenotype;;Geography;;Lineage;;Group1;;Group2;;Group3;;
Mapping of taxon;mv   7;mv   7
Other information of taxon;mv   7;Phenotype;;Geography;;Lineage;;Group1;;Group2;;Group3;;
Mapping of taxon;mv   8;mv   8
Other information of taxon;mv   8;Phenotype;;Geography;;Lineage;;Group1;;Group2;;Group3;;
Mapping of taxon;mv   9;mv   9
Other information of taxon;mv   9;Phenotype;;Geography;;Lineage;;Group1;;Group2;;Group3;;
