# Supplementary material for: Population genetics of swamp eel in the Yangtze River: comparative analyses between mitochondrial and microsatellite data provide novel insights
Source: PeerJ. 2020 Jan 21;8:e8415. doi: 10.7717/peerj.8415 (PMC6979408; doi:10.7717/peerj.8415)
Supplement: Supplemental Information 2 [file peerj-08-8415-s006.zip › MAS.rdf]

       611339111111111122222222233333334444444555555556666666777777777788888999999999991111111111111111111111111111111111111111111111111111111111111111111111111
        57190445677789911234455812234770267889014556790023568113455788901489012345666790000000011111111122222223333333333444444444455555555555666666666666677777
             470817862569570328851465255624698236057043959783394058028792240876549358750034445711366778922567780112345567233666789901223346679000112335667900023
                                                                                       4770698628006587639351764013704943109139543484167812973578062045480103946
                                                                                                                                                                
                                                                                                                                                                
H_1    TACCATCGCAGACCTAATATACCAGCCTCCCAGCTGTTAATATCTTTATTTTCATAGGTTAGTCGTATCAGGAAAATTATCCTCCTCCCCCTATTATCTTTTTACTTCAAATCCCTCGCTAGGGTTGCTATCCATGAGTCAGATAGCTTCCGA  2
H_2    CCTTATCACGAACCCAACAACCTAACCTTCCGACTATCAACACACTTACCTTTATCGACCGACTACATCAAGCGGGCTGTCTTCCTTTCACTTCTACCTTTTCCCCCCAGACCCCCCGTCAAGGCCGCTGTTAATGAGCCAGATAGCCACCGA  3
H_3    TACCATCGCAAACCTAATATACCAGCCTCCCAGCTGTCAATATCTTTATTTTCACAGGTTAGTCGTATCAGGAAAATTATCCTCCTCCCCCTATTATCTTTTTACTTCAAATCCCTCGCTAGGGTTGCTATCGATGAGTCAGATAGCTTCCGA  3
H_4    CCTTATCACGAACCCAACAACCTAACCTTCCGACTATCAACACACTTACCTTTATCGACCGACTACATCAAGCGGGCTGTCTTCCTTTCACTTCTACCTTTCCCCCCCAGACCCCCCGTCAAGGCCGCTGTTAATGAGCCAGATAGCCACCGA  1
H_5    CCTTATCACGAACCCAACACCCTAACCTTCCGACTATCAACACACTTACCTTTATCGACCGACTACATCAAGCGGGCTGTCTTCCTTTCACTTCTACCTTTTCCCCCCAGACCCCCCGTCAAGGCCGCTGTTAATGAGCCAGATAGCCACCGA 24
H_6    TACCATCGCAGACCTAATATACCAGCCTCCCAGCTGTTAATATCTTTATTTTCATAGGTTAGTCGTATCAGGAAAATTATCCTCCTCCCCCTATTATCTTTTTATTTCAAATCCCTCGCTAAGGTTGCTATCGATGAGTCAGATAGCTTCCGA  5
H_7    CCTTATCACGAACCCAACACCCTAGCCTTCCAGCTATCAATACACTTGCCCTTATCGACCGACTGCGTCAAGCGGGCTGTTTCCCTTTCACTTCTACCTTTTCCCCCCAGATCCCTCGTCAAGGCTGCTGTCAATGAGCCAGACAGCCACCGA  1
H_8    TACCATCGCAAACCTAATATACCAGCCTCCCAGCTGTCAATATCTTTATTTTCACAGGTTAGTCGTATCAGGAAAATTATCCTCCTCCCCCTATCATCTTTTTACTTCAAATCCCTCGCTAGGGTTGCTATCGATGAGTCAGATAGCTTCCGA  1
H_9    TACCATCGCAGACCTAATATACCAGCCTCCCAGCTGTTAATATCTTTATTTTCATAGGTTAGTCGTATCAGGAAAATTATCCTCCTCCCCCTATTATCTTTTTATTTCAAATCCCTCGCTAAGGTTGCCATCGATGAGTCAGATAGCTTCCGA  1
H_10   TACCATCGCAGACCTAATATACCAGCCTCCCAGCTGTTAATATCTTTATTTTCATAGGTTAGTCGTATCAGGAAAATTATCCTCCTCCCCCTATTATCTTTTTATTTCAAATCCCTCGCTAGGGTTGCTATCGATGAGTCAGATAGCTTCCGA  3
H_11   TACCATCGCAGACCTAATATACCAGCCTCCCAGCTGTTAATATCTTTATTTTCATAAGTTAGTCGTATCAGGAAAATTATCCTCCTCCCCCTATTATCTTTTTACTTCAAATCCCTCGCTAGGGTTGCTATCCATGAGTCAGATAGCTTCCGA  1
H_12   TACCATCGCAAACCTAATATACCAGCCTCCCAGCTGTCAATTTCTTTATTTTCATAGGTTAGTCGTATCAGGAAAGTCATCCTCCTCCCCCTATTATCTTTTTACTTCAAATCCCTCGCTAGGGTTGCTATCGATGAGTCAGATAGCTTCCGA  1
H_13   TACCATCGCAAACCTAATACCCCAGCCTCCCAGCTGTCAATATCTTTGTTTTCATAGGTTAGTCGTACCAAGAAAACTGTCCTCCTCCTCCTATTATCTTTTTCTTTCAAATCCCTCGCTAGGGTTGCTGTCAATGAGTCAGATAGCTTCCGG  2
H_14   TACCATCGCAAACCTAATACCCCAGCCTCCCAGCTATCAATATCTTTGTTTTCATAGGTTAGTCGTACCAAGAAAACTGTCCTCCTCCTCCTATTATCTTTTTCTTTCAAATCCCTCGCTAGGGTTGCTGTCAATGAGTCAGATAGCTTCCGG  1
H_15   TACCATCGCAAACCTAATATACCAGCCTCCCAGCTGTCAATATCTTTATTTTCATAGGTTAGTCGTATCAGGAAAATTATCCTCCTCCCCCTATTATCTTTTTACTTCAAATCCCTCGCTAGGGTTGCTATCGATGAGTCAGATAGCTTCCGA  1
H_16   TACCATCGCAAACCTAATATACCAGCCTCCCAGCTGTCAATATCTTTATTTTCATAAGTTAGTCGTATCAGGAAAATTATCCTCTTCCCCCTATTATCTTTTTACTTCAAATCCCTCGCTAGGGTTGCTATCGATGAGTCAGATAGCTTCCGA  1
H_17   TACCATCGCAGACCTAATATACCAGCCTCCCAGCTGTTAATATCTTTATTTTCATAGGTTAGTCGTATCAGGAAAATTACCCTCCTCCCCCTATTATCTTTTTATTTCAAATCCCTCGCTAAGGTTGCTATCGATGAGTCAGATAGCTTCCGA  1
H_18   TACCATCGCAAACCTAATATACCAGCCTCCCAGCTGTCAATATCTTTATTTTCGTAGGTTAGTCGTATCAGGAAAATTATCCTCCTCCCCCTATTATCTTTTTACTTCAAATCCCTCGCTAGGGTTGCTATCGATGAGTCAGATAGCTTCCGA  1
H_19   CCTTATCACGAACCCAACACCCTAACCTTCCGACTATCAACACACTAACCTTTATCGACCGACTACATCAAGCGGGCTGTCTTCCTTTCACTTCTACCTTTTCCCCCCAGACCCCCCGTCAAGGCCGCTGTTAATGAGCCAGATAGCCACCGA  1
H_20   CCTTATCACGAACCCAACACCCTAACCTTCCGACTATCAACACACTTACCTTTATCGACCGACTACATCAAGCGGGCTGTCTTCCTTTCACTTCTACCTTTTCCCCCCAGACCCCCCGTCAAGGCCGCTGTTAATGCGCCAGATAGCCACCGA  1
H_21   CCTTATCACGAACCCAACACCCTGACCTTCCGACTATCAACACACTTACCTTTATCGACCGACTACACCAAGCGGGCTGTCTTCCTTTCACTTCTACCTTTTCCCCCCAGACCCCCCGTCAAGGCCGCTGTTAATGAGCCAGATAGCCACCGA  1
H_22   TACCATCGCAAACCTAATATACCAGCCTCCCAGCTGTCAATATCTTTATTTTTATAAGTTAGTCGTATCAGGAAAATTATCCTCTTCCCCCTATTATCTTTTTACTTCAAATCCCTCGCTAGGGTTGCTATCGATGAGTCAGATAGCTTCCGA  1
H_23   CCTTATCACGAACCCAACACCCTAACCTTCCGACTATCAACACACTTACCTTTATCGACCGACTACATCAAGCGGGCTGTCTTCCTTTCACTTCTACCTTTTCCCCCCAGACCCCCTGTCGAGGCCGCTGCTAATGAGCCAGATAGCCACCGA  1
H_24   CCTTATCACGAACCCAACACCTTAACCTTCCGACTATCAACACACTTACCTTTATCGACCGACTACATCAAGCGGGCTGTCTTCCTTTCACTTCTACCTTTTCCCCCCAGACCCCCCGTCAAGGCCGCTGTTAATGAGCCAGATAGCCACCGA  1
H_25   CCTTATCACGAACCCAACACCCTAACCTTCCGACTATCGACACACTTACCTTTATCGACCGACTACATCAAGCGGGCTGTCTTCCTTTCACTTCTACCTTTTCCCCCCAGACCCCCCGTCAAGGCCGCTGTTAATGAGCCAGATAGCCACCGA  4
H_26   CCTTATCACGAACCCAACACCCTAACCTTCCGACTATCAACACACTTACCTTTATCGACCGACTACATCAAGCGGGCTGTCTCCCTTTCACTTCTACCTTTTCCCCCCAGACCCCCCGTCGAGGCCGCTGCTAATGAGCCAGATAGCCACCGA  1
H_27   CCTTATCACGAACCCAACACCCTAGCCTTCCAGCTATCAATACACTTGCCCTTATCGACCGACTGCATCAAGCGGGCTGTTTCCCTTTCACTTCTACCTTTTCCCCCCAGATCCCTCGTCAAGGCTGCTGTCAATGAGCCAGACAGCCACCGA  2
H_28   CCTTATCACGAACTCAACACCCTAACCTTCCGGCTATCAACACACTTACCTTTATCGACCGACTACATCAAACGGGCTGTCTTCCTTTCACTTCTACCTTTTCCCCCCAGACCCCCCGTCAAGGCCGTTGTTAATGAGCCAGATAGCCACCGA  3
H_29   CCTTATCACGAACCCAACACCCTAACCTTCCAACTATCAACACACTTACCTTTATCGACCGACTACATCAAGCGGGCTGTCTTCCTTTCACTTCTACCTTTTCCCCCCAGACCCCCCGTCAAGGCCGCTGTTAGTGAGCCAGATAGCCACCGA  1
H_30   TACCATCGCAAACCTAATATACCAGCCTCCCAGCTGTCAATATCTTTATTTTTACAGGTTAGTCGTATCAGGAAAATTATCCTCCTCCCCCTATTATCTTTTTACTTCAAATCCCTCGCTAGGGTTGCTATCGATGAGTCAGATAGCTTCCGA  1
H_31   CCTTATCACGAACTCAACACCCTAACCTTCCGACTATTAACACACTTACCTTTATCGACCGACTACATCAAGCGGGCTGTCTTCCTTTCACTTCTACCTTTTCCCCCCAGACCCCCCGTCAAGGCCGCTGTTAATGAACCAGATAGCCACCGA  1
H_32   CCTTATCACGAACCCAACACCCTAACCTTCCGACTATCGACACACTTACCTTTATCGACCGACTACATTAAGCGGGCTGTCTTCCTTTCACTTCTATCTTTTCCCCCCAGACCCCCCGTCAAGGCCGCTGTTAATGAGCCAGATAGCCACCGA  1
H_33   CCTTATCACGAACCCAACACCCTAACCTTCCGACTATCAACACACTTACCTTTATCGACCGACTACACCAAGCGGGCTGTCTTCCTTTCACTTCTACCTTTTCCCCCCAGACCCCCCGTCAAGGCCGCTGTTAATGAGCCAGATAGCCACCGA  2
H_34   CCTTATCACGAACCCAACACCCTAACCTTCCGACTATCAACACACTAACCTTTATCGACCGACTACATCAAGCGGGCTGTCTTCCTTTCACTTCTACCTTTTCCCCCCAGACCCCCCGTCAAAGCCGCTGTTAATGAGCCAGATAGCCACCGA  1
H_35   CCTTATTACGAACCCAACACCCTAACCTTCCGACTATCAACACACTTACCTTTATCGACCGACTACACCAAGCGGGCTGTCTTCCTTTCACTTCTACCTTTTCCCCCCAGACCCCCCGTCAAGGCCGCTGTTAATGAGCCAGATAGCCACCGA  1
H_36   CCTTATTACGAACCCCACACCCTAACCTTCCGACTATCAACACACTTACCTTTATCGACCGACTACACCAAGCGGGCTGTCTTCCTTTCACTTCTACCTTTTCCCCCCAGACCCCCCGTCAAGGCCGCTGTTAATGAGCCAGATAGCCACCGA  1
H_37   CCTTATCACGAACCCAACACCCTAGCCTTCCAGCTATCAATATACTTGCCCTTATCGACCGACTACATCAAGCGGGCTGTCTTCCCTTCACTTCTACCTTTTCCCCCCAGACCCCTCGTCAAGGCTGCTGTCAATGAGCTAGATGGCCACCGA  1
H_38   CCTTGTCACGAACCCAACACCCTAGCCTTCCAGCTATCAATATACTTGCCCTTATCGACCGACTACATCAAGCGGGCTGTCTTCCCTTCACTTCTACCTTTTCCCCCCAGACCCCTCGTCAAGGCTGCTGTCAATGAACTAAATGGCCACCGA  1
H_39   CCTTATCACGAACCCAACACCCTAACCTTCCGACTATCAACACACTTACCTTTATCGACCGACTACATCAAGCGGGCTGTCTTCCTTTCACTTCTACCTTTTCCCCCCAGACCCCCCGTCAAGGCCGCTGTTAATGAGTCAGATAGCCACCGA  1
H_40   CCTTATCACGAACCCAACACCCTAACCTTCCGACTATCGACACACTTACCTTTATCGACCGACTACATTAAGCGGGCTGTCTTCCTTTCACTTCTACCTTTTCCCCCCAGACCCCCCGTCAAGGCCGCTGTTAATGAGCCAGATAGCCACCGA  2
H_41   CCTTATCACGAACCCAACACCCTAACCTTCCGACTATCGACACACTTACCTTTATCGACCGACTACATTAAGCGGGCTGTCTTCCTTTCGCTTCTACCTTTTCCCCCCAGACCCCCCGTCAAGGCCGCTGTTAATGAGCCAGATAGCCACCGA  3
H_42   TACCATCGCAAACCTAATACCCCAGCCTCCCAGTTATCAATACATTTGTTTTTACCGACTAGTCATATCAGGAAAACCGTCCTCCTCTCCCTACTATCTTTTCCCTTCGAATCCCTCGCTAGGGCTATTATCAATGAGTCAGGTAACTTCCGA 17
H_43   TACCATCGCAAACCTAATACCCCAGCCTCCCAGTTATCAATACATTTGTTTTTACCGACTAGTCATATCGGGAAAACCGTCCTCCTCTCCCTACTATCTTTTCCCTTCGAATCCCTCGCTAGGGCTATTATCAACGAGTCAGGTAACTTCCGA  1
H_44   TACCATCGCAAACCTAATACCCCACCCTCCCAGTTATCAATACATTTGTTTTTACCGACTAGTCATATCAGGAAAACCGTCCTCCTCTCCCTACTATCTTTTCCCTTCGAATCCCTCGCTAAGGCTATTATCAATGAGTCAGGTAACTTCCAA  1
H_45   TACCATCGCAAACCTAATACCCCAGCCTCCCAGTTATCAATACATTTGTTTTTACCGACTAGTCATATCAGGAAAACCGTCCTCCTCTCCCTACTATCTCTTCCCTTCGAATCCCTCGCTAGGGCTATTATCAATGAGTCAGGTAACTTCCGA  5
H_46   TACCATCGCAAACCTAATACCCCACCCTCCCAGTTATCAATACATTTGTTTTTACCGACTAGTCATATCAGGAAAACCGTCCTCCTCTCCCTACTATCTTTTCCCTTCGAATCCCTCGCTAGGGCTATTATCAATGAGTCAGGTAACTTCCAA  2
H_47   TACCATCGCAAACCTAATATACCAGCCTCCCAGCTGTTAATATCTTTATTTTTACCGGTTAGTCGTATCAGGAAAATTATCCTCCTCCCCCTATTATCTTTTTACTTCAAATCCCTCGCTAGGGTTGCTATCGATGAGTCAGATAGCTTCCGA  1
H_48   TACCATCGCAAATCTAATACCCCAGCCTCCCAGTTATCAATACATTTGTTTTTACCGACTAGTCATATCAGGAAAACCGTCCTCCTCTCCCTACTATCTTTTCCCTTCGAATCCCTCGCTAGGGCTATTATCAATGAGTCAGGTAACTTCCGA  1
H_49   TACCATCGCAAACCTAATACCCCAGCCTCCCAGTTATCAATACATTTGTTTTTACCGACTAGTCATATCAGGAAAACCGTCCTCCTCTCCCTGCTATCTTTTCCCTTCGAATCCCTCGCTAGGGCTATTATCAATGAGTCAGGTAACTTCCGA  1
H_50   TACCATCGCAAACCTAATACCCCACCCTCCCAGTTATCAATACATTTGTTTTTACCGACTAGTCATATCAGGAAAACCGTCCTCCTCTCCCCACTATCTTTTCCCTTCGAATCCCTCGCTAAGGCTATTATCAATGAGTCAGGTAACTTCCAA  1
H_51   CCTTATCACGAACTCAACACCCTAACCTTCCGACTATTAACACACTTACCTTTATCGACCGACTACATCAAGCGGACTGTCTTCCTTTCACTTCTACCTTTTCCCCCCAGACCCCCCGTCAAGGCCGCTGTTAATGAACCAGATAGCCACCGA  1
H_52   CCTTATCACGAACCCAACACCCTAACCTTCCGGCTATCAACACACTTACCTTTATCGACCGACTACATCAAACGGGCTGTCTTCCTTTCACTTCTACCTTTTCCCCCCAGACCCCCCGTCAAGGCCGTTGTTAATGAGCCAGATAGCCACCGA  3
H_53   CCTTACCACGAACCCAACACCCTAACCTTCCGACTATCAACACACTTACCTTTATCGACCGACTACATCAAGCGGGCTGTCTTCCTTTCACTTCTACCTTTTCCCCCCAGACCCCCCGTCAAGGCCGCTGTTAATGAGCCAGATAGCCACCGA  1
H_54   CCTTATCACGAACCCAACACCCTAACCTTCCGACTATCAACACACTTACCTTTATCGACCGACTACATCAAGCGGGCTGTCTTCCTTTCACTTCTACCTTTTCCCCCCAGACCCCCCATCAAGGCCGCTGTTAATGAGCCAGATAGCCACCGA  2
H_55   CCTTATCACGAACCCAACACCCTAACCTTCCGACTATCAACACACTTACCTTTATCGACCGACTACATCAAGCGGGCTGTCTTCCTTTCACTTCTACCTTTTCCCCCCAGACCCCCCGTCGAGGCCGCTGCTAATGAGCCAGATAGCCACCGA  3
H_56   CCTTATCACGAACCCAACACCCTAACCTTCCGGCTATCAACACACTTGCCTTTATCGACCGACTACATCAAACGGGCTGTCTTCCTTTCACTTCTACCTTTTCCCCCCAGACCCCCCGTCAAGGCCGTTGTTAATGAGCCAGATAGCCACCGA  1
H_57   CCTTATCACGAACCCAACACCCTAACCTTCCGACTATCAACACACTTACCTTTATCGACCGACTACATCAAGCGGGCTGTCTTCCTTTCACTTCTACCTTTTCCCCCCAGACCTCCCGTCGAGGCCGCTGCTAATGAGCCAGATAGCCACCGA  1
H_58   CCTTATCACGAACCCAACACCCTAACCTTCCGACTATCGACACACTTATCTTTATCGACCGACTACATCAAGCGGGCTGTCTTCCTTTCACTTCTACCTTTTCCCCCCAGACCCCCCGTCAAGGCCGCTGTTAATGAGCCAGATAGCCACCGA  3
H_59   CCTTATCACGAACCCAGCACCCTAACCTTCCGACTATCAACACACTTACCTTTATCGACCGACTACATCAAGCGGGCTGTCTTCCTTTCACTTCTACCTTTTCCCCCCAGACCCCCCGTCAAGGCCGCTGTTAATGAGCCAGATAGCCACCGA  3
H_60   CCTTATCACGAACCCAACACCCTAACCTTCCGACTATCAACACACTTACCTTTATCGACCGACTACATCAAGCGGGCTGTCTTCCTTTTACTTCTACCTTTTCCCCCCAGACCCCCCGTCAAGGCCGCTGTTAATGAGCCAGATAGCCACCGA  1
H_61   CCTTATCACGAACCCAACACCCTAACCTTCCGACTATCAACACACTTACCTTTATCGACCGACTACATCAAGCGGGCTGTCTTCCTTTCACTTCTACCTTTTCCCCCCAGACCCCCCGTTAAGGCCGCTGTTAATGAGCCAGATAGCCACCGA  2
H_62   CATTATCACAAACCCAACACCCTAGTCTTCCAACCATTAATACACTTGTTCTTATCAACCGACTATATCAAGCGGACTGCCTTCCTTTCACTTCTACCCCTTCCCCCCAGACCCCTCGTCAAAGCTGCTGTCAATGAGCCAGATAGCCTCTGA  2
H_63   CATTATCACAAACCCAACACCCTAGCCTTCCAACTATTAATACACTTGTTCTTATCAACCGACTATATCAAGCGGACTGCCTTCCTTTCACTTCTACCCTTTCCCCCCAGACCCCTCGTCAAAACTGCTGTCAATGAGCCAGATAGCCTCTGA  4
H_64   CCTTATCATGAACCCAACACCCTAACCTTCTAGCTATCAACACACTTGCCCTTATCGACCGACTACATCAAGCGGGCTGTCTTTCTTTCACTTCTACCTTTTCCCCCCAGACCCCCCGTCAAGGCTGCTGTCAATGAGCCAGATAGCCACCGA  5
H_65   CCTTATCATGAACCCAACACCCTAACCTTCTAGCTATCAACACACTTGCCCTTATCGACCGACTACATCAAGCGGGCTGTCTTCCTTTCACTTCTACCTTTTCCCCCCAGACCCCCCGTCAAGGCTGCTGTCAATGAGCCAGATAGCCACCGA  3
H_66   CATTATCACAAACCCAACACCCTAGCCTTCCAACTATTAATACACTTGTTCTTATCAACCGACTATATCAAGCGGACTGCCTTCCTTTCACTTCTACCCTTTCCCCCCAGACCCCTCGTCAAAGCTGCTGTCAATGAGCCAGATAGCCTCTGA  5
H_67   CATTATCACAAACCCAACACCCTAGCCTTCCAACTATTAATACACTTGTTCTTATCAACCGACTATATCAGGCGGACTGCCTTCCTTTCACTTCTACCCTTTCCCCCCAGACCCCTCGTCAAAGCTGCTGTCAATGAGCCAGATAGCCTCTGA  1
H_68   CCTTATCACGAACCCAACGCCCTAACCTTCTAGCTACCAACACACTTACCCTTATCGACCGACTACATCAAGCGGGCTGTCTTCCTTTCACTTCTACCTTTTCCCCCCAGACTCCCCGTCAAGGCTGCTGTCAATGAGCCAGATAGCCACCGA  1
H_69   CCTTATCATGAACCCAACACCCTAACCTTCTAGCTATCAACACACTTGCCCTTATCGACCGACTACATCAAGCGGGCTGTCTTCCTTTCACTTCTACCTTTTCCCCCCAGACCCCCCGCCAAGGCTGCTGTCAATGAGCCAGATAGCCACCGA  3
H_70   CATTATCACAAACCCAACACCCTAGTCTTCCAACTATTAATACACTTGTTCTTATCAACCGACTATATCAAGCGGACTGCCTTCCTTTCACTTCTACCCTTTCCCCCCAGACCCCTCGTCAAAGCTGCTGTCAATGAGCCAGATAGCCTCTGA  1
H_71   CCTTATCATGAACCCAGCACCCTAACCTTCTAGCTATCAACACACTTGCCCTTATCGACCGACTACATCAAGCGGGCTGTCTTCCTTTCACCTCTACCTTTTCCCCCCAGACCCCCCGTCAAGGCTGCTGTCAATGAGCCAGATAGCCACCGA  1
H_72   CCTTATCATGAACCCAACACCCTAACCTTCTAGCTATCAACACACTTGCCCTTATTGACCGACTACATCAAGCGGGCTGTCTTCCTTTCACTTCTACCTTTTCCCCCCAGACCCCCCGTCAAGGCTGCTGTCAATGAGCCAGATAGCCACCGA  1
H_73   CCTTATCACGAGCCCAACACCCTAGCCTTCCAGCTATCAGTACACTTGCCCTTATCGACCGACTGCATCAAGCGGGCTGTTTCCCTTTCACTTCTACCTTTTCCCCCCAGACCCCTCGTCAAGGCTGCTGTCAATGAGCCAGACAGCCACCGA  1
H_74   CCTTATCACGAACCCAACACCCTAACCTTCCGACTATCAACACACCTACCTTTATCGACCGACTACATCAAGCGGGCTGTCTTCCTTTCACTTCTACCTTTTCCCCCCAGACCCCCCGTCAAGGCCGCTATTAATGAGCCAGATAGCCACCGA  1
H_75   CCTTATCACGAACCCAACACCCTAACCTTCCGACTATCAACACACCTACCTTTATCGACCGACTACATCAAGCGGGCTGTCTTCCTTTCACTTCTACCTTTTCCCCCCAGACCCCCCGTCAAGGCCGCTATTAATGAGCCAGATAGCCATCGA  1
H_76   CCTTATCACGAATCCAACACCCTAACCCTCTAGCTATCAACACACTTGCCCTTATCGACCGACTACATCAAGCGAGCTGTCTTCCTTTCACTTCTACTTTTTCCCCTCAGACCCCCCGTCAAGGCTGCTGTCAATGAGCCGGATAGCCACCGA  1
H_77   CCTTATCACGAACCCAACACCCTAACCTTCCGACTATCAACACACTTACCTTTATCGACCGACTACATCAAGCGGGCTGTCTTCCTTTCAATTCTACCTTTTCCCCCCAGACCCACCGTCAAGGCCGCTGTTAATGAGCCAGATAGCCACCGA  1
H_78   CCTTATCACGAACCCAACACCCTAACCTTCCGACTATCAACACACTTACCTTTATCGACCGACTACATCAAGCGGGCTGTCTTCCTTTCACTTCTACCTTCTCCCCCCAGGCCCCCCGTCAAGGCCGCTATTAATGAGCCAGATAGCCACCGA  1
H_79   CCTTATCACGAACCCAACACCCTAACTTTCCAACTATCAACACACTTACCTTTATCGACCGACTACATCAAGCGGGCTGTCTTCCTTTCACTTCTACCTTTTCCCCCCAGACCCCCCGTCAAGGCCGCTGTTAGTGAGCCAGATAGCCACCGA  3
H_80   CCTTATCACGAACCCAACACCCTAACCTTCCGACTATCAACACACTTACCTTTATCGACCGACTACATCAAGCGGGCTGTCTTCCTTTCACTTCTACCTTTTCCCCCTAGACCCCCCGTCAAGGCCGCTGTTAATGAGCCAGATAGCCACCGA  1
H_81   CCTTATCACGAACCCAACACCCTAACCTTCCGACTATCAACACACTTACCTTTATCGACCGACTACATCAAGCGGGCTATCTTCCTTTCACTTCTACCTTTTCCCCCCAGACCCCCCGTCAAGGCCGCTGTTAATGAGCCAGATAGCCACCGA  1
H_82   CCTTATCACGAACCCAACACCCTGACCTTCCGACTATCAACACACTTACCTTTATCGACCGACTACACCAAGCGAGCTGTCTTCCTTTCACTTCTACCTTTTCCCCCCAGACCCCCCGTCAAGGCCGCTGTTAATAAGCCAGATAGCCACCGA  1
H_83   CCTTATCACGAACCCAACACCCTAACCTTCCGACTATCAACACACTTACCTCTATCGACCGACTACATCAAGCGGGCTGTCTTCCTTTCACTTCTACCTTTTCCCCCCAGACCCCCCGTCAAGGCCGCTATTAATGAGCCAGATAGCCACCGA  1
H_84   CCTTATCACGAACCCAACACCCTAACCTTTCGACTATCAACACACTTACCTTTATCGACCGACTACATCAAGCGGGCTGTCTTCCTTTCACTTCTACCTTTTCCCCCCAGACCCCCCGTCAAGGCCGCTGTTAATGAGCCAGATAGCCACCGA  1
H_85   CCTTATCATGAACCCAACACCCTAACCTTCTAGCTATCAACACACTTGCCCTTATCGACCGACTACATCAAGCGGGCTGTCTTCCTTTCACTTCTGCCTTTTCCCCCCAGACCCCCCGTCAAGGCCGCTGTCAATGAGCCAGATAATCACCGA  1
H_86   CCTTATCACGAACCCAACACCCTGACCTTCCGACTATCAACACACTTACCTTTATCGACCGACTACACCAAGCGAGCTGTCTTCCTTTCACTTCTACCTTTTCCCCCCAGACCCCCCGTCAAGGCCGCTGTTAATGAGCCAGATAGCCACCGA  1

1010101010101010101010101010101010101010101010101010101010101010101010101010101010101010101010101010101010101010101010101010101010101010101010101010101010101010101010101010101010101010101010101010101010101010101010101010101010101010101010101010101010
10101010101010101010101010101010101010101010101010101010
