# Supplementary material for: Population genetics of swamp eel in the Yangtze River: comparative analyses between mitochondrial and microsatellite data provide novel insights
Source: PeerJ. 2020 Jan 21;8:e8415. doi: 10.7717/peerj.8415 (PMC6979408; doi:10.7717/peerj.8415)
Supplement: Supplemental Information 2 [file peerj-08-8415-s006.zip › MAS.fdi]

SHOW_NODENAMES;FALSE
NODES_PROPORTIONAL;TRUE
SHOW_ONLY_TORSO;FALSE
SHOW_MEDIANS;TRUE
SHOW_MEDIAN_NAMES;TRUE
SHOW_CHARACTERS;FALSE
SHOW_LINES;FALSE
MIN_CIRC_RADIUS;4
MAX_CIRC_RADIUS;50
MED_RADIUS;3

SPECIAL_FILE_TYPE;FALSE
DIAGRAM_CENTER;424;143
IMAGE_CENTER;48;561
NUMBER_OF_TAXA;95
TAXON_NAME;H_1   ;TAXON_NAME_HEIGHT;6;TAXON_NAME_COLOR;0;TAXON_FREQUENCY;2;TAXON_ORIG_FREQUENCY;2;TAXON_GEOGRAPHY;;TAXON_PHENOTYPE;;TAXON_LINEAGE;;TAXON_GROUP1;Group1;;TAXON_GROUP2;Group2;;TAXON_GROUP3;Group3;;TAXON_X;828;TAXON_Y;396;TAXON_COLOR_PIE1;65535;TAXON_PIE_FREQUENCY1;2;TAXON_STYLE_PIE1;SOLID;TAXON_LINE_WIDTH;1;TAXON_LINE_COLOR;0;TAXON_LINE_STYLE;SOLID;TAXON_ACTIVE;TRUE
TAXON_NAME;H_2   ;TAXON_NAME_HEIGHT;6;TAXON_NAME_COLOR;0;TAXON_FREQUENCY;3;TAXON_ORIG_FREQUENCY;3;TAXON_GEOGRAPHY;;TAXON_PHENOTYPE;;TAXON_LINEAGE;;TAXON_GROUP1;Group1;;TAXON_GROUP2;Group2;;TAXON_GROUP3;Group3;;TAXON_X;734;TAXON_Y;-278;TAXON_COLOR_PIE1;65535;TAXON_PIE_FREQUENCY1;3;TAXON_STYLE_PIE1;SOLID;TAXON_LINE_WIDTH;1;TAXON_LINE_COLOR;0;TAXON_LINE_STYLE;SOLID;TAXON_ACTIVE;TRUE
TAXON_NAME;H_3   ;TAXON_NAME_HEIGHT;6;TAXON_NAME_COLOR;0;TAXON_FREQUENCY;3;TAXON_ORIG_FREQUENCY;3;TAXON_GEOGRAPHY;;TAXON_PHENOTYPE;;TAXON_LINEAGE;;TAXON_GROUP1;Group1;;TAXON_GROUP2;Group2;;TAXON_GROUP3;Group3;;TAXON_X;892;TAXON_Y;285;TAXON_COLOR_PIE1;65535;TAXON_PIE_FREQUENCY1;3;TAXON_STYLE_PIE1;SOLID;TAXON_LINE_WIDTH;1;TAXON_LINE_COLOR;0;TAXON_LINE_STYLE;SOLID;TAXON_ACTIVE;TRUE
TAXON_NAME;H_4   ;TAXON_NAME_HEIGHT;6;TAXON_NAME_COLOR;0;TAXON_FREQUENCY;1;TAXON_ORIG_FREQUENCY;1;TAXON_GEOGRAPHY;;TAXON_PHENOTYPE;;TAXON_LINEAGE;;TAXON_GROUP1;Group1;;TAXON_GROUP2;Group2;;TAXON_GROUP3;Group3;;TAXON_X;726;TAXON_Y;-305;TAXON_COLOR_PIE1;65535;TAXON_PIE_FREQUENCY1;1;TAXON_STYLE_PIE1;SOLID;TAXON_LINE_WIDTH;1;TAXON_LINE_COLOR;0;TAXON_LINE_STYLE;SOLID;TAXON_ACTIVE;TRUE
TAXON_NAME;H_5   ;TAXON_NAME_HEIGHT;6;TAXON_NAME_COLOR;0;TAXON_FREQUENCY;24;TAXON_ORIG_FREQUENCY;24;TAXON_GEOGRAPHY;;TAXON_PHENOTYPE;;TAXON_LINEAGE;;TAXON_GROUP1;Group1;;TAXON_GROUP2;Group2;;TAXON_GROUP3;Group3;;TAXON_X;767;TAXON_Y;-231;TAXON_COLOR_PIE1;65535;TAXON_PIE_FREQUENCY1;24;TAXON_STYLE_PIE1;SOLID;TAXON_LINE_WIDTH;1;TAXON_LINE_COLOR;0;TAXON_LINE_STYLE;SOLID;TAXON_ACTIVE;TRUE
TAXON_NAME;H_6   ;TAXON_NAME_HEIGHT;6;TAXON_NAME_COLOR;0;TAXON_FREQUENCY;5;TAXON_ORIG_FREQUENCY;5;TAXON_GEOGRAPHY;;TAXON_PHENOTYPE;;TAXON_LINEAGE;;TAXON_GROUP1;Group1;;TAXON_GROUP2;Group2;;TAXON_GROUP3;Group3;;TAXON_X;630;TAXON_Y;358;TAXON_COLOR_PIE1;65535;TAXON_PIE_FREQUENCY1;5;TAXON_STYLE_PIE1;SOLID;TAXON_LINE_WIDTH;1;TAXON_LINE_COLOR;0;TAXON_LINE_STYLE;SOLID;TAXON_ACTIVE;TRUE
TAXON_NAME;H_7   ;TAXON_NAME_HEIGHT;6;TAXON_NAME_COLOR;0;TAXON_FREQUENCY;1;TAXON_ORIG_FREQUENCY;1;TAXON_GEOGRAPHY;;TAXON_PHENOTYPE;;TAXON_LINEAGE;;TAXON_GROUP1;Group1;;TAXON_GROUP2;Group2;;TAXON_GROUP3;Group3;;TAXON_X;966;TAXON_Y;127;TAXON_COLOR_PIE1;65535;TAXON_PIE_FREQUENCY1;1;TAXON_STYLE_PIE1;SOLID;TAXON_LINE_WIDTH;1;TAXON_LINE_COLOR;0;TAXON_LINE_STYLE;SOLID;TAXON_ACTIVE;TRUE
TAXON_NAME;H_8   ;TAXON_NAME_HEIGHT;6;TAXON_NAME_COLOR;0;TAXON_FREQUENCY;1;TAXON_ORIG_FREQUENCY;1;TAXON_GEOGRAPHY;;TAXON_PHENOTYPE;;TAXON_LINEAGE;;TAXON_GROUP1;Group1;;TAXON_GROUP2;Group2;;TAXON_GROUP3;Group3;;TAXON_X;1060;TAXON_Y;274;TAXON_COLOR_PIE1;65535;TAXON_PIE_FREQUENCY1;1;TAXON_STYLE_PIE1;SOLID;TAXON_LINE_WIDTH;1;TAXON_LINE_COLOR;0;TAXON_LINE_STYLE;SOLID;TAXON_ACTIVE;TRUE
TAXON_NAME;H_9   ;TAXON_NAME_HEIGHT;6;TAXON_NAME_COLOR;0;TAXON_FREQUENCY;1;TAXON_ORIG_FREQUENCY;1;TAXON_GEOGRAPHY;;TAXON_PHENOTYPE;;TAXON_LINEAGE;;TAXON_GROUP1;Group1;;TAXON_GROUP2;Group2;;TAXON_GROUP3;Group3;;TAXON_X;532;TAXON_Y;342;TAXON_COLOR_PIE1;65535;TAXON_PIE_FREQUENCY1;1;TAXON_STYLE_PIE1;SOLID;TAXON_LINE_WIDTH;1;TAXON_LINE_COLOR;0;TAXON_LINE_STYLE;SOLID;TAXON_ACTIVE;TRUE
TAXON_NAME;H_10  ;TAXON_NAME_HEIGHT;6;TAXON_NAME_COLOR;0;TAXON_FREQUENCY;3;TAXON_ORIG_FREQUENCY;3;TAXON_GEOGRAPHY;;TAXON_PHENOTYPE;;TAXON_LINEAGE;;TAXON_GROUP1;Group1;;TAXON_GROUP2;Group2;;TAXON_GROUP3;Group3;;TAXON_X;723;TAXON_Y;373;TAXON_COLOR_PIE1;65535;TAXON_PIE_FREQUENCY1;3;TAXON_STYLE_PIE1;SOLID;TAXON_LINE_WIDTH;1;TAXON_LINE_COLOR;0;TAXON_LINE_STYLE;SOLID;TAXON_ACTIVE;TRUE
TAXON_NAME;H_11  ;TAXON_NAME_HEIGHT;6;TAXON_NAME_COLOR;0;TAXON_FREQUENCY;1;TAXON_ORIG_FREQUENCY;1;TAXON_GEOGRAPHY;;TAXON_PHENOTYPE;;TAXON_LINEAGE;;TAXON_GROUP1;Group1;;TAXON_GROUP2;Group2;;TAXON_GROUP3;Group3;;TAXON_X;864;TAXON_Y;385;TAXON_COLOR_PIE1;65535;TAXON_PIE_FREQUENCY1;1;TAXON_STYLE_PIE1;SOLID;TAXON_LINE_WIDTH;1;TAXON_LINE_COLOR;0;TAXON_LINE_STYLE;SOLID;TAXON_ACTIVE;TRUE
TAXON_NAME;H_12  ;TAXON_NAME_HEIGHT;6;TAXON_NAME_COLOR;0;TAXON_FREQUENCY;1;TAXON_ORIG_FREQUENCY;1;TAXON_GEOGRAPHY;;TAXON_PHENOTYPE;;TAXON_LINEAGE;;TAXON_GROUP1;Group1;;TAXON_GROUP2;Group2;;TAXON_GROUP3;Group3;;TAXON_X;880;TAXON_Y;418;TAXON_COLOR_PIE1;65535;TAXON_PIE_FREQUENCY1;1;TAXON_STYLE_PIE1;SOLID;TAXON_LINE_WIDTH;1;TAXON_LINE_COLOR;0;TAXON_LINE_STYLE;SOLID;TAXON_ACTIVE;TRUE
TAXON_NAME;H_13  ;TAXON_NAME_HEIGHT;6;TAXON_NAME_COLOR;0;TAXON_FREQUENCY;2;TAXON_ORIG_FREQUENCY;2;TAXON_GEOGRAPHY;;TAXON_PHENOTYPE;;TAXON_LINEAGE;;TAXON_GROUP1;Group1;;TAXON_GROUP2;Group2;;TAXON_GROUP3;Group3;;TAXON_X;832;TAXON_Y;300;TAXON_COLOR_PIE1;65535;TAXON_PIE_FREQUENCY1;2;TAXON_STYLE_PIE1;SOLID;TAXON_LINE_WIDTH;1;TAXON_LINE_COLOR;0;TAXON_LINE_STYLE;SOLID;TAXON_ACTIVE;TRUE
TAXON_NAME;H_14  ;TAXON_NAME_HEIGHT;6;TAXON_NAME_COLOR;0;TAXON_FREQUENCY;1;TAXON_ORIG_FREQUENCY;1;TAXON_GEOGRAPHY;;TAXON_PHENOTYPE;;TAXON_LINEAGE;;TAXON_GROUP1;Group1;;TAXON_GROUP2;Group2;;TAXON_GROUP3;Group3;;TAXON_X;715;TAXON_Y;310;TAXON_COLOR_PIE1;65535;TAXON_PIE_FREQUENCY1;1;TAXON_STYLE_PIE1;SOLID;TAXON_LINE_WIDTH;1;TAXON_LINE_COLOR;0;TAXON_LINE_STYLE;SOLID;TAXON_ACTIVE;TRUE
TAXON_NAME;H_15  ;TAXON_NAME_HEIGHT;6;TAXON_NAME_COLOR;0;TAXON_FREQUENCY;1;TAXON_ORIG_FREQUENCY;1;TAXON_GEOGRAPHY;;TAXON_PHENOTYPE;;TAXON_LINEAGE;;TAXON_GROUP1;Group1;;TAXON_GROUP2;Group2;;TAXON_GROUP3;Group3;;TAXON_X;935;TAXON_Y;339;TAXON_COLOR_PIE1;65535;TAXON_PIE_FREQUENCY1;1;TAXON_STYLE_PIE1;SOLID;TAXON_LINE_WIDTH;1;TAXON_LINE_COLOR;0;TAXON_LINE_STYLE;SOLID;TAXON_ACTIVE;TRUE
TAXON_NAME;H_16  ;TAXON_NAME_HEIGHT;6;TAXON_NAME_COLOR;0;TAXON_FREQUENCY;1;TAXON_ORIG_FREQUENCY;1;TAXON_GEOGRAPHY;;TAXON_PHENOTYPE;;TAXON_LINEAGE;;TAXON_GROUP1;Group1;;TAXON_GROUP2;Group2;;TAXON_GROUP3;Group3;;TAXON_X;969;TAXON_Y;370;TAXON_COLOR_PIE1;65535;TAXON_PIE_FREQUENCY1;1;TAXON_STYLE_PIE1;SOLID;TAXON_LINE_WIDTH;1;TAXON_LINE_COLOR;0;TAXON_LINE_STYLE;SOLID;TAXON_ACTIVE;TRUE
TAXON_NAME;H_17  ;TAXON_NAME_HEIGHT;6;TAXON_NAME_COLOR;0;TAXON_FREQUENCY;1;TAXON_ORIG_FREQUENCY;1;TAXON_GEOGRAPHY;;TAXON_PHENOTYPE;;TAXON_LINEAGE;;TAXON_GROUP1;Group1;;TAXON_GROUP2;Group2;;TAXON_GROUP3;Group3;;TAXON_X;605;TAXON_Y;305;TAXON_COLOR_PIE1;65535;TAXON_PIE_FREQUENCY1;1;TAXON_STYLE_PIE1;SOLID;TAXON_LINE_WIDTH;1;TAXON_LINE_COLOR;0;TAXON_LINE_STYLE;SOLID;TAXON_ACTIVE;TRUE
TAXON_NAME;H_18  ;TAXON_NAME_HEIGHT;6;TAXON_NAME_COLOR;0;TAXON_FREQUENCY;1;TAXON_ORIG_FREQUENCY;1;TAXON_GEOGRAPHY;;TAXON_PHENOTYPE;;TAXON_LINEAGE;;TAXON_GROUP1;Group1;;TAXON_GROUP2;Group2;;TAXON_GROUP3;Group3;;TAXON_X;1089;TAXON_Y;308;TAXON_COLOR_PIE1;65535;TAXON_PIE_FREQUENCY1;1;TAXON_STYLE_PIE1;SOLID;TAXON_LINE_WIDTH;1;TAXON_LINE_COLOR;0;TAXON_LINE_STYLE;SOLID;TAXON_ACTIVE;TRUE
TAXON_NAME;H_19  ;TAXON_NAME_HEIGHT;6;TAXON_NAME_COLOR;0;TAXON_FREQUENCY;1;TAXON_ORIG_FREQUENCY;1;TAXON_GEOGRAPHY;;TAXON_PHENOTYPE;;TAXON_LINEAGE;;TAXON_GROUP1;Group1;;TAXON_GROUP2;Group2;;TAXON_GROUP3;Group3;;TAXON_X;876;TAXON_Y;-252;TAXON_COLOR_PIE1;65535;TAXON_PIE_FREQUENCY1;1;TAXON_STYLE_PIE1;SOLID;TAXON_LINE_WIDTH;1;TAXON_LINE_COLOR;0;TAXON_LINE_STYLE;SOLID;TAXON_ACTIVE;TRUE
TAXON_NAME;H_20  ;TAXON_NAME_HEIGHT;6;TAXON_NAME_COLOR;0;TAXON_FREQUENCY;1;TAXON_ORIG_FREQUENCY;1;TAXON_GEOGRAPHY;;TAXON_PHENOTYPE;;TAXON_LINEAGE;;TAXON_GROUP1;Group1;;TAXON_GROUP2;Group2;;TAXON_GROUP3;Group3;;TAXON_X;816;TAXON_Y;-254;TAXON_COLOR_PIE1;65535;TAXON_PIE_FREQUENCY1;1;TAXON_STYLE_PIE1;SOLID;TAXON_LINE_WIDTH;1;TAXON_LINE_COLOR;0;TAXON_LINE_STYLE;SOLID;TAXON_ACTIVE;TRUE
TAXON_NAME;H_21  ;TAXON_NAME_HEIGHT;6;TAXON_NAME_COLOR;0;TAXON_FREQUENCY;1;TAXON_ORIG_FREQUENCY;1;TAXON_GEOGRAPHY;;TAXON_PHENOTYPE;;TAXON_LINEAGE;;TAXON_GROUP1;Group1;;TAXON_GROUP2;Group2;;TAXON_GROUP3;Group3;;TAXON_X;879;TAXON_Y;-220;TAXON_COLOR_PIE1;65535;TAXON_PIE_FREQUENCY1;1;TAXON_STYLE_PIE1;SOLID;TAXON_LINE_WIDTH;1;TAXON_LINE_COLOR;0;TAXON_LINE_STYLE;SOLID;TAXON_ACTIVE;TRUE
TAXON_NAME;H_22  ;TAXON_NAME_HEIGHT;6;TAXON_NAME_COLOR;0;TAXON_FREQUENCY;1;TAXON_ORIG_FREQUENCY;1;TAXON_GEOGRAPHY;;TAXON_PHENOTYPE;;TAXON_LINEAGE;;TAXON_GROUP1;Group1;;TAXON_GROUP2;Group2;;TAXON_GROUP3;Group3;;TAXON_X;1011;TAXON_Y;395;TAXON_COLOR_PIE1;65535;TAXON_PIE_FREQUENCY1;1;TAXON_STYLE_PIE1;SOLID;TAXON_LINE_WIDTH;1;TAXON_LINE_COLOR;0;TAXON_LINE_STYLE;SOLID;TAXON_ACTIVE;TRUE
TAXON_NAME;H_23  ;TAXON_NAME_HEIGHT;6;TAXON_NAME_COLOR;0;TAXON_FREQUENCY;1;TAXON_ORIG_FREQUENCY;1;TAXON_GEOGRAPHY;;TAXON_PHENOTYPE;;TAXON_LINEAGE;;TAXON_GROUP1;Group1;;TAXON_GROUP2;Group2;;TAXON_GROUP3;Group3;;TAXON_X;691;TAXON_Y;-224;TAXON_COLOR_PIE1;65535;TAXON_PIE_FREQUENCY1;1;TAXON_STYLE_PIE1;SOLID;TAXON_LINE_WIDTH;1;TAXON_LINE_COLOR;0;TAXON_LINE_STYLE;SOLID;TAXON_ACTIVE;TRUE
TAXON_NAME;H_24  ;TAXON_NAME_HEIGHT;6;TAXON_NAME_COLOR;0;TAXON_FREQUENCY;1;TAXON_ORIG_FREQUENCY;1;TAXON_GEOGRAPHY;;TAXON_PHENOTYPE;;TAXON_LINEAGE;;TAXON_GROUP1;Group1;;TAXON_GROUP2;Group2;;TAXON_GROUP3;Group3;;TAXON_X;767;TAXON_Y;-270;TAXON_COLOR_PIE1;65535;TAXON_PIE_FREQUENCY1;1;TAXON_STYLE_PIE1;SOLID;TAXON_LINE_WIDTH;1;TAXON_LINE_COLOR;0;TAXON_LINE_STYLE;SOLID;TAXON_ACTIVE;TRUE
TAXON_NAME;H_25  ;TAXON_NAME_HEIGHT;6;TAXON_NAME_COLOR;0;TAXON_FREQUENCY;4;TAXON_ORIG_FREQUENCY;4;TAXON_GEOGRAPHY;;TAXON_PHENOTYPE;;TAXON_LINEAGE;;TAXON_GROUP1;Group1;;TAXON_GROUP2;Group2;;TAXON_GROUP3;Group3;;TAXON_X;795;TAXON_Y;-318;TAXON_COLOR_PIE1;65535;TAXON_PIE_FREQUENCY1;4;TAXON_STYLE_PIE1;SOLID;TAXON_LINE_WIDTH;1;TAXON_LINE_COLOR;0;TAXON_LINE_STYLE;SOLID;TAXON_ACTIVE;TRUE
TAXON_NAME;H_26  ;TAXON_NAME_HEIGHT;6;TAXON_NAME_COLOR;0;TAXON_FREQUENCY;1;TAXON_ORIG_FREQUENCY;1;TAXON_GEOGRAPHY;;TAXON_PHENOTYPE;;TAXON_LINEAGE;;TAXON_GROUP1;Group1;;TAXON_GROUP2;Group2;;TAXON_GROUP3;Group3;;TAXON_X;705;TAXON_Y;-206;TAXON_COLOR_PIE1;65535;TAXON_PIE_FREQUENCY1;1;TAXON_STYLE_PIE1;SOLID;TAXON_LINE_WIDTH;1;TAXON_LINE_COLOR;0;TAXON_LINE_STYLE;SOLID;TAXON_ACTIVE;TRUE
TAXON_NAME;H_27  ;TAXON_NAME_HEIGHT;6;TAXON_NAME_COLOR;0;TAXON_FREQUENCY;2;TAXON_ORIG_FREQUENCY;2;TAXON_GEOGRAPHY;;TAXON_PHENOTYPE;;TAXON_LINEAGE;;TAXON_GROUP1;Group1;;TAXON_GROUP2;Group2;;TAXON_GROUP3;Group3;;TAXON_X;864;TAXON_Y;99;TAXON_COLOR_PIE1;65535;TAXON_PIE_FREQUENCY1;2;TAXON_STYLE_PIE1;SOLID;TAXON_LINE_WIDTH;1;TAXON_LINE_COLOR;0;TAXON_LINE_STYLE;SOLID;TAXON_ACTIVE;TRUE
TAXON_NAME;H_28  ;TAXON_NAME_HEIGHT;6;TAXON_NAME_COLOR;0;TAXON_FREQUENCY;3;TAXON_ORIG_FREQUENCY;3;TAXON_GEOGRAPHY;;TAXON_PHENOTYPE;;TAXON_LINEAGE;;TAXON_GROUP1;Group1;;TAXON_GROUP2;Group2;;TAXON_GROUP3;Group3;;TAXON_X;787;TAXON_Y;-179;TAXON_COLOR_PIE1;65535;TAXON_PIE_FREQUENCY1;3;TAXON_STYLE_PIE1;SOLID;TAXON_LINE_WIDTH;1;TAXON_LINE_COLOR;0;TAXON_LINE_STYLE;SOLID;TAXON_ACTIVE;TRUE
TAXON_NAME;H_29  ;TAXON_NAME_HEIGHT;6;TAXON_NAME_COLOR;0;TAXON_FREQUENCY;1;TAXON_ORIG_FREQUENCY;1;TAXON_GEOGRAPHY;;TAXON_PHENOTYPE;;TAXON_LINEAGE;;TAXON_GROUP1;Group1;;TAXON_GROUP2;Group2;;TAXON_GROUP3;Group3;;TAXON_X;807;TAXON_Y;-147;TAXON_COLOR_PIE1;65535;TAXON_PIE_FREQUENCY1;1;TAXON_STYLE_PIE1;SOLID;TAXON_LINE_WIDTH;1;TAXON_LINE_COLOR;0;TAXON_LINE_STYLE;SOLID;TAXON_ACTIVE;TRUE
TAXON_NAME;H_30  ;TAXON_NAME_HEIGHT;6;TAXON_NAME_COLOR;0;TAXON_FREQUENCY;1;TAXON_ORIG_FREQUENCY;1;TAXON_GEOGRAPHY;;TAXON_PHENOTYPE;;TAXON_LINEAGE;;TAXON_GROUP1;Group1;;TAXON_GROUP2;Group2;;TAXON_GROUP3;Group3;;TAXON_X;808;TAXON_Y;237;TAXON_COLOR_PIE1;65535;TAXON_PIE_FREQUENCY1;1;TAXON_STYLE_PIE1;SOLID;TAXON_LINE_WIDTH;1;TAXON_LINE_COLOR;0;TAXON_LINE_STYLE;SOLID;TAXON_ACTIVE;TRUE
TAXON_NAME;H_31  ;TAXON_NAME_HEIGHT;6;TAXON_NAME_COLOR;0;TAXON_FREQUENCY;1;TAXON_ORIG_FREQUENCY;1;TAXON_GEOGRAPHY;;TAXON_PHENOTYPE;;TAXON_LINEAGE;;TAXON_GROUP1;Group1;;TAXON_GROUP2;Group2;;TAXON_GROUP3;Group3;;TAXON_X;739;TAXON_Y;-239;TAXON_COLOR_PIE1;65535;TAXON_PIE_FREQUENCY1;1;TAXON_STYLE_PIE1;SOLID;TAXON_LINE_WIDTH;1;TAXON_LINE_COLOR;0;TAXON_LINE_STYLE;SOLID;TAXON_ACTIVE;TRUE
TAXON_NAME;H_32  ;TAXON_NAME_HEIGHT;6;TAXON_NAME_COLOR;0;TAXON_FREQUENCY;1;TAXON_ORIG_FREQUENCY;1;TAXON_GEOGRAPHY;;TAXON_PHENOTYPE;;TAXON_LINEAGE;;TAXON_GROUP1;Group1;;TAXON_GROUP2;Group2;;TAXON_GROUP3;Group3;;TAXON_X;1045;TAXON_Y;-325;TAXON_COLOR_PIE1;65535;TAXON_PIE_FREQUENCY1;1;TAXON_STYLE_PIE1;SOLID;TAXON_LINE_WIDTH;1;TAXON_LINE_COLOR;0;TAXON_LINE_STYLE;SOLID;TAXON_ACTIVE;TRUE
TAXON_NAME;H_33  ;TAXON_NAME_HEIGHT;6;TAXON_NAME_COLOR;0;TAXON_FREQUENCY;2;TAXON_ORIG_FREQUENCY;2;TAXON_GEOGRAPHY;;TAXON_PHENOTYPE;;TAXON_LINEAGE;;TAXON_GROUP1;Group1;;TAXON_GROUP2;Group2;;TAXON_GROUP3;Group3;;TAXON_X;841;TAXON_Y;-228;TAXON_COLOR_PIE1;65535;TAXON_PIE_FREQUENCY1;2;TAXON_STYLE_PIE1;SOLID;TAXON_LINE_WIDTH;1;TAXON_LINE_COLOR;0;TAXON_LINE_STYLE;SOLID;TAXON_ACTIVE;TRUE
TAXON_NAME;H_34  ;TAXON_NAME_HEIGHT;6;TAXON_NAME_COLOR;0;TAXON_FREQUENCY;1;TAXON_ORIG_FREQUENCY;1;TAXON_GEOGRAPHY;;TAXON_PHENOTYPE;;TAXON_LINEAGE;;TAXON_GROUP1;Group1;;TAXON_GROUP2;Group2;;TAXON_GROUP3;Group3;;TAXON_X;924;TAXON_Y;-263;TAXON_COLOR_PIE1;65535;TAXON_PIE_FREQUENCY1;1;TAXON_STYLE_PIE1;SOLID;TAXON_LINE_WIDTH;1;TAXON_LINE_COLOR;0;TAXON_LINE_STYLE;SOLID;TAXON_ACTIVE;TRUE
TAXON_NAME;H_35  ;TAXON_NAME_HEIGHT;6;TAXON_NAME_COLOR;0;TAXON_FREQUENCY;1;TAXON_ORIG_FREQUENCY;1;TAXON_GEOGRAPHY;;TAXON_PHENOTYPE;;TAXON_LINEAGE;;TAXON_GROUP1;Group1;;TAXON_GROUP2;Group2;;TAXON_GROUP3;Group3;;TAXON_X;879;TAXON_Y;-234;TAXON_COLOR_PIE1;65535;TAXON_PIE_FREQUENCY1;1;TAXON_STYLE_PIE1;SOLID;TAXON_LINE_WIDTH;1;TAXON_LINE_COLOR;0;TAXON_LINE_STYLE;SOLID;TAXON_ACTIVE;TRUE
TAXON_NAME;H_36  ;TAXON_NAME_HEIGHT;6;TAXON_NAME_COLOR;0;TAXON_FREQUENCY;1;TAXON_ORIG_FREQUENCY;1;TAXON_GEOGRAPHY;;TAXON_PHENOTYPE;;TAXON_LINEAGE;;TAXON_GROUP1;Group1;;TAXON_GROUP2;Group2;;TAXON_GROUP3;Group3;;TAXON_X;906;TAXON_Y;-237;TAXON_COLOR_PIE1;65535;TAXON_PIE_FREQUENCY1;1;TAXON_STYLE_PIE1;SOLID;TAXON_LINE_WIDTH;1;TAXON_LINE_COLOR;0;TAXON_LINE_STYLE;SOLID;TAXON_ACTIVE;TRUE
TAXON_NAME;H_37  ;TAXON_NAME_HEIGHT;6;TAXON_NAME_COLOR;0;TAXON_FREQUENCY;1;TAXON_ORIG_FREQUENCY;1;TAXON_GEOGRAPHY;;TAXON_PHENOTYPE;;TAXON_LINEAGE;;TAXON_GROUP1;Group1;;TAXON_GROUP2;Group2;;TAXON_GROUP3;Group3;;TAXON_X;816;TAXON_Y;-4;TAXON_COLOR_PIE1;65535;TAXON_PIE_FREQUENCY1;1;TAXON_STYLE_PIE1;SOLID;TAXON_LINE_WIDTH;1;TAXON_LINE_COLOR;0;TAXON_LINE_STYLE;SOLID;TAXON_ACTIVE;TRUE
TAXON_NAME;H_38  ;TAXON_NAME_HEIGHT;6;TAXON_NAME_COLOR;0;TAXON_FREQUENCY;1;TAXON_ORIG_FREQUENCY;1;TAXON_GEOGRAPHY;;TAXON_PHENOTYPE;;TAXON_LINEAGE;;TAXON_GROUP1;Group1;;TAXON_GROUP2;Group2;;TAXON_GROUP3;Group3;;TAXON_X;890;TAXON_Y;12;TAXON_COLOR_PIE1;65535;TAXON_PIE_FREQUENCY1;1;TAXON_STYLE_PIE1;SOLID;TAXON_LINE_WIDTH;1;TAXON_LINE_COLOR;0;TAXON_LINE_STYLE;SOLID;TAXON_ACTIVE;TRUE
TAXON_NAME;H_39  ;TAXON_NAME_HEIGHT;6;TAXON_NAME_COLOR;0;TAXON_FREQUENCY;1;TAXON_ORIG_FREQUENCY;1;TAXON_GEOGRAPHY;;TAXON_PHENOTYPE;;TAXON_LINEAGE;;TAXON_GROUP1;Group1;;TAXON_GROUP2;Group2;;TAXON_GROUP3;Group3;;TAXON_X;744;TAXON_Y;-250;TAXON_COLOR_PIE1;65535;TAXON_PIE_FREQUENCY1;1;TAXON_STYLE_PIE1;SOLID;TAXON_LINE_WIDTH;1;TAXON_LINE_COLOR;0;TAXON_LINE_STYLE;SOLID;TAXON_ACTIVE;TRUE
TAXON_NAME;H_40  ;TAXON_NAME_HEIGHT;6;TAXON_NAME_COLOR;0;TAXON_FREQUENCY;2;TAXON_ORIG_FREQUENCY;2;TAXON_GEOGRAPHY;;TAXON_PHENOTYPE;;TAXON_LINEAGE;;TAXON_GROUP1;Group1;;TAXON_GROUP2;Group2;;TAXON_GROUP3;Group3;;TAXON_X;828;TAXON_Y;-332;TAXON_COLOR_PIE1;65535;TAXON_PIE_FREQUENCY1;2;TAXON_STYLE_PIE1;SOLID;TAXON_LINE_WIDTH;1;TAXON_LINE_COLOR;0;TAXON_LINE_STYLE;SOLID;TAXON_ACTIVE;TRUE
TAXON_NAME;H_41  ;TAXON_NAME_HEIGHT;6;TAXON_NAME_COLOR;0;TAXON_FREQUENCY;3;TAXON_ORIG_FREQUENCY;3;TAXON_GEOGRAPHY;;TAXON_PHENOTYPE;;TAXON_LINEAGE;;TAXON_GROUP1;Group1;;TAXON_GROUP2;Group2;;TAXON_GROUP3;Group3;;TAXON_X;866;TAXON_Y;-355;TAXON_COLOR_PIE1;65535;TAXON_PIE_FREQUENCY1;3;TAXON_STYLE_PIE1;SOLID;TAXON_LINE_WIDTH;1;TAXON_LINE_COLOR;0;TAXON_LINE_STYLE;SOLID;TAXON_ACTIVE;TRUE
TAXON_NAME;H_42  ;TAXON_NAME_HEIGHT;6;TAXON_NAME_COLOR;0;TAXON_FREQUENCY;17;TAXON_ORIG_FREQUENCY;17;TAXON_GEOGRAPHY;;TAXON_PHENOTYPE;;TAXON_LINEAGE;;TAXON_GROUP1;Group1;;TAXON_GROUP2;Group2;;TAXON_GROUP3;Group3;;TAXON_X;769;TAXON_Y;154;TAXON_COLOR_PIE1;65535;TAXON_PIE_FREQUENCY1;17;TAXON_STYLE_PIE1;SOLID;TAXON_LINE_WIDTH;1;TAXON_LINE_COLOR;0;TAXON_LINE_STYLE;SOLID;TAXON_ACTIVE;TRUE
TAXON_NAME;H_43  ;TAXON_NAME_HEIGHT;6;TAXON_NAME_COLOR;0;TAXON_FREQUENCY;1;TAXON_ORIG_FREQUENCY;1;TAXON_GEOGRAPHY;;TAXON_PHENOTYPE;;TAXON_LINEAGE;;TAXON_GROUP1;Group1;;TAXON_GROUP2;Group2;;TAXON_GROUP3;Group3;;TAXON_X;498;TAXON_Y;238;TAXON_COLOR_PIE1;65535;TAXON_PIE_FREQUENCY1;1;TAXON_STYLE_PIE1;SOLID;TAXON_LINE_WIDTH;1;TAXON_LINE_COLOR;0;TAXON_LINE_STYLE;SOLID;TAXON_ACTIVE;TRUE
TAXON_NAME;H_44  ;TAXON_NAME_HEIGHT;6;TAXON_NAME_COLOR;0;TAXON_FREQUENCY;1;TAXON_ORIG_FREQUENCY;1;TAXON_GEOGRAPHY;;TAXON_PHENOTYPE;;TAXON_LINEAGE;;TAXON_GROUP1;Group1;;TAXON_GROUP2;Group2;;TAXON_GROUP3;Group3;;TAXON_X;587;TAXON_Y;238;TAXON_COLOR_PIE1;65535;TAXON_PIE_FREQUENCY1;1;TAXON_STYLE_PIE1;SOLID;TAXON_LINE_WIDTH;1;TAXON_LINE_COLOR;0;TAXON_LINE_STYLE;SOLID;TAXON_ACTIVE;TRUE
TAXON_NAME;H_45  ;TAXON_NAME_HEIGHT;6;TAXON_NAME_COLOR;0;TAXON_FREQUENCY;5;TAXON_ORIG_FREQUENCY;5;TAXON_GEOGRAPHY;;TAXON_PHENOTYPE;;TAXON_LINEAGE;;TAXON_GROUP1;Group1;;TAXON_GROUP2;Group2;;TAXON_GROUP3;Group3;;TAXON_X;586;TAXON_Y;179;TAXON_COLOR_PIE1;65535;TAXON_PIE_FREQUENCY1;5;TAXON_STYLE_PIE1;SOLID;TAXON_LINE_WIDTH;1;TAXON_LINE_COLOR;0;TAXON_LINE_STYLE;SOLID;TAXON_ACTIVE;TRUE
TAXON_NAME;H_46  ;TAXON_NAME_HEIGHT;6;TAXON_NAME_COLOR;0;TAXON_FREQUENCY;2;TAXON_ORIG_FREQUENCY;2;TAXON_GEOGRAPHY;;TAXON_PHENOTYPE;;TAXON_LINEAGE;;TAXON_GROUP1;Group1;;TAXON_GROUP2;Group2;;TAXON_GROUP3;Group3;;TAXON_X;675;TAXON_Y;219;TAXON_COLOR_PIE1;65535;TAXON_PIE_FREQUENCY1;2;TAXON_STYLE_PIE1;SOLID;TAXON_LINE_WIDTH;1;TAXON_LINE_COLOR;0;TAXON_LINE_STYLE;SOLID;TAXON_ACTIVE;TRUE
TAXON_NAME;H_47  ;TAXON_NAME_HEIGHT;6;TAXON_NAME_COLOR;0;TAXON_FREQUENCY;1;TAXON_ORIG_FREQUENCY;1;TAXON_GEOGRAPHY;;TAXON_PHENOTYPE;;TAXON_LINEAGE;;TAXON_GROUP1;Group1;;TAXON_GROUP2;Group2;;TAXON_GROUP3;Group3;;TAXON_X;680;TAXON_Y;258;TAXON_COLOR_PIE1;65535;TAXON_PIE_FREQUENCY1;1;TAXON_STYLE_PIE1;SOLID;TAXON_LINE_WIDTH;1;TAXON_LINE_COLOR;0;TAXON_LINE_STYLE;SOLID;TAXON_ACTIVE;TRUE
TAXON_NAME;H_48  ;TAXON_NAME_HEIGHT;6;TAXON_NAME_COLOR;0;TAXON_FREQUENCY;1;TAXON_ORIG_FREQUENCY;1;TAXON_GEOGRAPHY;;TAXON_PHENOTYPE;;TAXON_LINEAGE;;TAXON_GROUP1;Group1;;TAXON_GROUP2;Group2;;TAXON_GROUP3;Group3;;TAXON_X;885;TAXON_Y;198;TAXON_COLOR_PIE1;65535;TAXON_PIE_FREQUENCY1;1;TAXON_STYLE_PIE1;SOLID;TAXON_LINE_WIDTH;1;TAXON_LINE_COLOR;0;TAXON_LINE_STYLE;SOLID;TAXON_ACTIVE;TRUE
TAXON_NAME;H_49  ;TAXON_NAME_HEIGHT;6;TAXON_NAME_COLOR;0;TAXON_FREQUENCY;1;TAXON_ORIG_FREQUENCY;1;TAXON_GEOGRAPHY;;TAXON_PHENOTYPE;;TAXON_LINEAGE;;TAXON_GROUP1;Group1;;TAXON_GROUP2;Group2;;TAXON_GROUP3;Group3;;TAXON_X;545;TAXON_Y;148;TAXON_COLOR_PIE1;65535;TAXON_PIE_FREQUENCY1;1;TAXON_STYLE_PIE1;SOLID;TAXON_LINE_WIDTH;1;TAXON_LINE_COLOR;0;TAXON_LINE_STYLE;SOLID;TAXON_ACTIVE;TRUE
TAXON_NAME;H_50  ;TAXON_NAME_HEIGHT;6;TAXON_NAME_COLOR;0;TAXON_FREQUENCY;1;TAXON_ORIG_FREQUENCY;1;TAXON_GEOGRAPHY;;TAXON_PHENOTYPE;;TAXON_LINEAGE;;TAXON_GROUP1;Group1;;TAXON_GROUP2;Group2;;TAXON_GROUP3;Group3;;TAXON_X;489;TAXON_Y;276;TAXON_COLOR_PIE1;65535;TAXON_PIE_FREQUENCY1;1;TAXON_STYLE_PIE1;SOLID;TAXON_LINE_WIDTH;1;TAXON_LINE_COLOR;0;TAXON_LINE_STYLE;SOLID;TAXON_ACTIVE;TRUE
TAXON_NAME;H_51  ;TAXON_NAME_HEIGHT;6;TAXON_NAME_COLOR;0;TAXON_FREQUENCY;1;TAXON_ORIG_FREQUENCY;1;TAXON_GEOGRAPHY;;TAXON_PHENOTYPE;;TAXON_LINEAGE;;TAXON_GROUP1;Group1;;TAXON_GROUP2;Group2;;TAXON_GROUP3;Group3;;TAXON_X;722;TAXON_Y;-253;TAXON_COLOR_PIE1;65535;TAXON_PIE_FREQUENCY1;1;TAXON_STYLE_PIE1;SOLID;TAXON_LINE_WIDTH;1;TAXON_LINE_COLOR;0;TAXON_LINE_STYLE;SOLID;TAXON_ACTIVE;TRUE
TAXON_NAME;H_52  ;TAXON_NAME_HEIGHT;6;TAXON_NAME_COLOR;0;TAXON_FREQUENCY;3;TAXON_ORIG_FREQUENCY;3;TAXON_GEOGRAPHY;;TAXON_PHENOTYPE;;TAXON_LINEAGE;;TAXON_GROUP1;Group1;;TAXON_GROUP2;Group2;;TAXON_GROUP3;Group3;;TAXON_X;794;TAXON_Y;-203;TAXON_COLOR_PIE1;65535;TAXON_PIE_FREQUENCY1;3;TAXON_STYLE_PIE1;SOLID;TAXON_LINE_WIDTH;1;TAXON_LINE_COLOR;0;TAXON_LINE_STYLE;SOLID;TAXON_ACTIVE;TRUE
TAXON_NAME;H_53  ;TAXON_NAME_HEIGHT;6;TAXON_NAME_COLOR;0;TAXON_FREQUENCY;1;TAXON_ORIG_FREQUENCY;1;TAXON_GEOGRAPHY;;TAXON_PHENOTYPE;;TAXON_LINEAGE;;TAXON_GROUP1;Group1;;TAXON_GROUP2;Group2;;TAXON_GROUP3;Group3;;TAXON_X;806;TAXON_Y;-258;TAXON_COLOR_PIE1;65535;TAXON_PIE_FREQUENCY1;1;TAXON_STYLE_PIE1;SOLID;TAXON_LINE_WIDTH;1;TAXON_LINE_COLOR;0;TAXON_LINE_STYLE;SOLID;TAXON_ACTIVE;TRUE
TAXON_NAME;H_54  ;TAXON_NAME_HEIGHT;6;TAXON_NAME_COLOR;0;TAXON_FREQUENCY;2;TAXON_ORIG_FREQUENCY;2;TAXON_GEOGRAPHY;;TAXON_PHENOTYPE;;TAXON_LINEAGE;;TAXON_GROUP1;Group1;;TAXON_GROUP2;Group2;;TAXON_GROUP3;Group3;;TAXON_X;772;TAXON_Y;-197;TAXON_COLOR_PIE1;65535;TAXON_PIE_FREQUENCY1;2;TAXON_STYLE_PIE1;SOLID;TAXON_LINE_WIDTH;1;TAXON_LINE_COLOR;0;TAXON_LINE_STYLE;SOLID;TAXON_ACTIVE;TRUE
TAXON_NAME;H_55  ;TAXON_NAME_HEIGHT;6;TAXON_NAME_COLOR;0;TAXON_FREQUENCY;3;TAXON_ORIG_FREQUENCY;3;TAXON_GEOGRAPHY;;TAXON_PHENOTYPE;;TAXON_LINEAGE;;TAXON_GROUP1;Group1;;TAXON_GROUP2;Group2;;TAXON_GROUP3;Group3;;TAXON_X;741;TAXON_Y;-213;TAXON_COLOR_PIE1;65535;TAXON_PIE_FREQUENCY1;3;TAXON_STYLE_PIE1;SOLID;TAXON_LINE_WIDTH;1;TAXON_LINE_COLOR;0;TAXON_LINE_STYLE;SOLID;TAXON_ACTIVE;TRUE
TAXON_NAME;H_56  ;TAXON_NAME_HEIGHT;6;TAXON_NAME_COLOR;0;TAXON_FREQUENCY;1;TAXON_ORIG_FREQUENCY;1;TAXON_GEOGRAPHY;;TAXON_PHENOTYPE;;TAXON_LINEAGE;;TAXON_GROUP1;Group1;;TAXON_GROUP2;Group2;;TAXON_GROUP3;Group3;;TAXON_X;832;TAXON_Y;-193;TAXON_COLOR_PIE1;65535;TAXON_PIE_FREQUENCY1;1;TAXON_STYLE_PIE1;SOLID;TAXON_LINE_WIDTH;1;TAXON_LINE_COLOR;0;TAXON_LINE_STYLE;SOLID;TAXON_ACTIVE;TRUE
TAXON_NAME;H_57  ;TAXON_NAME_HEIGHT;6;TAXON_NAME_COLOR;0;TAXON_FREQUENCY;1;TAXON_ORIG_FREQUENCY;1;TAXON_GEOGRAPHY;;TAXON_PHENOTYPE;;TAXON_LINEAGE;;TAXON_GROUP1;Group1;;TAXON_GROUP2;Group2;;TAXON_GROUP3;Group3;;TAXON_X;703;TAXON_Y;-235;TAXON_COLOR_PIE1;65535;TAXON_PIE_FREQUENCY1;1;TAXON_STYLE_PIE1;SOLID;TAXON_LINE_WIDTH;1;TAXON_LINE_COLOR;0;TAXON_LINE_STYLE;SOLID;TAXON_ACTIVE;TRUE
TAXON_NAME;H_58  ;TAXON_NAME_HEIGHT;6;TAXON_NAME_COLOR;0;TAXON_FREQUENCY;3;TAXON_ORIG_FREQUENCY;3;TAXON_GEOGRAPHY;;TAXON_PHENOTYPE;;TAXON_LINEAGE;;TAXON_GROUP1;Group1;;TAXON_GROUP2;Group2;;TAXON_GROUP3;Group3;;TAXON_X;896;TAXON_Y;-305;TAXON_COLOR_PIE1;65535;TAXON_PIE_FREQUENCY1;3;TAXON_STYLE_PIE1;SOLID;TAXON_LINE_WIDTH;1;TAXON_LINE_COLOR;0;TAXON_LINE_STYLE;SOLID;TAXON_ACTIVE;TRUE
TAXON_NAME;H_59  ;TAXON_NAME_HEIGHT;6;TAXON_NAME_COLOR;0;TAXON_FREQUENCY;3;TAXON_ORIG_FREQUENCY;3;TAXON_GEOGRAPHY;;TAXON_PHENOTYPE;;TAXON_LINEAGE;;TAXON_GROUP1;Group1;;TAXON_GROUP2;Group2;;TAXON_GROUP3;Group3;;TAXON_X;742;TAXON_Y;-169;TAXON_COLOR_PIE1;65535;TAXON_PIE_FREQUENCY1;3;TAXON_STYLE_PIE1;SOLID;TAXON_LINE_WIDTH;1;TAXON_LINE_COLOR;0;TAXON_LINE_STYLE;SOLID;TAXON_ACTIVE;TRUE
TAXON_NAME;H_60  ;TAXON_NAME_HEIGHT;6;TAXON_NAME_COLOR;0;TAXON_FREQUENCY;1;TAXON_ORIG_FREQUENCY;1;TAXON_GEOGRAPHY;;TAXON_PHENOTYPE;;TAXON_LINEAGE;;TAXON_GROUP1;Group1;;TAXON_GROUP2;Group2;;TAXON_GROUP3;Group3;;TAXON_X;885;TAXON_Y;-268;TAXON_COLOR_PIE1;65535;TAXON_PIE_FREQUENCY1;1;TAXON_STYLE_PIE1;SOLID;TAXON_LINE_WIDTH;1;TAXON_LINE_COLOR;0;TAXON_LINE_STYLE;SOLID;TAXON_ACTIVE;TRUE
TAXON_NAME;H_61  ;TAXON_NAME_HEIGHT;6;TAXON_NAME_COLOR;0;TAXON_FREQUENCY;2;TAXON_ORIG_FREQUENCY;2;TAXON_GEOGRAPHY;;TAXON_PHENOTYPE;;TAXON_LINEAGE;;TAXON_GROUP1;Group1;;TAXON_GROUP2;Group2;;TAXON_GROUP3;Group3;;TAXON_X;803;TAXON_Y;-213;TAXON_COLOR_PIE1;65535;TAXON_PIE_FREQUENCY1;2;TAXON_STYLE_PIE1;SOLID;TAXON_LINE_WIDTH;1;TAXON_LINE_COLOR;0;TAXON_LINE_STYLE;SOLID;TAXON_ACTIVE;TRUE
TAXON_NAME;H_62  ;TAXON_NAME_HEIGHT;6;TAXON_NAME_COLOR;0;TAXON_FREQUENCY;2;TAXON_ORIG_FREQUENCY;2;TAXON_GEOGRAPHY;;TAXON_PHENOTYPE;;TAXON_LINEAGE;;TAXON_GROUP1;Group1;;TAXON_GROUP2;Group2;;TAXON_GROUP3;Group3;;TAXON_X;581;TAXON_Y;-63;TAXON_COLOR_PIE1;65535;TAXON_PIE_FREQUENCY1;2;TAXON_STYLE_PIE1;SOLID;TAXON_LINE_WIDTH;1;TAXON_LINE_COLOR;0;TAXON_LINE_STYLE;SOLID;TAXON_ACTIVE;TRUE
TAXON_NAME;H_63  ;TAXON_NAME_HEIGHT;6;TAXON_NAME_COLOR;0;TAXON_FREQUENCY;4;TAXON_ORIG_FREQUENCY;4;TAXON_GEOGRAPHY;;TAXON_PHENOTYPE;;TAXON_LINEAGE;;TAXON_GROUP1;Group1;;TAXON_GROUP2;Group2;;TAXON_GROUP3;Group3;;TAXON_X;583;TAXON_Y;-3;TAXON_COLOR_PIE1;65535;TAXON_PIE_FREQUENCY1;4;TAXON_STYLE_PIE1;SOLID;TAXON_LINE_WIDTH;1;TAXON_LINE_COLOR;0;TAXON_LINE_STYLE;SOLID;TAXON_ACTIVE;TRUE
TAXON_NAME;H_64  ;TAXON_NAME_HEIGHT;6;TAXON_NAME_COLOR;0;TAXON_FREQUENCY;5;TAXON_ORIG_FREQUENCY;5;TAXON_GEOGRAPHY;;TAXON_PHENOTYPE;;TAXON_LINEAGE;;TAXON_GROUP1;Group1;;TAXON_GROUP2;Group2;;TAXON_GROUP3;Group3;;TAXON_X;942;TAXON_Y;-145;TAXON_COLOR_PIE1;65535;TAXON_PIE_FREQUENCY1;5;TAXON_STYLE_PIE1;SOLID;TAXON_LINE_WIDTH;1;TAXON_LINE_COLOR;0;TAXON_LINE_STYLE;SOLID;TAXON_ACTIVE;TRUE
TAXON_NAME;H_65  ;TAXON_NAME_HEIGHT;6;TAXON_NAME_COLOR;0;TAXON_FREQUENCY;3;TAXON_ORIG_FREQUENCY;3;TAXON_GEOGRAPHY;;TAXON_PHENOTYPE;;TAXON_LINEAGE;;TAXON_GROUP1;Group1;;TAXON_GROUP2;Group2;;TAXON_GROUP3;Group3;;TAXON_X;926;TAXON_Y;-84;TAXON_COLOR_PIE1;65535;TAXON_PIE_FREQUENCY1;3;TAXON_STYLE_PIE1;SOLID;TAXON_LINE_WIDTH;1;TAXON_LINE_COLOR;0;TAXON_LINE_STYLE;SOLID;TAXON_ACTIVE;TRUE
TAXON_NAME;H_66  ;TAXON_NAME_HEIGHT;6;TAXON_NAME_COLOR;0;TAXON_FREQUENCY;5;TAXON_ORIG_FREQUENCY;5;TAXON_GEOGRAPHY;;TAXON_PHENOTYPE;;TAXON_LINEAGE;;TAXON_GROUP1;Group1;;TAXON_GROUP2;Group2;;TAXON_GROUP3;Group3;;TAXON_X;706;TAXON_Y;5;TAXON_COLOR_PIE1;65535;TAXON_PIE_FREQUENCY1;5;TAXON_STYLE_PIE1;SOLID;TAXON_LINE_WIDTH;1;TAXON_LINE_COLOR;0;TAXON_LINE_STYLE;SOLID;TAXON_ACTIVE;TRUE
TAXON_NAME;H_67  ;TAXON_NAME_HEIGHT;6;TAXON_NAME_COLOR;0;TAXON_FREQUENCY;1;TAXON_ORIG_FREQUENCY;1;TAXON_GEOGRAPHY;;TAXON_PHENOTYPE;;TAXON_LINEAGE;;TAXON_GROUP1;Group1;;TAXON_GROUP2;Group2;;TAXON_GROUP3;Group3;;TAXON_X;706;TAXON_Y;62;TAXON_COLOR_PIE1;65535;TAXON_PIE_FREQUENCY1;1;TAXON_STYLE_PIE1;SOLID;TAXON_LINE_WIDTH;1;TAXON_LINE_COLOR;0;TAXON_LINE_STYLE;SOLID;TAXON_ACTIVE;TRUE
TAXON_NAME;H_68  ;TAXON_NAME_HEIGHT;6;TAXON_NAME_COLOR;0;TAXON_FREQUENCY;1;TAXON_ORIG_FREQUENCY;1;TAXON_GEOGRAPHY;;TAXON_PHENOTYPE;;TAXON_LINEAGE;;TAXON_GROUP1;Group1;;TAXON_GROUP2;Group2;;TAXON_GROUP3;Group3;;TAXON_X;678;TAXON_Y;-108;TAXON_COLOR_PIE1;65535;TAXON_PIE_FREQUENCY1;1;TAXON_STYLE_PIE1;SOLID;TAXON_LINE_WIDTH;1;TAXON_LINE_COLOR;0;TAXON_LINE_STYLE;SOLID;TAXON_ACTIVE;TRUE
TAXON_NAME;H_69  ;TAXON_NAME_HEIGHT;6;TAXON_NAME_COLOR;0;TAXON_FREQUENCY;3;TAXON_ORIG_FREQUENCY;3;TAXON_GEOGRAPHY;;TAXON_PHENOTYPE;;TAXON_LINEAGE;;TAXON_GROUP1;Group1;;TAXON_GROUP2;Group2;;TAXON_GROUP3;Group3;;TAXON_X;979;TAXON_Y;-100;TAXON_COLOR_PIE1;65535;TAXON_PIE_FREQUENCY1;3;TAXON_STYLE_PIE1;SOLID;TAXON_LINE_WIDTH;1;TAXON_LINE_COLOR;0;TAXON_LINE_STYLE;SOLID;TAXON_ACTIVE;TRUE
TAXON_NAME;H_70  ;TAXON_NAME_HEIGHT;6;TAXON_NAME_COLOR;0;TAXON_FREQUENCY;1;TAXON_ORIG_FREQUENCY;1;TAXON_GEOGRAPHY;;TAXON_PHENOTYPE;;TAXON_LINEAGE;;TAXON_GROUP1;Group1;;TAXON_GROUP2;Group2;;TAXON_GROUP3;Group3;;TAXON_X;642;TAXON_Y;-35;TAXON_COLOR_PIE1;65535;TAXON_PIE_FREQUENCY1;1;TAXON_STYLE_PIE1;SOLID;TAXON_LINE_WIDTH;1;TAXON_LINE_COLOR;0;TAXON_LINE_STYLE;SOLID;TAXON_ACTIVE;TRUE
TAXON_NAME;H_71  ;TAXON_NAME_HEIGHT;6;TAXON_NAME_COLOR;0;TAXON_FREQUENCY;1;TAXON_ORIG_FREQUENCY;1;TAXON_GEOGRAPHY;;TAXON_PHENOTYPE;;TAXON_LINEAGE;;TAXON_GROUP1;Group1;;TAXON_GROUP2;Group2;;TAXON_GROUP3;Group3;;TAXON_X;982;TAXON_Y;-63;TAXON_COLOR_PIE1;65535;TAXON_PIE_FREQUENCY1;1;TAXON_STYLE_PIE1;SOLID;TAXON_LINE_WIDTH;1;TAXON_LINE_COLOR;0;TAXON_LINE_STYLE;SOLID;TAXON_ACTIVE;TRUE
TAXON_NAME;H_72  ;TAXON_NAME_HEIGHT;6;TAXON_NAME_COLOR;0;TAXON_FREQUENCY;1;TAXON_ORIG_FREQUENCY;1;TAXON_GEOGRAPHY;;TAXON_PHENOTYPE;;TAXON_LINEAGE;;TAXON_GROUP1;Group1;;TAXON_GROUP2;Group2;;TAXON_GROUP3;Group3;;TAXON_X;974;TAXON_Y;9;TAXON_COLOR_PIE1;65535;TAXON_PIE_FREQUENCY1;1;TAXON_STYLE_PIE1;SOLID;TAXON_LINE_WIDTH;1;TAXON_LINE_COLOR;0;TAXON_LINE_STYLE;SOLID;TAXON_ACTIVE;TRUE
TAXON_NAME;H_73  ;TAXON_NAME_HEIGHT;6;TAXON_NAME_COLOR;0;TAXON_FREQUENCY;1;TAXON_ORIG_FREQUENCY;1;TAXON_GEOGRAPHY;;TAXON_PHENOTYPE;;TAXON_LINEAGE;;TAXON_GROUP1;Group1;;TAXON_GROUP2;Group2;;TAXON_GROUP3;Group3;;TAXON_X;871;TAXON_Y;43;TAXON_COLOR_PIE1;65535;TAXON_PIE_FREQUENCY1;1;TAXON_STYLE_PIE1;SOLID;TAXON_LINE_WIDTH;1;TAXON_LINE_COLOR;0;TAXON_LINE_STYLE;SOLID;TAXON_ACTIVE;TRUE
TAXON_NAME;H_74  ;TAXON_NAME_HEIGHT;6;TAXON_NAME_COLOR;0;TAXON_FREQUENCY;1;TAXON_ORIG_FREQUENCY;1;TAXON_GEOGRAPHY;;TAXON_PHENOTYPE;;TAXON_LINEAGE;;TAXON_GROUP1;Group1;;TAXON_GROUP2;Group2;;TAXON_GROUP3;Group3;;TAXON_X;926;TAXON_Y;-214;TAXON_COLOR_PIE1;65535;TAXON_PIE_FREQUENCY1;1;TAXON_STYLE_PIE1;SOLID;TAXON_LINE_WIDTH;1;TAXON_LINE_COLOR;0;TAXON_LINE_STYLE;SOLID;TAXON_ACTIVE;TRUE
TAXON_NAME;H_75  ;TAXON_NAME_HEIGHT;6;TAXON_NAME_COLOR;0;TAXON_FREQUENCY;1;TAXON_ORIG_FREQUENCY;1;TAXON_GEOGRAPHY;;TAXON_PHENOTYPE;;TAXON_LINEAGE;;TAXON_GROUP1;Group1;;TAXON_GROUP2;Group2;;TAXON_GROUP3;Group3;;TAXON_X;986;TAXON_Y;-214;TAXON_COLOR_PIE1;65535;TAXON_PIE_FREQUENCY1;1;TAXON_STYLE_PIE1;SOLID;TAXON_LINE_WIDTH;1;TAXON_LINE_COLOR;0;TAXON_LINE_STYLE;SOLID;TAXON_ACTIVE;TRUE
TAXON_NAME;H_76  ;TAXON_NAME_HEIGHT;6;TAXON_NAME_COLOR;0;TAXON_FREQUENCY;1;TAXON_ORIG_FREQUENCY;1;TAXON_GEOGRAPHY;;TAXON_PHENOTYPE;;TAXON_LINEAGE;;TAXON_GROUP1;Group1;;TAXON_GROUP2;Group2;;TAXON_GROUP3;Group3;;TAXON_X;845;TAXON_Y;-100;TAXON_COLOR_PIE1;65535;TAXON_PIE_FREQUENCY1;1;TAXON_STYLE_PIE1;SOLID;TAXON_LINE_WIDTH;1;TAXON_LINE_COLOR;0;TAXON_LINE_STYLE;SOLID;TAXON_ACTIVE;TRUE
TAXON_NAME;H_77  ;TAXON_NAME_HEIGHT;6;TAXON_NAME_COLOR;0;TAXON_FREQUENCY;1;TAXON_ORIG_FREQUENCY;1;TAXON_GEOGRAPHY;;TAXON_PHENOTYPE;;TAXON_LINEAGE;;TAXON_GROUP1;Group1;;TAXON_GROUP2;Group2;;TAXON_GROUP3;Group3;;TAXON_X;743;TAXON_Y;-197;TAXON_COLOR_PIE1;65535;TAXON_PIE_FREQUENCY1;1;TAXON_STYLE_PIE1;SOLID;TAXON_LINE_WIDTH;1;TAXON_LINE_COLOR;0;TAXON_LINE_STYLE;SOLID;TAXON_ACTIVE;TRUE
TAXON_NAME;H_78  ;TAXON_NAME_HEIGHT;6;TAXON_NAME_COLOR;0;TAXON_FREQUENCY;1;TAXON_ORIG_FREQUENCY;1;TAXON_GEOGRAPHY;;TAXON_PHENOTYPE;;TAXON_LINEAGE;;TAXON_GROUP1;Group1;;TAXON_GROUP2;Group2;;TAXON_GROUP3;Group3;;TAXON_X;918;TAXON_Y;-200;TAXON_COLOR_PIE1;65535;TAXON_PIE_FREQUENCY1;1;TAXON_STYLE_PIE1;SOLID;TAXON_LINE_WIDTH;1;TAXON_LINE_COLOR;0;TAXON_LINE_STYLE;SOLID;TAXON_ACTIVE;TRUE
TAXON_NAME;H_79  ;TAXON_NAME_HEIGHT;6;TAXON_NAME_COLOR;0;TAXON_FREQUENCY;3;TAXON_ORIG_FREQUENCY;3;TAXON_GEOGRAPHY;;TAXON_PHENOTYPE;;TAXON_LINEAGE;;TAXON_GROUP1;Group1;;TAXON_GROUP2;Group2;;TAXON_GROUP3;Group3;;TAXON_X;844;TAXON_Y;-159;TAXON_COLOR_PIE1;65535;TAXON_PIE_FREQUENCY1;3;TAXON_STYLE_PIE1;SOLID;TAXON_LINE_WIDTH;1;TAXON_LINE_COLOR;0;TAXON_LINE_STYLE;SOLID;TAXON_ACTIVE;TRUE
TAXON_NAME;H_80  ;TAXON_NAME_HEIGHT;6;TAXON_NAME_COLOR;0;TAXON_FREQUENCY;1;TAXON_ORIG_FREQUENCY;1;TAXON_GEOGRAPHY;;TAXON_PHENOTYPE;;TAXON_LINEAGE;;TAXON_GROUP1;Group1;;TAXON_GROUP2;Group2;;TAXON_GROUP3;Group3;;TAXON_X;817;TAXON_Y;-222;TAXON_COLOR_PIE1;65535;TAXON_PIE_FREQUENCY1;1;TAXON_STYLE_PIE1;SOLID;TAXON_LINE_WIDTH;1;TAXON_LINE_COLOR;0;TAXON_LINE_STYLE;SOLID;TAXON_ACTIVE;TRUE
TAXON_NAME;H_81  ;TAXON_NAME_HEIGHT;6;TAXON_NAME_COLOR;0;TAXON_FREQUENCY;1;TAXON_ORIG_FREQUENCY;1;TAXON_GEOGRAPHY;;TAXON_PHENOTYPE;;TAXON_LINEAGE;;TAXON_GROUP1;Group1;;TAXON_GROUP2;Group2;;TAXON_GROUP3;Group3;;TAXON_X;751;TAXON_Y;-283;TAXON_COLOR_PIE1;65535;TAXON_PIE_FREQUENCY1;1;TAXON_STYLE_PIE1;SOLID;TAXON_LINE_WIDTH;1;TAXON_LINE_COLOR;0;TAXON_LINE_STYLE;SOLID;TAXON_ACTIVE;TRUE
TAXON_NAME;H_82  ;TAXON_NAME_HEIGHT;6;TAXON_NAME_COLOR;0;TAXON_FREQUENCY;1;TAXON_ORIG_FREQUENCY;1;TAXON_GEOGRAPHY;;TAXON_PHENOTYPE;;TAXON_LINEAGE;;TAXON_GROUP1;Group1;;TAXON_GROUP2;Group2;;TAXON_GROUP3;Group3;;TAXON_X;980;TAXON_Y;-232;TAXON_COLOR_PIE1;65535;TAXON_PIE_FREQUENCY1;1;TAXON_STYLE_PIE1;SOLID;TAXON_LINE_WIDTH;1;TAXON_LINE_COLOR;0;TAXON_LINE_STYLE;SOLID;TAXON_ACTIVE;TRUE
TAXON_NAME;H_83  ;TAXON_NAME_HEIGHT;6;TAXON_NAME_COLOR;0;TAXON_FREQUENCY;1;TAXON_ORIG_FREQUENCY;1;TAXON_GEOGRAPHY;;TAXON_PHENOTYPE;;TAXON_LINEAGE;;TAXON_GROUP1;Group1;;TAXON_GROUP2;Group2;;TAXON_GROUP3;Group3;;TAXON_X;899;TAXON_Y;-187;TAXON_COLOR_PIE1;65535;TAXON_PIE_FREQUENCY1;1;TAXON_STYLE_PIE1;SOLID;TAXON_LINE_WIDTH;1;TAXON_LINE_COLOR;0;TAXON_LINE_STYLE;SOLID;TAXON_ACTIVE;TRUE
TAXON_NAME;H_84  ;TAXON_NAME_HEIGHT;6;TAXON_NAME_COLOR;0;TAXON_FREQUENCY;1;TAXON_ORIG_FREQUENCY;1;TAXON_GEOGRAPHY;;TAXON_PHENOTYPE;;TAXON_LINEAGE;;TAXON_GROUP1;Group1;;TAXON_GROUP2;Group2;;TAXON_GROUP3;Group3;;TAXON_X;795;TAXON_Y;-270;TAXON_COLOR_PIE1;65535;TAXON_PIE_FREQUENCY1;1;TAXON_STYLE_PIE1;SOLID;TAXON_LINE_WIDTH;1;TAXON_LINE_COLOR;0;TAXON_LINE_STYLE;SOLID;TAXON_ACTIVE;TRUE
TAXON_NAME;H_85  ;TAXON_NAME_HEIGHT;6;TAXON_NAME_COLOR;0;TAXON_FREQUENCY;1;TAXON_ORIG_FREQUENCY;1;TAXON_GEOGRAPHY;;TAXON_PHENOTYPE;;TAXON_LINEAGE;;TAXON_GROUP1;Group1;;TAXON_GROUP2;Group2;;TAXON_GROUP3;Group3;;TAXON_X;986;TAXON_Y;-16;TAXON_COLOR_PIE1;65535;TAXON_PIE_FREQUENCY1;1;TAXON_STYLE_PIE1;SOLID;TAXON_LINE_WIDTH;1;TAXON_LINE_COLOR;0;TAXON_LINE_STYLE;SOLID;TAXON_ACTIVE;TRUE
TAXON_NAME;H_86  ;TAXON_NAME_HEIGHT;6;TAXON_NAME_COLOR;0;TAXON_FREQUENCY;1;TAXON_ORIG_FREQUENCY;1;TAXON_GEOGRAPHY;;TAXON_PHENOTYPE;;TAXON_LINEAGE;;TAXON_GROUP1;Group1;;TAXON_GROUP2;Group2;;TAXON_GROUP3;Group3;;TAXON_X;924;TAXON_Y;-226;TAXON_COLOR_PIE1;65535;TAXON_PIE_FREQUENCY1;1;TAXON_STYLE_PIE1;SOLID;TAXON_LINE_WIDTH;1;TAXON_LINE_COLOR;0;TAXON_LINE_STYLE;SOLID;TAXON_ACTIVE;TRUE
TAXON_NAME;mv   1;TAXON_NAME_HEIGHT;6;TAXON_NAME_COLOR;0;TAXON_FREQUENCY;0;TAXON_ORIG_FREQUENCY;0;TAXON_GEOGRAPHY;;TAXON_PHENOTYPE;;TAXON_LINEAGE;;TAXON_GROUP1;Group1;;TAXON_GROUP2;Group2;;TAXON_GROUP3;Group3;;TAXON_X;850;TAXON_Y;-204;TAXON_COLOR_PIE1;255;TAXON_PIE_FREQUENCY1;0;TAXON_STYLE_PIE1;SOLID;TAXON_LINE_WIDTH;1;TAXON_LINE_COLOR;0;TAXON_LINE_STYLE;SOLID;TAXON_ACTIVE;TRUE
TAXON_NAME;mv   2;TAXON_NAME_HEIGHT;6;TAXON_NAME_COLOR;0;TAXON_FREQUENCY;0;TAXON_ORIG_FREQUENCY;0;TAXON_GEOGRAPHY;;TAXON_PHENOTYPE;;TAXON_LINEAGE;;TAXON_GROUP1;Group1;;TAXON_GROUP2;Group2;;TAXON_GROUP3;Group3;;TAXON_X;812;TAXON_Y;368;TAXON_COLOR_PIE1;255;TAXON_PIE_FREQUENCY1;0;TAXON_STYLE_PIE1;SOLID;TAXON_LINE_WIDTH;1;TAXON_LINE_COLOR;0;TAXON_LINE_STYLE;SOLID;TAXON_ACTIVE;TRUE
TAXON_NAME;mv   3;TAXON_NAME_HEIGHT;6;TAXON_NAME_COLOR;0;TAXON_FREQUENCY;0;TAXON_ORIG_FREQUENCY;0;TAXON_GEOGRAPHY;;TAXON_PHENOTYPE;;TAXON_LINEAGE;;TAXON_GROUP1;Group1;;TAXON_GROUP2;Group2;;TAXON_GROUP3;Group3;;TAXON_X;753;TAXON_Y;-139;TAXON_COLOR_PIE1;255;TAXON_PIE_FREQUENCY1;0;TAXON_STYLE_PIE1;SOLID;TAXON_LINE_WIDTH;1;TAXON_LINE_COLOR;0;TAXON_LINE_STYLE;SOLID;TAXON_ACTIVE;TRUE
TAXON_NAME;mv   4;TAXON_NAME_HEIGHT;6;TAXON_NAME_COLOR;0;TAXON_FREQUENCY;0;TAXON_ORIG_FREQUENCY;0;TAXON_GEOGRAPHY;;TAXON_PHENOTYPE;;TAXON_LINEAGE;;TAXON_GROUP1;Group1;;TAXON_GROUP2;Group2;;TAXON_GROUP3;Group3;;TAXON_X;753;TAXON_Y;-111;TAXON_COLOR_PIE1;255;TAXON_PIE_FREQUENCY1;0;TAXON_STYLE_PIE1;SOLID;TAXON_LINE_WIDTH;1;TAXON_LINE_COLOR;0;TAXON_LINE_STYLE;SOLID;TAXON_ACTIVE;TRUE
TAXON_NAME;mv   5;TAXON_NAME_HEIGHT;6;TAXON_NAME_COLOR;0;TAXON_FREQUENCY;0;TAXON_ORIG_FREQUENCY;0;TAXON_GEOGRAPHY;;TAXON_PHENOTYPE;;TAXON_LINEAGE;;TAXON_GROUP1;Group1;;TAXON_GROUP2;Group2;;TAXON_GROUP3;Group3;;TAXON_X;754;TAXON_Y;-79;TAXON_COLOR_PIE1;255;TAXON_PIE_FREQUENCY1;0;TAXON_STYLE_PIE1;SOLID;TAXON_LINE_WIDTH;1;TAXON_LINE_COLOR;0;TAXON_LINE_STYLE;SOLID;TAXON_ACTIVE;TRUE
TAXON_NAME;mv   6;TAXON_NAME_HEIGHT;6;TAXON_NAME_COLOR;0;TAXON_FREQUENCY;0;TAXON_ORIG_FREQUENCY;0;TAXON_GEOGRAPHY;;TAXON_PHENOTYPE;;TAXON_LINEAGE;;TAXON_GROUP1;Group1;;TAXON_GROUP2;Group2;;TAXON_GROUP3;Group3;;TAXON_X;757;TAXON_Y;35;TAXON_COLOR_PIE1;255;TAXON_PIE_FREQUENCY1;0;TAXON_STYLE_PIE1;SOLID;TAXON_LINE_WIDTH;1;TAXON_LINE_COLOR;0;TAXON_LINE_STYLE;SOLID;TAXON_ACTIVE;TRUE
TAXON_NAME;mv   7;TAXON_NAME_HEIGHT;6;TAXON_NAME_COLOR;0;TAXON_FREQUENCY;0;TAXON_ORIG_FREQUENCY;0;TAXON_GEOGRAPHY;;TAXON_PHENOTYPE;;TAXON_LINEAGE;;TAXON_GROUP1;Group1;;TAXON_GROUP2;Group2;;TAXON_GROUP3;Group3;;TAXON_X;754;TAXON_Y;-20;TAXON_COLOR_PIE1;255;TAXON_PIE_FREQUENCY1;0;TAXON_STYLE_PIE1;SOLID;TAXON_LINE_WIDTH;1;TAXON_LINE_COLOR;0;TAXON_LINE_STYLE;SOLID;TAXON_ACTIVE;TRUE
TAXON_NAME;mv   8;TAXON_NAME_HEIGHT;6;TAXON_NAME_COLOR;0;TAXON_FREQUENCY;0;TAXON_ORIG_FREQUENCY;0;TAXON_GEOGRAPHY;;TAXON_PHENOTYPE;;TAXON_LINEAGE;;TAXON_GROUP1;Group1;;TAXON_GROUP2;Group2;;TAXON_GROUP3;Group3;;TAXON_X;780;TAXON_Y;206;TAXON_COLOR_PIE1;255;TAXON_PIE_FREQUENCY1;0;TAXON_STYLE_PIE1;SOLID;TAXON_LINE_WIDTH;1;TAXON_LINE_COLOR;0;TAXON_LINE_STYLE;SOLID;TAXON_ACTIVE;TRUE
TAXON_NAME;mv   9;TAXON_NAME_HEIGHT;6;TAXON_NAME_COLOR;0;TAXON_FREQUENCY;0;TAXON_ORIG_FREQUENCY;0;TAXON_GEOGRAPHY;;TAXON_PHENOTYPE;;TAXON_LINEAGE;;TAXON_GROUP1;Group1;;TAXON_GROUP2;Group2;;TAXON_GROUP3;Group3;;TAXON_X;715;TAXON_Y;96;TAXON_COLOR_PIE1;255;TAXON_PIE_FREQUENCY1;0;TAXON_STYLE_PIE1;SOLID;TAXON_LINE_WIDTH;1;TAXON_LINE_COLOR;0;TAXON_LINE_STYLE;SOLID;TAXON_ACTIVE;TRUE

NUMBER_OF_LINKS;95
LINK_TAXON1;H_1   ;LINK_TAXON2;H_11  ;LINK_IN_TORSO;FALSE;LINK_TORSO_PART;0;NUMBER_OF_MUTATIONS;1;MUTATION1_NAME;734   ;MUTATION1_NAME_HEIGHT;6;MUTATION1_NAME_COLOR;255;LINK_LINE_WIDTH;1;LINK_LINE_STYLE;SOLID;LINK_LINE_COLOR;8421504;LINK_ACTIVE;TRUE
LINK_TAXON1;H_1   ;LINK_TAXON2;mv   2;LINK_IN_TORSO;FALSE;LINK_TORSO_PART;0;NUMBER_OF_MUTATIONS;1;MUTATION1_NAME;1569  ;MUTATION1_NAME_HEIGHT;6;MUTATION1_NAME_COLOR;255;LINK_LINE_WIDTH;1;LINK_LINE_STYLE;SOLID;LINK_LINE_COLOR;8421504;LINK_ACTIVE;TRUE
LINK_TAXON1;H_2   ;LINK_TAXON2;H_4   ;LINK_IN_TORSO;FALSE;LINK_TORSO_PART;0;NUMBER_OF_MUTATIONS;1;MUTATION1_NAME;1271  ;MUTATION1_NAME_HEIGHT;6;MUTATION1_NAME_COLOR;255;LINK_LINE_WIDTH;1;LINK_LINE_STYLE;SOLID;LINK_LINE_COLOR;8421504;LINK_ACTIVE;TRUE
LINK_TAXON1;H_2   ;LINK_TAXON2;H_5   ;LINK_IN_TORSO;FALSE;LINK_TORSO_PART;0;NUMBER_OF_MUTATIONS;1;MUTATION1_NAME;237   ;MUTATION1_NAME_HEIGHT;6;MUTATION1_NAME_COLOR;255;LINK_LINE_WIDTH;1;LINK_LINE_STYLE;SOLID;LINK_LINE_COLOR;8421504;LINK_ACTIVE;TRUE
LINK_TAXON1;H_3   ;LINK_TAXON2;H_8   ;LINK_IN_TORSO;FALSE;LINK_TORSO_PART;0;NUMBER_OF_MUTATIONS;1;MUTATION1_NAME;1178  ;MUTATION1_NAME_HEIGHT;6;MUTATION1_NAME_COLOR;255;LINK_LINE_WIDTH;1;LINK_LINE_STYLE;SOLID;LINK_LINE_COLOR;8421504;LINK_ACTIVE;TRUE
LINK_TAXON1;H_3   ;LINK_TAXON2;H_15  ;LINK_IN_TORSO;FALSE;LINK_TORSO_PART;0;NUMBER_OF_MUTATIONS;1;MUTATION1_NAME;713   ;MUTATION1_NAME_HEIGHT;6;MUTATION1_NAME_COLOR;255;LINK_LINE_WIDTH;1;LINK_LINE_STYLE;SOLID;LINK_LINE_COLOR;8421504;LINK_ACTIVE;TRUE
LINK_TAXON1;H_3   ;LINK_TAXON2;H_30  ;LINK_IN_TORSO;FALSE;LINK_TORSO_PART;0;NUMBER_OF_MUTATIONS;1;MUTATION1_NAME;668   ;MUTATION1_NAME_HEIGHT;6;MUTATION1_NAME_COLOR;255;LINK_LINE_WIDTH;1;LINK_LINE_STYLE;SOLID;LINK_LINE_COLOR;8421504;LINK_ACTIVE;TRUE
LINK_TAXON1;H_5   ;LINK_TAXON2;H_19  ;LINK_IN_TORSO;FALSE;LINK_TORSO_PART;0;NUMBER_OF_MUTATIONS;1;MUTATION1_NAME;594   ;MUTATION1_NAME_HEIGHT;6;MUTATION1_NAME_COLOR;255;LINK_LINE_WIDTH;1;LINK_LINE_STYLE;SOLID;LINK_LINE_COLOR;8421504;LINK_ACTIVE;TRUE
LINK_TAXON1;H_5   ;LINK_TAXON2;H_20  ;LINK_IN_TORSO;FALSE;LINK_TORSO_PART;0;NUMBER_OF_MUTATIONS;1;MUTATION1_NAME;1607  ;MUTATION1_NAME_HEIGHT;6;MUTATION1_NAME_COLOR;255;LINK_LINE_WIDTH;1;LINK_LINE_STYLE;SOLID;LINK_LINE_COLOR;8421504;LINK_ACTIVE;TRUE
LINK_TAXON1;H_5   ;LINK_TAXON2;H_24  ;LINK_IN_TORSO;FALSE;LINK_TORSO_PART;0;NUMBER_OF_MUTATIONS;1;MUTATION1_NAME;243   ;MUTATION1_NAME_HEIGHT;6;MUTATION1_NAME_COLOR;255;LINK_LINE_WIDTH;1;LINK_LINE_STYLE;SOLID;LINK_LINE_COLOR;8421504;LINK_ACTIVE;TRUE
LINK_TAXON1;H_5   ;LINK_TAXON2;H_25  ;LINK_IN_TORSO;FALSE;LINK_TORSO_PART;0;NUMBER_OF_MUTATIONS;1;MUTATION1_NAME;498   ;MUTATION1_NAME_HEIGHT;6;MUTATION1_NAME_COLOR;255;LINK_LINE_WIDTH;1;LINK_LINE_STYLE;SOLID;LINK_LINE_COLOR;8421504;LINK_ACTIVE;TRUE
LINK_TAXON1;H_5   ;LINK_TAXON2;H_31  ;LINK_IN_TORSO;FALSE;LINK_TORSO_PART;0;NUMBER_OF_MUTATIONS;3;MUTATION1_NAME;186   ;MUTATION1_NAME_HEIGHT;6;MUTATION1_NAME_COLOR;255;MUTATION2_NAME;489   ;MUTATION2_NAME_HEIGHT;6;MUTATION2_NAME_COLOR;255;MUTATION3_NAME;1608  ;MUTATION3_NAME_HEIGHT;6;MUTATION3_NAME_COLOR;255;LINK_LINE_WIDTH;1;LINK_LINE_STYLE;SOLID;LINK_LINE_COLOR;8421504;LINK_ACTIVE;TRUE
LINK_TAXON1;H_5   ;LINK_TAXON2;H_33  ;LINK_IN_TORSO;FALSE;LINK_TORSO_PART;0;NUMBER_OF_MUTATIONS;1;MUTATION1_NAME;884   ;MUTATION1_NAME_HEIGHT;6;MUTATION1_NAME_COLOR;255;LINK_LINE_WIDTH;1;LINK_LINE_STYLE;SOLID;LINK_LINE_COLOR;8421504;LINK_ACTIVE;TRUE
LINK_TAXON1;H_5   ;LINK_TAXON2;H_39  ;LINK_IN_TORSO;FALSE;LINK_TORSO_PART;0;NUMBER_OF_MUTATIONS;1;MUTATION1_NAME;1610  ;MUTATION1_NAME_HEIGHT;6;MUTATION1_NAME_COLOR;255;LINK_LINE_WIDTH;1;LINK_LINE_STYLE;SOLID;LINK_LINE_COLOR;8421504;LINK_ACTIVE;TRUE
LINK_TAXON1;H_5   ;LINK_TAXON2;H_52  ;LINK_IN_TORSO;FALSE;LINK_TORSO_PART;0;NUMBER_OF_MUTATIONS;3;MUTATION1_NAME;405   ;MUTATION1_NAME_HEIGHT;6;MUTATION1_NAME_COLOR;255;MUTATION2_NAME;926   ;MUTATION2_NAME_HEIGHT;6;MUTATION2_NAME_COLOR;255;MUTATION3_NAME;1526  ;MUTATION3_NAME_HEIGHT;6;MUTATION3_NAME_COLOR;255;LINK_LINE_WIDTH;1;LINK_LINE_STYLE;SOLID;LINK_LINE_COLOR;8421504;LINK_ACTIVE;TRUE
LINK_TAXON1;H_5   ;LINK_TAXON2;H_53  ;LINK_IN_TORSO;FALSE;LINK_TORSO_PART;0;NUMBER_OF_MUTATIONS;1;MUTATION1_NAME;90    ;MUTATION1_NAME_HEIGHT;6;MUTATION1_NAME_COLOR;255;LINK_LINE_WIDTH;1;LINK_LINE_STYLE;SOLID;LINK_LINE_COLOR;8421504;LINK_ACTIVE;TRUE
LINK_TAXON1;H_5   ;LINK_TAXON2;H_54  ;LINK_IN_TORSO;FALSE;LINK_TORSO_PART;0;NUMBER_OF_MUTATIONS;1;MUTATION1_NAME;1461  ;MUTATION1_NAME_HEIGHT;6;MUTATION1_NAME_COLOR;255;LINK_LINE_WIDTH;1;LINK_LINE_STYLE;SOLID;LINK_LINE_COLOR;8421504;LINK_ACTIVE;TRUE
LINK_TAXON1;H_5   ;LINK_TAXON2;H_55  ;LINK_IN_TORSO;FALSE;LINK_TORSO_PART;0;NUMBER_OF_MUTATIONS;2;MUTATION1_NAME;1475  ;MUTATION1_NAME_HEIGHT;6;MUTATION1_NAME_COLOR;255;MUTATION2_NAME;1541  ;MUTATION2_NAME_HEIGHT;6;MUTATION2_NAME_COLOR;255;LINK_LINE_WIDTH;1;LINK_LINE_STYLE;SOLID;LINK_LINE_COLOR;8421504;LINK_ACTIVE;TRUE
LINK_TAXON1;H_5   ;LINK_TAXON2;H_59  ;LINK_IN_TORSO;FALSE;LINK_TORSO_PART;0;NUMBER_OF_MUTATIONS;1;MUTATION1_NAME;216   ;MUTATION1_NAME_HEIGHT;6;MUTATION1_NAME_COLOR;255;LINK_LINE_WIDTH;1;LINK_LINE_STYLE;SOLID;LINK_LINE_COLOR;8421504;LINK_ACTIVE;TRUE
LINK_TAXON1;H_5   ;LINK_TAXON2;H_60  ;LINK_IN_TORSO;FALSE;LINK_TORSO_PART;0;NUMBER_OF_MUTATIONS;1;MUTATION1_NAME;1112  ;MUTATION1_NAME_HEIGHT;6;MUTATION1_NAME_COLOR;255;LINK_LINE_WIDTH;1;LINK_LINE_STYLE;SOLID;LINK_LINE_COLOR;8421504;LINK_ACTIVE;TRUE
LINK_TAXON1;H_5   ;LINK_TAXON2;H_61  ;LINK_IN_TORSO;FALSE;LINK_TORSO_PART;0;NUMBER_OF_MUTATIONS;1;MUTATION1_NAME;1469  ;MUTATION1_NAME_HEIGHT;6;MUTATION1_NAME_COLOR;255;LINK_LINE_WIDTH;1;LINK_LINE_STYLE;SOLID;LINK_LINE_COLOR;8421504;LINK_ACTIVE;TRUE
LINK_TAXON1;H_5   ;LINK_TAXON2;H_77  ;LINK_IN_TORSO;FALSE;LINK_TORSO_PART;0;NUMBER_OF_MUTATIONS;2;MUTATION1_NAME;1130  ;MUTATION1_NAME_HEIGHT;6;MUTATION1_NAME_COLOR;255;MUTATION2_NAME;1421  ;MUTATION2_NAME_HEIGHT;6;MUTATION2_NAME_COLOR;255;LINK_LINE_WIDTH;1;LINK_LINE_STYLE;SOLID;LINK_LINE_COLOR;8421504;LINK_ACTIVE;TRUE
LINK_TAXON1;H_5   ;LINK_TAXON2;H_80  ;LINK_IN_TORSO;FALSE;LINK_TORSO_PART;0;NUMBER_OF_MUTATIONS;1;MUTATION1_NAME;1323  ;MUTATION1_NAME_HEIGHT;6;MUTATION1_NAME_COLOR;255;LINK_LINE_WIDTH;1;LINK_LINE_STYLE;SOLID;LINK_LINE_COLOR;8421504;LINK_ACTIVE;TRUE
LINK_TAXON1;H_5   ;LINK_TAXON2;H_81  ;LINK_IN_TORSO;FALSE;LINK_TORSO_PART;0;NUMBER_OF_MUTATIONS;1;MUTATION1_NAME;977   ;MUTATION1_NAME_HEIGHT;6;MUTATION1_NAME_COLOR;255;LINK_LINE_WIDTH;1;LINK_LINE_STYLE;SOLID;LINK_LINE_COLOR;8421504;LINK_ACTIVE;TRUE
LINK_TAXON1;H_5   ;LINK_TAXON2;H_84  ;LINK_IN_TORSO;FALSE;LINK_TORSO_PART;0;NUMBER_OF_MUTATIONS;1;MUTATION1_NAME;345   ;MUTATION1_NAME_HEIGHT;6;MUTATION1_NAME_COLOR;255;LINK_LINE_WIDTH;1;LINK_LINE_STYLE;SOLID;LINK_LINE_COLOR;8421504;LINK_ACTIVE;TRUE
LINK_TAXON1;H_5   ;LINK_TAXON2;mv   1;LINK_IN_TORSO;FALSE;LINK_TORSO_PART;0;NUMBER_OF_MUTATIONS;1;MUTATION1_NAME;1538  ;MUTATION1_NAME_HEIGHT;6;MUTATION1_NAME_COLOR;255;LINK_LINE_WIDTH;1;LINK_LINE_STYLE;SOLID;LINK_LINE_COLOR;8421504;LINK_ACTIVE;TRUE
LINK_TAXON1;H_5   ;LINK_TAXON2;mv   3;LINK_IN_TORSO;FALSE;LINK_TORSO_PART;0;NUMBER_OF_MUTATIONS;1;MUTATION1_NAME;375   ;MUTATION1_NAME_HEIGHT;6;MUTATION1_NAME_COLOR;255;LINK_LINE_WIDTH;1;LINK_LINE_STYLE;SOLID;LINK_LINE_COLOR;8421504;LINK_ACTIVE;TRUE
LINK_TAXON1;H_6   ;LINK_TAXON2;H_9   ;LINK_IN_TORSO;FALSE;LINK_TORSO_PART;0;NUMBER_OF_MUTATIONS;1;MUTATION1_NAME;1537  ;MUTATION1_NAME_HEIGHT;6;MUTATION1_NAME_COLOR;255;LINK_LINE_WIDTH;1;LINK_LINE_STYLE;SOLID;LINK_LINE_COLOR;8421504;LINK_ACTIVE;TRUE
LINK_TAXON1;H_6   ;LINK_TAXON2;H_10  ;LINK_IN_TORSO;FALSE;LINK_TORSO_PART;0;NUMBER_OF_MUTATIONS;1;MUTATION1_NAME;1484  ;MUTATION1_NAME_HEIGHT;6;MUTATION1_NAME_COLOR;255;LINK_LINE_WIDTH;1;LINK_LINE_STYLE;SOLID;LINK_LINE_COLOR;8421504;LINK_ACTIVE;TRUE
LINK_TAXON1;H_6   ;LINK_TAXON2;H_17  ;LINK_IN_TORSO;FALSE;LINK_TORSO_PART;0;NUMBER_OF_MUTATIONS;1;MUTATION1_NAME;995   ;MUTATION1_NAME_HEIGHT;6;MUTATION1_NAME_COLOR;255;LINK_LINE_WIDTH;1;LINK_LINE_STYLE;SOLID;LINK_LINE_COLOR;8421504;LINK_ACTIVE;TRUE
LINK_TAXON1;H_7   ;LINK_TAXON2;H_27  ;LINK_IN_TORSO;FALSE;LINK_TORSO_PART;0;NUMBER_OF_MUTATIONS;1;MUTATION1_NAME;842   ;MUTATION1_NAME_HEIGHT;6;MUTATION1_NAME_COLOR;255;LINK_LINE_WIDTH;1;LINK_LINE_STYLE;SOLID;LINK_LINE_COLOR;8421504;LINK_ACTIVE;TRUE
LINK_TAXON1;H_10  ;LINK_TAXON2;mv   2;LINK_IN_TORSO;FALSE;LINK_TORSO_PART;0;NUMBER_OF_MUTATIONS;1;MUTATION1_NAME;1304  ;MUTATION1_NAME_HEIGHT;6;MUTATION1_NAME_COLOR;255;LINK_LINE_WIDTH;1;LINK_LINE_STYLE;SOLID;LINK_LINE_COLOR;8421504;LINK_ACTIVE;TRUE
LINK_TAXON1;H_12  ;LINK_TAXON2;H_15  ;LINK_IN_TORSO;FALSE;LINK_TORSO_PART;0;NUMBER_OF_MUTATIONS;3;MUTATION1_NAME;546   ;MUTATION1_NAME_HEIGHT;6;MUTATION1_NAME_COLOR;255;MUTATION2_NAME;963   ;MUTATION2_NAME_HEIGHT;6;MUTATION2_NAME_COLOR;255;MUTATION3_NAME;968   ;MUTATION3_NAME_HEIGHT;6;MUTATION3_NAME_COLOR;255;LINK_LINE_WIDTH;1;LINK_LINE_STYLE;SOLID;LINK_LINE_COLOR;8421504;LINK_ACTIVE;TRUE
LINK_TAXON1;H_13  ;LINK_TAXON2;H_14  ;LINK_IN_TORSO;FALSE;LINK_TORSO_PART;0;NUMBER_OF_MUTATIONS;1;MUTATION1_NAME;474   ;MUTATION1_NAME_HEIGHT;6;MUTATION1_NAME_COLOR;255;LINK_LINE_WIDTH;1;LINK_LINE_STYLE;SOLID;LINK_LINE_COLOR;8421504;LINK_ACTIVE;TRUE
LINK_TAXON1;H_13  ;LINK_TAXON2;H_15  ;LINK_IN_TORSO;FALSE;LINK_TORSO_PART;0;NUMBER_OF_MUTATIONS;13;MUTATION1_NAME;237   ;MUTATION1_NAME_HEIGHT;6;MUTATION1_NAME_COLOR;255;MUTATION2_NAME;240   ;MUTATION2_NAME_HEIGHT;6;MUTATION2_NAME_COLOR;255;MUTATION3_NAME;603   ;MUTATION3_NAME_HEIGHT;6;MUTATION3_NAME_COLOR;255;MUTATION4_NAME;884   ;MUTATION4_NAME_HEIGHT;6;MUTATION4_NAME_COLOR;255;MUTATION5_NAME;917   ;MUTATION5_NAME_HEIGHT;6;MUTATION5_NAME_COLOR;255;MUTATION6_NAME;965   ;MUTATION6_NAME_HEIGHT;6;MUTATION6_NAME_COLOR;255;MUTATION7_NAME;977   ;MUTATION7_NAME_HEIGHT;6;MUTATION7_NAME_COLOR;255;MUTATION8_NAME;1112  ;MUTATION8_NAME_HEIGHT;6;MUTATION8_NAME_COLOR;255;MUTATION9_NAME;1286  ;MUTATION9_NAME_HEIGHT;6;MUTATION9_NAME_COLOR;255;MUTATION10_NAME;1304  ;MUTATION10_NAME_HEIGHT;6;MUTATION10_NAME_COLOR;255;MUTATION11_NAME;1538  ;MUTATION11_NAME_HEIGHT;6;MUTATION11_NAME_COLOR;255;MUTATION12_NAME;1569  ;MUTATION12_NAME_HEIGHT;6;MUTATION12_NAME_COLOR;255;MUTATION13_NAME;1736  ;MUTATION13_NAME_HEIGHT;6;MUTATION13_NAME_COLOR;255;LINK_LINE_WIDTH;1;LINK_LINE_STYLE;SOLID;LINK_LINE_COLOR;8421504;LINK_ACTIVE;TRUE
LINK_TAXON1;H_15  ;LINK_TAXON2;H_16  ;LINK_IN_TORSO;FALSE;LINK_TORSO_PART;0;NUMBER_OF_MUTATIONS;2;MUTATION1_NAME;734   ;MUTATION1_NAME_HEIGHT;6;MUTATION1_NAME_COLOR;255;MUTATION2_NAME;1046  ;MUTATION2_NAME_HEIGHT;6;MUTATION2_NAME_COLOR;255;LINK_LINE_WIDTH;1;LINK_LINE_STYLE;SOLID;LINK_LINE_COLOR;8421504;LINK_ACTIVE;TRUE
LINK_TAXON1;H_15  ;LINK_TAXON2;H_18  ;LINK_IN_TORSO;FALSE;LINK_TORSO_PART;0;NUMBER_OF_MUTATIONS;1;MUTATION1_NAME;683   ;MUTATION1_NAME_HEIGHT;6;MUTATION1_NAME_COLOR;255;LINK_LINE_WIDTH;1;LINK_LINE_STYLE;SOLID;LINK_LINE_COLOR;8421504;LINK_ACTIVE;TRUE
LINK_TAXON1;H_15  ;LINK_TAXON2;mv   2;LINK_IN_TORSO;FALSE;LINK_TORSO_PART;0;NUMBER_OF_MUTATIONS;2;MUTATION1_NAME;171   ;MUTATION1_NAME_HEIGHT;6;MUTATION1_NAME_COLOR;255;MUTATION2_NAME;489   ;MUTATION2_NAME_HEIGHT;6;MUTATION2_NAME_COLOR;255;LINK_LINE_WIDTH;1;LINK_LINE_STYLE;SOLID;LINK_LINE_COLOR;8421504;LINK_ACTIVE;TRUE
LINK_TAXON1;H_16  ;LINK_TAXON2;H_22  ;LINK_IN_TORSO;FALSE;LINK_TORSO_PART;0;NUMBER_OF_MUTATIONS;1;MUTATION1_NAME;668   ;MUTATION1_NAME_HEIGHT;6;MUTATION1_NAME_COLOR;255;LINK_LINE_WIDTH;1;LINK_LINE_STYLE;SOLID;LINK_LINE_COLOR;8421504;LINK_ACTIVE;TRUE
LINK_TAXON1;H_19  ;LINK_TAXON2;H_34  ;LINK_IN_TORSO;FALSE;LINK_TORSO_PART;0;NUMBER_OF_MUTATIONS;1;MUTATION1_NAME;1493  ;MUTATION1_NAME_HEIGHT;6;MUTATION1_NAME_COLOR;255;LINK_LINE_WIDTH;1;LINK_LINE_STYLE;SOLID;LINK_LINE_COLOR;8421504;LINK_ACTIVE;TRUE
LINK_TAXON1;H_21  ;LINK_TAXON2;H_33  ;LINK_IN_TORSO;FALSE;LINK_TORSO_PART;0;NUMBER_OF_MUTATIONS;1;MUTATION1_NAME;258   ;MUTATION1_NAME_HEIGHT;6;MUTATION1_NAME_COLOR;255;LINK_LINE_WIDTH;1;LINK_LINE_STYLE;SOLID;LINK_LINE_COLOR;8421504;LINK_ACTIVE;TRUE
LINK_TAXON1;H_21  ;LINK_TAXON2;H_86  ;LINK_IN_TORSO;FALSE;LINK_TORSO_PART;0;NUMBER_OF_MUTATIONS;1;MUTATION1_NAME;959   ;MUTATION1_NAME_HEIGHT;6;MUTATION1_NAME_COLOR;255;LINK_LINE_WIDTH;1;LINK_LINE_STYLE;SOLID;LINK_LINE_COLOR;8421504;LINK_ACTIVE;TRUE
LINK_TAXON1;H_23  ;LINK_TAXON2;H_55  ;LINK_IN_TORSO;FALSE;LINK_TORSO_PART;0;NUMBER_OF_MUTATIONS;1;MUTATION1_NAME;1439  ;MUTATION1_NAME_HEIGHT;6;MUTATION1_NAME_COLOR;255;LINK_LINE_WIDTH;1;LINK_LINE_STYLE;SOLID;LINK_LINE_COLOR;8421504;LINK_ACTIVE;TRUE
LINK_TAXON1;H_25  ;LINK_TAXON2;H_40  ;LINK_IN_TORSO;FALSE;LINK_TORSO_PART;0;NUMBER_OF_MUTATIONS;1;MUTATION1_NAME;890   ;MUTATION1_NAME_HEIGHT;6;MUTATION1_NAME_COLOR;255;LINK_LINE_WIDTH;1;LINK_LINE_STYLE;SOLID;LINK_LINE_COLOR;8421504;LINK_ACTIVE;TRUE
LINK_TAXON1;H_25  ;LINK_TAXON2;H_58  ;LINK_IN_TORSO;FALSE;LINK_TORSO_PART;0;NUMBER_OF_MUTATIONS;1;MUTATION1_NAME;609   ;MUTATION1_NAME_HEIGHT;6;MUTATION1_NAME_COLOR;255;LINK_LINE_WIDTH;1;LINK_LINE_STYLE;SOLID;LINK_LINE_COLOR;8421504;LINK_ACTIVE;TRUE
LINK_TAXON1;H_26  ;LINK_TAXON2;H_55  ;LINK_IN_TORSO;FALSE;LINK_TORSO_PART;0;NUMBER_OF_MUTATIONS;1;MUTATION1_NAME;1037  ;MUTATION1_NAME_HEIGHT;6;MUTATION1_NAME_COLOR;255;LINK_LINE_WIDTH;1;LINK_LINE_STYLE;SOLID;LINK_LINE_COLOR;8421504;LINK_ACTIVE;TRUE
LINK_TAXON1;H_27  ;LINK_TAXON2;mv   6;LINK_IN_TORSO;FALSE;LINK_TORSO_PART;0;NUMBER_OF_MUTATIONS;1;MUTATION1_NAME;1359  ;MUTATION1_NAME_HEIGHT;6;MUTATION1_NAME_COLOR;255;LINK_LINE_WIDTH;1;LINK_LINE_STYLE;SOLID;LINK_LINE_COLOR;8421504;LINK_ACTIVE;TRUE
LINK_TAXON1;H_28  ;LINK_TAXON2;H_52  ;LINK_IN_TORSO;FALSE;LINK_TORSO_PART;0;NUMBER_OF_MUTATIONS;1;MUTATION1_NAME;186   ;MUTATION1_NAME_HEIGHT;6;MUTATION1_NAME_COLOR;255;LINK_LINE_WIDTH;1;LINK_LINE_STYLE;SOLID;LINK_LINE_COLOR;8421504;LINK_ACTIVE;TRUE
LINK_TAXON1;H_29  ;LINK_TAXON2;H_79  ;LINK_IN_TORSO;FALSE;LINK_TORSO_PART;0;NUMBER_OF_MUTATIONS;1;MUTATION1_NAME;321   ;MUTATION1_NAME_HEIGHT;6;MUTATION1_NAME_COLOR;255;LINK_LINE_WIDTH;1;LINK_LINE_STYLE;SOLID;LINK_LINE_COLOR;8421504;LINK_ACTIVE;TRUE
LINK_TAXON1;H_29  ;LINK_TAXON2;mv   3;LINK_IN_TORSO;FALSE;LINK_TORSO_PART;0;NUMBER_OF_MUTATIONS;1;MUTATION1_NAME;1577  ;MUTATION1_NAME_HEIGHT;6;MUTATION1_NAME_COLOR;255;LINK_LINE_WIDTH;1;LINK_LINE_STYLE;SOLID;LINK_LINE_COLOR;8421504;LINK_ACTIVE;TRUE
LINK_TAXON1;H_30  ;LINK_TAXON2;mv   8;LINK_IN_TORSO;FALSE;LINK_TORSO_PART;0;NUMBER_OF_MUTATIONS;1;MUTATION1_NAME;719   ;MUTATION1_NAME_HEIGHT;6;MUTATION1_NAME_COLOR;255;LINK_LINE_WIDTH;1;LINK_LINE_STYLE;SOLID;LINK_LINE_COLOR;8421504;LINK_ACTIVE;TRUE
LINK_TAXON1;H_31  ;LINK_TAXON2;H_51  ;LINK_IN_TORSO;FALSE;LINK_TORSO_PART;0;NUMBER_OF_MUTATIONS;1;MUTATION1_NAME;963   ;MUTATION1_NAME_HEIGHT;6;MUTATION1_NAME_COLOR;255;LINK_LINE_WIDTH;1;LINK_LINE_STYLE;SOLID;LINK_LINE_COLOR;8421504;LINK_ACTIVE;TRUE
LINK_TAXON1;H_32  ;LINK_TAXON2;H_40  ;LINK_IN_TORSO;FALSE;LINK_TORSO_PART;0;NUMBER_OF_MUTATIONS;1;MUTATION1_NAME;1196  ;MUTATION1_NAME_HEIGHT;6;MUTATION1_NAME_COLOR;255;LINK_LINE_WIDTH;1;LINK_LINE_STYLE;SOLID;LINK_LINE_COLOR;8421504;LINK_ACTIVE;TRUE
LINK_TAXON1;H_33  ;LINK_TAXON2;H_35  ;LINK_IN_TORSO;FALSE;LINK_TORSO_PART;0;NUMBER_OF_MUTATIONS;1;MUTATION1_NAME;144   ;MUTATION1_NAME_HEIGHT;6;MUTATION1_NAME_COLOR;255;LINK_LINE_WIDTH;1;LINK_LINE_STYLE;SOLID;LINK_LINE_COLOR;8421504;LINK_ACTIVE;TRUE
LINK_TAXON1;H_35  ;LINK_TAXON2;H_36  ;LINK_IN_TORSO;FALSE;LINK_TORSO_PART;0;NUMBER_OF_MUTATIONS;1;MUTATION1_NAME;195   ;MUTATION1_NAME_HEIGHT;6;MUTATION1_NAME_COLOR;255;LINK_LINE_WIDTH;1;LINK_LINE_STYLE;SOLID;LINK_LINE_COLOR;8421504;LINK_ACTIVE;TRUE
LINK_TAXON1;H_37  ;LINK_TAXON2;H_38  ;LINK_IN_TORSO;FALSE;LINK_TORSO_PART;0;NUMBER_OF_MUTATIONS;3;MUTATION1_NAME;39    ;MUTATION1_NAME_HEIGHT;6;MUTATION1_NAME_COLOR;255;MUTATION2_NAME;1608  ;MUTATION2_NAME_HEIGHT;6;MUTATION2_NAME_COLOR;255;MUTATION3_NAME;1630  ;MUTATION3_NAME_HEIGHT;6;MUTATION3_NAME_COLOR;255;LINK_LINE_WIDTH;1;LINK_LINE_STYLE;SOLID;LINK_LINE_COLOR;8421504;LINK_ACTIVE;TRUE
LINK_TAXON1;H_37  ;LINK_TAXON2;mv   7;LINK_IN_TORSO;FALSE;LINK_TORSO_PART;0;NUMBER_OF_MUTATIONS;4;MUTATION1_NAME;550   ;MUTATION1_NAME_HEIGHT;6;MUTATION1_NAME_COLOR;255;MUTATION2_NAME;1049  ;MUTATION2_NAME_HEIGHT;6;MUTATION2_NAME_COLOR;255;MUTATION3_NAME;1616  ;MUTATION3_NAME_HEIGHT;6;MUTATION3_NAME_COLOR;255;MUTATION4_NAME;1664  ;MUTATION4_NAME_HEIGHT;6;MUTATION4_NAME_COLOR;255;LINK_LINE_WIDTH;1;LINK_LINE_STYLE;SOLID;LINK_LINE_COLOR;8421504;LINK_ACTIVE;TRUE
LINK_TAXON1;H_40  ;LINK_TAXON2;H_41  ;LINK_IN_TORSO;FALSE;LINK_TORSO_PART;0;NUMBER_OF_MUTATIONS;1;MUTATION1_NAME;1118  ;MUTATION1_NAME_HEIGHT;6;MUTATION1_NAME_COLOR;255;LINK_LINE_WIDTH;1;LINK_LINE_STYLE;SOLID;LINK_LINE_COLOR;8421504;LINK_ACTIVE;TRUE
LINK_TAXON1;H_42  ;LINK_TAXON2;H_43  ;LINK_IN_TORSO;FALSE;LINK_TORSO_PART;0;NUMBER_OF_MUTATIONS;2;MUTATION1_NAME;908   ;MUTATION1_NAME_HEIGHT;6;MUTATION1_NAME_COLOR;255;MUTATION2_NAME;1593  ;MUTATION2_NAME_HEIGHT;6;MUTATION2_NAME_COLOR;255;LINK_LINE_WIDTH;1;LINK_LINE_STYLE;SOLID;LINK_LINE_COLOR;8421504;LINK_ACTIVE;TRUE
LINK_TAXON1;H_42  ;LINK_TAXON2;H_45  ;LINK_IN_TORSO;FALSE;LINK_TORSO_PART;0;NUMBER_OF_MUTATIONS;1;MUTATION1_NAME;1253  ;MUTATION1_NAME_HEIGHT;6;MUTATION1_NAME_COLOR;255;LINK_LINE_WIDTH;1;LINK_LINE_STYLE;SOLID;LINK_LINE_COLOR;8421504;LINK_ACTIVE;TRUE
LINK_TAXON1;H_42  ;LINK_TAXON2;H_46  ;LINK_IN_TORSO;FALSE;LINK_TORSO_PART;0;NUMBER_OF_MUTATIONS;2;MUTATION1_NAME;288   ;MUTATION1_NAME_HEIGHT;6;MUTATION1_NAME_COLOR;255;MUTATION2_NAME;1724  ;MUTATION2_NAME_HEIGHT;6;MUTATION2_NAME_COLOR;255;LINK_LINE_WIDTH;1;LINK_LINE_STYLE;SOLID;LINK_LINE_COLOR;8421504;LINK_ACTIVE;TRUE
LINK_TAXON1;H_42  ;LINK_TAXON2;H_48  ;LINK_IN_TORSO;FALSE;LINK_TORSO_PART;0;NUMBER_OF_MUTATIONS;1;MUTATION1_NAME;178   ;MUTATION1_NAME_HEIGHT;6;MUTATION1_NAME_COLOR;255;LINK_LINE_WIDTH;1;LINK_LINE_STYLE;SOLID;LINK_LINE_COLOR;8421504;LINK_ACTIVE;TRUE
LINK_TAXON1;H_42  ;LINK_TAXON2;H_49  ;LINK_IN_TORSO;TRUE;LINK_TORSO_PART;1;NUMBER_OF_MUTATIONS;1;MUTATION1_NAME;1166  ;MUTATION1_NAME_HEIGHT;6;MUTATION1_NAME_COLOR;255;LINK_LINE_WIDTH;1;LINK_LINE_STYLE;SOLID;LINK_LINE_COLOR;8421504;LINK_ACTIVE;TRUE
LINK_TAXON1;H_42  ;LINK_TAXON2;mv   8;LINK_IN_TORSO;FALSE;LINK_TORSO_PART;0;NUMBER_OF_MUTATIONS;24;MUTATION1_NAME;237   ;MUTATION1_NAME_HEIGHT;6;MUTATION1_NAME_COLOR;255;MUTATION2_NAME;240   ;MUTATION2_NAME_HEIGHT;6;MUTATION2_NAME_COLOR;255;MUTATION3_NAME;426   ;MUTATION3_NAME_HEIGHT;6;MUTATION3_NAME_COLOR;255;MUTATION4_NAME;474   ;MUTATION4_NAME_HEIGHT;6;MUTATION4_NAME_COLOR;255;MUTATION5_NAME;550   ;MUTATION5_NAME_HEIGHT;6;MUTATION5_NAME_COLOR;255;MUTATION6_NAME;555   ;MUTATION6_NAME_HEIGHT;6;MUTATION6_NAME_COLOR;255;MUTATION7_NAME;603   ;MUTATION7_NAME_HEIGHT;6;MUTATION7_NAME_COLOR;255;MUTATION8_NAME;740   ;MUTATION8_NAME_HEIGHT;6;MUTATION8_NAME_COLOR;255;MUTATION9_NAME;755   ;MUTATION9_NAME_HEIGHT;6;MUTATION9_NAME_COLOR;255;MUTATION10_NAME;809   ;MUTATION10_NAME_HEIGHT;6;MUTATION10_NAME_COLOR;255;MUTATION11_NAME;965   ;MUTATION11_NAME_HEIGHT;6;MUTATION11_NAME_COLOR;255;MUTATION12_NAME;968   ;MUTATION12_NAME_HEIGHT;6;MUTATION12_NAME_COLOR;255;MUTATION13_NAME;977   ;MUTATION13_NAME_HEIGHT;6;MUTATION13_NAME_COLOR;255;MUTATION14_NAME;1076  ;MUTATION14_NAME_HEIGHT;6;MUTATION14_NAME_COLOR;255;MUTATION15_NAME;1175  ;MUTATION15_NAME_HEIGHT;6;MUTATION15_NAME_COLOR;255;MUTATION16_NAME;1277  ;MUTATION16_NAME_HEIGHT;6;MUTATION16_NAME_COLOR;255;MUTATION17_NAME;1286  ;MUTATION17_NAME_HEIGHT;6;MUTATION17_NAME_COLOR;255;MUTATION18_NAME;1337  ;MUTATION18_NAME_HEIGHT;6;MUTATION18_NAME_COLOR;255;MUTATION19_NAME;1508  ;MUTATION19_NAME_HEIGHT;6;MUTATION19_NAME_COLOR;255;MUTATION20_NAME;1521  ;MUTATION20_NAME_HEIGHT;6;MUTATION20_NAME_COLOR;255;MUTATION21_NAME;1526  ;MUTATION21_NAME_HEIGHT;6;MUTATION21_NAME_COLOR;255;MUTATION22_NAME;1569  ;MUTATION22_NAME_HEIGHT;6;MUTATION22_NAME_COLOR;255;MUTATION23_NAME;1634  ;MUTATION23_NAME_HEIGHT;6;MUTATION23_NAME_COLOR;255;MUTATION24_NAME;1668  ;MUTATION24_NAME_HEIGHT;6;MUTATION24_NAME_COLOR;255;LINK_LINE_WIDTH;1;LINK_LINE_STYLE;SOLID;LINK_LINE_COLOR;8421504;LINK_ACTIVE;TRUE
LINK_TAXON1;H_42  ;LINK_TAXON2;mv   9;LINK_IN_TORSO;TRUE;LINK_TORSO_PART;1;NUMBER_OF_MUTATIONS;1;MUTATION1_NAME;1166  ;MUTATION1_NAME_HEIGHT;6;MUTATION1_NAME_COLOR;255;LINK_LINE_WIDTH;1;LINK_LINE_STYLE;SOLID;LINK_LINE_COLOR;8421504;LINK_ACTIVE;TRUE
LINK_TAXON1;H_44  ;LINK_TAXON2;H_46  ;LINK_IN_TORSO;FALSE;LINK_TORSO_PART;0;NUMBER_OF_MUTATIONS;1;MUTATION1_NAME;1484  ;MUTATION1_NAME_HEIGHT;6;MUTATION1_NAME_COLOR;255;LINK_LINE_WIDTH;1;LINK_LINE_STYLE;SOLID;LINK_LINE_COLOR;8421504;LINK_ACTIVE;TRUE
LINK_TAXON1;H_44  ;LINK_TAXON2;H_50  ;LINK_IN_TORSO;FALSE;LINK_TORSO_PART;0;NUMBER_OF_MUTATIONS;1;MUTATION1_NAME;1160  ;MUTATION1_NAME_HEIGHT;6;MUTATION1_NAME_COLOR;255;LINK_LINE_WIDTH;1;LINK_LINE_STYLE;SOLID;LINK_LINE_COLOR;8421504;LINK_ACTIVE;TRUE
LINK_TAXON1;H_47  ;LINK_TAXON2;mv   8;LINK_IN_TORSO;FALSE;LINK_TORSO_PART;0;NUMBER_OF_MUTATIONS;1;MUTATION1_NAME;489   ;MUTATION1_NAME_HEIGHT;6;MUTATION1_NAME_COLOR;255;LINK_LINE_WIDTH;1;LINK_LINE_STYLE;SOLID;LINK_LINE_COLOR;8421504;LINK_ACTIVE;TRUE
LINK_TAXON1;H_49  ;LINK_TAXON2;mv   9;LINK_IN_TORSO;TRUE;LINK_TORSO_PART;1;NUMBER_OF_MUTATIONS;1;MUTATION1_NAME;1166  ;MUTATION1_NAME_HEIGHT;6;MUTATION1_NAME_COLOR;255;LINK_LINE_WIDTH;1;LINK_LINE_STYLE;SOLID;LINK_LINE_COLOR;8421504;LINK_ACTIVE;TRUE
LINK_TAXON1;H_52  ;LINK_TAXON2;H_56  ;LINK_IN_TORSO;FALSE;LINK_TORSO_PART;0;NUMBER_OF_MUTATIONS;1;MUTATION1_NAME;603   ;MUTATION1_NAME_HEIGHT;6;MUTATION1_NAME_COLOR;255;LINK_LINE_WIDTH;1;LINK_LINE_STYLE;SOLID;LINK_LINE_COLOR;8421504;LINK_ACTIVE;TRUE
LINK_TAXON1;H_55  ;LINK_TAXON2;H_57  ;LINK_IN_TORSO;FALSE;LINK_TORSO_PART;0;NUMBER_OF_MUTATIONS;1;MUTATION1_NAME;1373  ;MUTATION1_NAME_HEIGHT;6;MUTATION1_NAME_COLOR;255;LINK_LINE_WIDTH;1;LINK_LINE_STYLE;SOLID;LINK_LINE_COLOR;8421504;LINK_ACTIVE;TRUE
LINK_TAXON1;H_62  ;LINK_TAXON2;H_70  ;LINK_IN_TORSO;FALSE;LINK_TORSO_PART;0;NUMBER_OF_MUTATIONS;2;MUTATION1_NAME;462   ;MUTATION1_NAME_HEIGHT;6;MUTATION1_NAME_COLOR;255;MUTATION2_NAME;1253  ;MUTATION2_NAME_HEIGHT;6;MUTATION2_NAME_COLOR;255;LINK_LINE_WIDTH;1;LINK_LINE_STYLE;SOLID;LINK_LINE_COLOR;8421504;LINK_ACTIVE;TRUE
LINK_TAXON1;H_63  ;LINK_TAXON2;H_66  ;LINK_IN_TORSO;FALSE;LINK_TORSO_PART;0;NUMBER_OF_MUTATIONS;1;MUTATION1_NAME;1494  ;MUTATION1_NAME_HEIGHT;6;MUTATION1_NAME_COLOR;255;LINK_LINE_WIDTH;1;LINK_LINE_STYLE;SOLID;LINK_LINE_COLOR;8421504;LINK_ACTIVE;TRUE
LINK_TAXON1;H_64  ;LINK_TAXON2;H_65  ;LINK_IN_TORSO;FALSE;LINK_TORSO_PART;0;NUMBER_OF_MUTATIONS;1;MUTATION1_NAME;1040  ;MUTATION1_NAME_HEIGHT;6;MUTATION1_NAME_COLOR;255;LINK_LINE_WIDTH;1;LINK_LINE_STYLE;SOLID;LINK_LINE_COLOR;8421504;LINK_ACTIVE;TRUE
LINK_TAXON1;H_65  ;LINK_TAXON2;H_69  ;LINK_IN_TORSO;FALSE;LINK_TORSO_PART;0;NUMBER_OF_MUTATIONS;1;MUTATION1_NAME;1463  ;MUTATION1_NAME_HEIGHT;6;MUTATION1_NAME_COLOR;255;LINK_LINE_WIDTH;1;LINK_LINE_STYLE;SOLID;LINK_LINE_COLOR;8421504;LINK_ACTIVE;TRUE
LINK_TAXON1;H_65  ;LINK_TAXON2;H_71  ;LINK_IN_TORSO;FALSE;LINK_TORSO_PART;0;NUMBER_OF_MUTATIONS;2;MUTATION1_NAME;216   ;MUTATION1_NAME_HEIGHT;6;MUTATION1_NAME_COLOR;255;MUTATION2_NAME;1160  ;MUTATION2_NAME_HEIGHT;6;MUTATION2_NAME_COLOR;255;LINK_LINE_WIDTH;1;LINK_LINE_STYLE;SOLID;LINK_LINE_COLOR;8421504;LINK_ACTIVE;TRUE
LINK_TAXON1;H_65  ;LINK_TAXON2;H_72  ;LINK_IN_TORSO;FALSE;LINK_TORSO_PART;0;NUMBER_OF_MUTATIONS;1;MUTATION1_NAME;719   ;MUTATION1_NAME_HEIGHT;6;MUTATION1_NAME_COLOR;255;LINK_LINE_WIDTH;1;LINK_LINE_STYLE;SOLID;LINK_LINE_COLOR;8421504;LINK_ACTIVE;TRUE
LINK_TAXON1;H_65  ;LINK_TAXON2;H_85  ;LINK_IN_TORSO;FALSE;LINK_TORSO_PART;0;NUMBER_OF_MUTATIONS;4;MUTATION1_NAME;1187  ;MUTATION1_NAME_HEIGHT;6;MUTATION1_NAME_COLOR;255;MUTATION2_NAME;1514  ;MUTATION2_NAME_HEIGHT;6;MUTATION2_NAME_COLOR;255;MUTATION3_NAME;1668  ;MUTATION3_NAME_HEIGHT;6;MUTATION3_NAME_COLOR;255;MUTATION4_NAME;1670  ;MUTATION4_NAME_HEIGHT;6;MUTATION4_NAME_COLOR;255;LINK_LINE_WIDTH;1;LINK_LINE_STYLE;SOLID;LINK_LINE_COLOR;8421504;LINK_ACTIVE;TRUE
LINK_TAXON1;H_65  ;LINK_TAXON2;mv   5;LINK_IN_TORSO;FALSE;LINK_TORSO_PART;0;NUMBER_OF_MUTATIONS;1;MUTATION1_NAME;150   ;MUTATION1_NAME_HEIGHT;6;MUTATION1_NAME_COLOR;255;LINK_LINE_WIDTH;1;LINK_LINE_STYLE;SOLID;LINK_LINE_COLOR;8421504;LINK_ACTIVE;TRUE
LINK_TAXON1;H_66  ;LINK_TAXON2;H_67  ;LINK_IN_TORSO;FALSE;LINK_TORSO_PART;0;NUMBER_OF_MUTATIONS;1;MUTATION1_NAME;917   ;MUTATION1_NAME_HEIGHT;6;MUTATION1_NAME_COLOR;255;LINK_LINE_WIDTH;1;LINK_LINE_STYLE;SOLID;LINK_LINE_COLOR;8421504;LINK_ACTIVE;TRUE
LINK_TAXON1;H_66  ;LINK_TAXON2;H_70  ;LINK_IN_TORSO;FALSE;LINK_TORSO_PART;0;NUMBER_OF_MUTATIONS;1;MUTATION1_NAME;315   ;MUTATION1_NAME_HEIGHT;6;MUTATION1_NAME_COLOR;255;LINK_LINE_WIDTH;1;LINK_LINE_STYLE;SOLID;LINK_LINE_COLOR;8421504;LINK_ACTIVE;TRUE
LINK_TAXON1;H_66  ;LINK_TAXON2;mv   7;LINK_IN_TORSO;FALSE;LINK_TORSO_PART;0;NUMBER_OF_MUTATIONS;14;MUTATION1_NAME;15    ;MUTATION1_NAME_HEIGHT;6;MUTATION1_NAME_COLOR;255;MUTATION2_NAME;168   ;MUTATION2_NAME_HEIGHT;6;MUTATION2_NAME_COLOR;255;MUTATION3_NAME;405   ;MUTATION3_NAME_HEIGHT;6;MUTATION3_NAME_COLOR;255;MUTATION4_NAME;489   ;MUTATION4_NAME_HEIGHT;6;MUTATION4_NAME_COLOR;255;MUTATION5_NAME;609   ;MUTATION5_NAME_HEIGHT;6;MUTATION5_NAME_COLOR;255;MUTATION6_NAME;625   ;MUTATION6_NAME_HEIGHT;6;MUTATION6_NAME_COLOR;255;MUTATION7_NAME;734   ;MUTATION7_NAME_HEIGHT;6;MUTATION7_NAME_COLOR;255;MUTATION8_NAME;812   ;MUTATION8_NAME_HEIGHT;6;MUTATION8_NAME_COLOR;255;MUTATION9_NAME;963   ;MUTATION9_NAME_HEIGHT;6;MUTATION9_NAME_COLOR;255;MUTATION10_NAME;995   ;MUTATION10_NAME_HEIGHT;6;MUTATION10_NAME_COLOR;255;MUTATION11_NAME;1229  ;MUTATION11_NAME_HEIGHT;6;MUTATION11_NAME_COLOR;255;MUTATION12_NAME;1493  ;MUTATION12_NAME_HEIGHT;6;MUTATION12_NAME_COLOR;255;MUTATION13_NAME;1700  ;MUTATION13_NAME_HEIGHT;6;MUTATION13_NAME_COLOR;255;MUTATION14_NAME;1709  ;MUTATION14_NAME_HEIGHT;6;MUTATION14_NAME_COLOR;255;LINK_LINE_WIDTH;1;LINK_LINE_STYLE;SOLID;LINK_LINE_COLOR;8421504;LINK_ACTIVE;TRUE
LINK_TAXON1;H_67  ;LINK_TAXON2;mv   9;LINK_IN_TORSO;FALSE;LINK_TORSO_PART;0;NUMBER_OF_MUTATIONS;47;MUTATION1_NAME;6     ;MUTATION1_NAME_HEIGHT;6;MUTATION1_NAME_COLOR;255;MUTATION2_NAME;17    ;MUTATION2_NAME_HEIGHT;6;MUTATION2_NAME_COLOR;255;MUTATION3_NAME;31    ;MUTATION3_NAME_HEIGHT;6;MUTATION3_NAME_COLOR;255;MUTATION4_NAME;147   ;MUTATION4_NAME_HEIGHT;6;MUTATION4_NAME_COLOR;255;MUTATION5_NAME;192   ;MUTATION5_NAME_HEIGHT;6;MUTATION5_NAME_COLOR;255;MUTATION6_NAME;219   ;MUTATION6_NAME_HEIGHT;6;MUTATION6_NAME_COLOR;255;MUTATION7_NAME;252   ;MUTATION7_NAME_HEIGHT;6;MUTATION7_NAME_COLOR;255;MUTATION8_NAME;336   ;MUTATION8_NAME_HEIGHT;6;MUTATION8_NAME_COLOR;255;MUTATION9_NAME;405   ;MUTATION9_NAME_HEIGHT;6;MUTATION9_NAME_COLOR;255;MUTATION10_NAME;426   ;MUTATION10_NAME_HEIGHT;6;MUTATION10_NAME_COLOR;255;MUTATION11_NAME;489   ;MUTATION11_NAME_HEIGHT;6;MUTATION11_NAME_COLOR;255;MUTATION12_NAME;567   ;MUTATION12_NAME_HEIGHT;6;MUTATION12_NAME_COLOR;255;MUTATION13_NAME;639   ;MUTATION13_NAME_HEIGHT;6;MUTATION13_NAME_COLOR;255;MUTATION14_NAME;713   ;MUTATION14_NAME_HEIGHT;6;MUTATION14_NAME_COLOR;255;MUTATION15_NAME;734   ;MUTATION15_NAME_HEIGHT;6;MUTATION15_NAME_COLOR;255;MUTATION16_NAME;758   ;MUTATION16_NAME_HEIGHT;6;MUTATION16_NAME_COLOR;255;MUTATION17_NAME;770   ;MUTATION17_NAME_HEIGHT;6;MUTATION17_NAME_COLOR;255;MUTATION18_NAME;782   ;MUTATION18_NAME_HEIGHT;6;MUTATION18_NAME_COLOR;255;MUTATION19_NAME;788   ;MUTATION19_NAME_HEIGHT;6;MUTATION19_NAME_COLOR;255;MUTATION20_NAME;797   ;MUTATION20_NAME_HEIGHT;6;MUTATION20_NAME_COLOR;255;MUTATION21_NAME;935   ;MUTATION21_NAME_HEIGHT;6;MUTATION21_NAME_COLOR;255;MUTATION22_NAME;944   ;MUTATION22_NAME_HEIGHT;6;MUTATION22_NAME_COLOR;255;MUTATION23_NAME;959   ;MUTATION23_NAME_HEIGHT;6;MUTATION23_NAME_COLOR;255;MUTATION24_NAME;968   ;MUTATION24_NAME_HEIGHT;6;MUTATION24_NAME_COLOR;255;MUTATION25_NAME;995   ;MUTATION25_NAME_HEIGHT;6;MUTATION25_NAME_COLOR;255;MUTATION26_NAME;1007  ;MUTATION26_NAME_HEIGHT;6;MUTATION26_NAME_COLOR;255;MUTATION27_NAME;1058  ;MUTATION27_NAME_HEIGHT;6;MUTATION27_NAME_COLOR;255;MUTATION28_NAME;1118  ;MUTATION28_NAME_HEIGHT;6;MUTATION28_NAME_COLOR;255;MUTATION29_NAME;1196  ;MUTATION29_NAME_HEIGHT;6;MUTATION29_NAME_COLOR;255;MUTATION30_NAME;1229  ;MUTATION30_NAME_HEIGHT;6;MUTATION30_NAME_COLOR;255;MUTATION31_NAME;1310  ;MUTATION31_NAME_HEIGHT;6;MUTATION31_NAME_COLOR;255;MUTATION32_NAME;1311  ;MUTATION32_NAME_HEIGHT;6;MUTATION32_NAME_COLOR;255;MUTATION33_NAME;1337  ;MUTATION33_NAME_HEIGHT;6;MUTATION33_NAME_COLOR;255;MUTATION34_NAME;1340  ;MUTATION34_NAME_HEIGHT;6;MUTATION34_NAME_COLOR;255;MUTATION35_NAME;1359  ;MUTATION35_NAME_HEIGHT;6;MUTATION35_NAME_COLOR;255;MUTATION36_NAME;1463  ;MUTATION36_NAME_HEIGHT;6;MUTATION36_NAME_COLOR;255;MUTATION37_NAME;1469  ;MUTATION37_NAME_HEIGHT;6;MUTATION37_NAME_COLOR;255;MUTATION38_NAME;1484  ;MUTATION38_NAME_HEIGHT;6;MUTATION38_NAME_COLOR;255;MUTATION39_NAME;1493  ;MUTATION39_NAME_HEIGHT;6;MUTATION39_NAME_COLOR;255;MUTATION40_NAME;1521  ;MUTATION40_NAME_HEIGHT;6;MUTATION40_NAME_COLOR;255;MUTATION41_NAME;1526  ;MUTATION41_NAME_HEIGHT;6;MUTATION41_NAME_COLOR;255;MUTATION42_NAME;1538  ;MUTATION42_NAME_HEIGHT;6;MUTATION42_NAME_COLOR;255;MUTATION43_NAME;1610  ;MUTATION43_NAME_HEIGHT;6;MUTATION43_NAME_COLOR;255;MUTATION44_NAME;1634  ;MUTATION44_NAME_HEIGHT;6;MUTATION44_NAME_COLOR;255;MUTATION45_NAME;1668  ;MUTATION45_NAME_HEIGHT;6;MUTATION45_NAME_COLOR;255;MUTATION46_NAME;1691  ;MUTATION46_NAME_HEIGHT;6;MUTATION46_NAME_COLOR;255;MUTATION47_NAME;1709  ;MUTATION47_NAME_HEIGHT;6;MUTATION47_NAME_COLOR;255;LINK_LINE_WIDTH;1;LINK_LINE_STYLE;SOLID;LINK_LINE_COLOR;8421504;LINK_ACTIVE;TRUE
LINK_TAXON1;H_68  ;LINK_TAXON2;mv   4;LINK_IN_TORSO;FALSE;LINK_TORSO_PART;0;NUMBER_OF_MUTATIONS;3;MUTATION1_NAME;225   ;MUTATION1_NAME_HEIGHT;6;MUTATION1_NAME_COLOR;255;MUTATION2_NAME;486   ;MUTATION2_NAME_HEIGHT;6;MUTATION2_NAME_COLOR;255;MUTATION3_NAME;1364  ;MUTATION3_NAME_HEIGHT;6;MUTATION3_NAME_COLOR;255;LINK_LINE_WIDTH;1;LINK_LINE_STYLE;SOLID;LINK_LINE_COLOR;8421504;LINK_ACTIVE;TRUE
LINK_TAXON1;H_73  ;LINK_TAXON2;mv   6;LINK_IN_TORSO;FALSE;LINK_TORSO_PART;0;NUMBER_OF_MUTATIONS;2;MUTATION1_NAME;177   ;MUTATION1_NAME_HEIGHT;6;MUTATION1_NAME_COLOR;255;MUTATION2_NAME;502   ;MUTATION2_NAME_HEIGHT;6;MUTATION2_NAME_COLOR;255;LINK_LINE_WIDTH;1;LINK_LINE_STYLE;SOLID;LINK_LINE_COLOR;8421504;LINK_ACTIVE;TRUE
LINK_TAXON1;H_74  ;LINK_TAXON2;H_75  ;LINK_IN_TORSO;FALSE;LINK_TORSO_PART;0;NUMBER_OF_MUTATIONS;1;MUTATION1_NAME;1703  ;MUTATION1_NAME_HEIGHT;6;MUTATION1_NAME_COLOR;255;LINK_LINE_WIDTH;1;LINK_LINE_STYLE;SOLID;LINK_LINE_COLOR;8421504;LINK_ACTIVE;TRUE
LINK_TAXON1;H_74  ;LINK_TAXON2;mv   1;LINK_IN_TORSO;FALSE;LINK_TORSO_PART;0;NUMBER_OF_MUTATIONS;1;MUTATION1_NAME;570   ;MUTATION1_NAME_HEIGHT;6;MUTATION1_NAME_COLOR;255;LINK_LINE_WIDTH;1;LINK_LINE_STYLE;SOLID;LINK_LINE_COLOR;8421504;LINK_ACTIVE;TRUE
LINK_TAXON1;H_76  ;LINK_TAXON2;mv   5;LINK_IN_TORSO;FALSE;LINK_TORSO_PART;0;NUMBER_OF_MUTATIONS;6;MUTATION1_NAME;178   ;MUTATION1_NAME_HEIGHT;6;MUTATION1_NAME_COLOR;255;MUTATION2_NAME;324   ;MUTATION2_NAME_HEIGHT;6;MUTATION2_NAME_COLOR;255;MUTATION3_NAME;959   ;MUTATION3_NAME_HEIGHT;6;MUTATION3_NAME_COLOR;255;MUTATION4_NAME;1223  ;MUTATION4_NAME_HEIGHT;6;MUTATION4_NAME_COLOR;255;MUTATION5_NAME;1311  ;MUTATION5_NAME_HEIGHT;6;MUTATION5_NAME_COLOR;255;MUTATION6_NAME;1622  ;MUTATION6_NAME_HEIGHT;6;MUTATION6_NAME_COLOR;255;LINK_LINE_WIDTH;1;LINK_LINE_STYLE;SOLID;LINK_LINE_COLOR;8421504;LINK_ACTIVE;TRUE
LINK_TAXON1;H_78  ;LINK_TAXON2;mv   1;LINK_IN_TORSO;FALSE;LINK_TORSO_PART;0;NUMBER_OF_MUTATIONS;2;MUTATION1_NAME;1265  ;MUTATION1_NAME_HEIGHT;6;MUTATION1_NAME_COLOR;255;MUTATION2_NAME;1354  ;MUTATION2_NAME_HEIGHT;6;MUTATION2_NAME_COLOR;255;LINK_LINE_WIDTH;1;LINK_LINE_STYLE;SOLID;LINK_LINE_COLOR;8421504;LINK_ACTIVE;TRUE
LINK_TAXON1;H_82  ;LINK_TAXON2;H_86  ;LINK_IN_TORSO;FALSE;LINK_TORSO_PART;0;NUMBER_OF_MUTATIONS;1;MUTATION1_NAME;1605  ;MUTATION1_NAME_HEIGHT;6;MUTATION1_NAME_COLOR;255;LINK_LINE_WIDTH;1;LINK_LINE_STYLE;SOLID;LINK_LINE_COLOR;8421504;LINK_ACTIVE;TRUE
LINK_TAXON1;H_83  ;LINK_TAXON2;mv   1;LINK_IN_TORSO;FALSE;LINK_TORSO_PART;0;NUMBER_OF_MUTATIONS;1;MUTATION1_NAME;657   ;MUTATION1_NAME_HEIGHT;6;MUTATION1_NAME_COLOR;255;LINK_LINE_WIDTH;1;LINK_LINE_STYLE;SOLID;LINK_LINE_COLOR;8421504;LINK_ACTIVE;TRUE
LINK_TAXON1;mv   3;LINK_TAXON2;mv   4;LINK_IN_TORSO;FALSE;LINK_TORSO_PART;0;NUMBER_OF_MUTATIONS;5;MUTATION1_NAME;372   ;MUTATION1_NAME_HEIGHT;6;MUTATION1_NAME_COLOR;255;MUTATION2_NAME;405   ;MUTATION2_NAME_HEIGHT;6;MUTATION2_NAME_COLOR;255;MUTATION3_NAME;639   ;MUTATION3_NAME_HEIGHT;6;MUTATION3_NAME_COLOR;255;MUTATION4_NAME;1514  ;MUTATION4_NAME_HEIGHT;6;MUTATION4_NAME_COLOR;255;MUTATION5_NAME;1562  ;MUTATION5_NAME_HEIGHT;6;MUTATION5_NAME_COLOR;255;LINK_LINE_WIDTH;1;LINK_LINE_STYLE;SOLID;LINK_LINE_COLOR;8421504;LINK_ACTIVE;TRUE
LINK_TAXON1;mv   4;LINK_TAXON2;mv   5;LINK_IN_TORSO;FALSE;LINK_TORSO_PART;0;NUMBER_OF_MUTATIONS;1;MUTATION1_NAME;603   ;MUTATION1_NAME_HEIGHT;6;MUTATION1_NAME_COLOR;255;LINK_LINE_WIDTH;1;LINK_LINE_STYLE;SOLID;LINK_LINE_COLOR;8421504;LINK_ACTIVE;TRUE
LINK_TAXON1;mv   5;LINK_TAXON2;mv   7;LINK_IN_TORSO;FALSE;LINK_TORSO_PART;0;NUMBER_OF_MUTATIONS;4;MUTATION1_NAME;288   ;MUTATION1_NAME_HEIGHT;6;MUTATION1_NAME_COLOR;255;MUTATION2_NAME;372   ;MUTATION2_NAME_HEIGHT;6;MUTATION2_NAME_COLOR;255;MUTATION3_NAME;513   ;MUTATION3_NAME_HEIGHT;6;MUTATION3_NAME_COLOR;255;MUTATION4_NAME;1430  ;MUTATION4_NAME_HEIGHT;6;MUTATION4_NAME_COLOR;255;LINK_LINE_WIDTH;1;LINK_LINE_STYLE;SOLID;LINK_LINE_COLOR;8421504;LINK_ACTIVE;TRUE
LINK_TAXON1;mv   6;LINK_TAXON2;mv   7;LINK_IN_TORSO;FALSE;LINK_TORSO_PART;0;NUMBER_OF_MUTATIONS;4;MUTATION1_NAME;809   ;MUTATION1_NAME_HEIGHT;6;MUTATION1_NAME_COLOR;255;MUTATION2_NAME;1004  ;MUTATION2_NAME_HEIGHT;6;MUTATION2_NAME_COLOR;255;MUTATION3_NAME;1037  ;MUTATION3_NAME_HEIGHT;6;MUTATION3_NAME_COLOR;255;MUTATION4_NAME;1655  ;MUTATION4_NAME_HEIGHT;6;MUTATION4_NAME_COLOR;255;LINK_LINE_WIDTH;1;LINK_LINE_STYLE;SOLID;LINK_LINE_COLOR;8421504;LINK_ACTIVE;TRUE

NUMBER_OF_HELP_POINT_LINKS;0

LONG_EDGES;0
TOTAL_TAXA;180
TOTAL_HAPLOTYPES;86
NUMBER_EQUIVALENT_TAXA;0
COLOR_SCHEME;SCHEME_ACTIVE;FALSE;SCHEME_TYPE;Phenotype;
COLOR_SCHEME;SCHEME_ACTIVE;FALSE;SCHEME_TYPE;Geography;
COLOR_SCHEME;SCHEME_ACTIVE;FALSE;SCHEME_TYPE;Lineage;
COLOR_SCHEME;SCHEME_ACTIVE;FALSE;SCHEME_TYPE;Group1;
COLOR_SCHEME;SCHEME_ACTIVE;FALSE;SCHEME_TYPE;Group2;
COLOR_SCHEME;SCHEME_ACTIVE;FALSE;SCHEME_TYPE;Group3;
