# Supplementary material for: Population genetics of swamp eel in the Yangtze River: comparative analyses between mitochondrial and microsatellite data provide novel insights
Source: PeerJ. 2020 Jan 21;8:e8415. doi: 10.7717/peerj.8415 (PMC6979408; doi:10.7717/peerj.8415)
Supplement: Supplemental Information 3 [file peerj-08-8415-s007.fas]

>Dt1
GCAGGTATAGTAGGAACAGCCCTGAGCCTACTAATTCGAGCCGAACTCTGCCAGCCCGGCTCCCTCCTAGGGGATGACCAAATCTACAATGTTATTGTAACAGCGCATGCATTTATTATAATCTTCTTTATAGTAATACCTATCATGATCGGGGGCTTTGGAAACTGATTGGTCCCACTAATAATCGGGGCTCCAGACATAGCCTTTCCCCGAATAAATAACATAAGCTTTTGACTTCTACCCCCCTCTTTCCTATTACTCTTAGCCTCCGCCGGCATTGAAGCCGGGGCGGGAACAGGTTGAACTGTCTACCCCCCTCTCGCTGGAAACCTTGCCCACGCAGGCGCCTCTGTTGACCTTACAATCTTCTCCTTACACCTAGCAGGTGTTTCTTCAATTCTTGGGGCCATCAACTTTATCACAACCATCATCAACATAAAACCTCCCGCAATTTCTCAGTATCAAACCCCCCTGTTCGTATGATCTGTTATAATCACAGCCATTCTTCTCCTTCTATCGCTCCCTGTGCTAGCAGCCGGAATTACAATATTACTCACGGACCGAAATCTTAACACAACTTTCTTTGACCCTGCTGGAGGGGGAGACCCTATCCTGTACCAACACTTATTCTGATTCTTTGGCCACCCTGAAGTATATATCTTGAT
>Dt2
GCAGGCATAGTAGGCATAGCCCTGAGCCTATTAATTCGAGCCGAACTCTGCCAGCCCGGCTCCCTCCTAGGGGATGACCAAATCTACAATGTTATTGTAACAGCGCATGCATTTATTATAATCTTCTTTATAGTAATACCTATCATAATCGGGGGCTTTGGAAACTGGTTAGTCCCACTAATAATCGGGGCCCCAGACATAGCCTTTCCCCGAATAAACAACATAAGCTTTTGACTACTCCCCCCCTCTTTTCTATTACTCTTAGCCTCCGCCGGCATTGAAGCCGGAGCGGGAACAGGTTGAACTGTCTACCCCCCTCTCGCTGGAAACCTTGCTCACGCAGGCGCCTCTGTTGACCTTACAATCTTCTCCTTGCACCTAGCAGGTGTTTCTTCAATTCTTGGAGCCATCAACTTTATCACAACCATCATCAACATAAAACCTCCCGCAATTTCTCAGTATCAAACCCCCCTATTCGTATGATCTGTCATAATCACAGCCATTCTTCTCCTCCTATCGCTCCCTGTGCTAGCAGCCGGAATTACAATACTACTAACGGACCGAAACCTTAACACAACTTTCTTTGACCCTGCTGGAGGGGGAGACCCCATCCTGTACCAACACCTATTCTGATTCTTTGGCCACCCTGAAGTATATATCTTGAT
>Dt3
GCAGGTATAGTAGGAACAGCCCTGAGCCTACTAATTCGAGCCGAACTCTGCCAGCCCGGCTCCCTCCTAGGGGATGACCAAATCTACAATGTTATTGTAACAGCGCATGCATTTATTATAATCTTCTTTATAGTAATACCTATCATGATCGGGGGCTTTGGAAACTGATTAGTCCCACTAATAATCGGGGCTCCAGACATAGCCTTTCCCCGAATAAATAACATAAGCTTTTGACTTCTACCCCCCTCTTTCCTATTACTCTTAGCCTCCGCCGGCATTGAAGCCGGGGCGGGAACAGGTTGAACTGTCTACCCCCCTCTCGCTGGAAACCTTGCCCACGCAGGCGCCTCTGTTGACCTTACAATCTTCTCCTTACACCTAGCAGGTGTTTCTTCAATTCTTGGGGCCATCAACTTTATCACAACCATCATCAACATAAAACCTCCCGCAATTTCTCAGTATCAAACCCCCCTGTTCGTATGATCTGTCATAATCACAGCCATTCTTCTCCTTCTATCGCTCCCTGTGCTAGCAGCCGGAATTACAATATTACTCACGGACCGAAATCTTAACACAACTTTCTTTGACCCTGCTGGAGGGGGAGACCCTATCCTGTACCAACACTTATTCTGATTCTTTGGCCACCCTGAAGTATATATCTTGAT
>Dt4
GCAGGCATAGTAGGCATAGCCCTGAGCCTATTAATTCGAGCCGAACTCTGCCAGCCCGGCTCCCTCCTAGGGGATGACCAAATCTACAATGTTATTGTAACAGCGCATGCATTTATTATAATCTTCTTTATAGTAATACCTATCATAATCGGGGGCTTTGGAAACTGGTTAGTCCCACTAATAATCGGGGCCCCAGACATAGCCTTTCCCCGAATAAACAACATAAGCTTTTGACTACTCCCCCCCTCTTTTCTATTACTCTTAGCCTCCGCCGGCATTGAAGCCGGAGCGGGAACAGGTTGAACTGTCTACCCCCCTCTCGCTGGAAACCTTGCTCACGCAGGCGCCTCTGTTGACCTTACAATCTTCTCCTTGCACCTAGCAGGTGTTTCTTCAATTCTTGGAGCCATCAACTTTATCACAACCATCATCAACATAAAACCTCCCGCAATTTCTCAGTATCAAACCCCCCTATTCGTATGATCTGTCATAATCACAGCCATTCTTCTCCTCCTATCGCTCCCTGTGCTAGCAGCCGGAATTACAATACTACTAACGGACCGAAACCTTAACACAACTTTCTTTGACCCTGCTGGAGGGGGAGACCCCATCCTGTACCAACACCTATTCTGATTCTTTGGCCACCCTGAAGTATATATCTTGAT
>Dt5
GCAGGCATAGTAGGCATAGCCCTGAGCCTATTAATTCGAGCCGAACTCTGCCAGCCCGGCTCCCTCCTAGGGGATGACCAAATCTACAATGTTATTGTAACAGCGCATGCATTTATTATAATCTTCTTTATAGTAATACCTATCATAATCGGGGGCTTTGGAAACTGGTTAGTCCCACTAATAATCGGGGCCCCAGACATAGCCTTTCCCCGAATAAACAACATAAGCTTTTGACTCCTCCCCCCCTCTTTTCTATTACTCTTAGCCTCCGCCGGCATTGAAGCCGGAGCGGGAACAGGTTGAACTGTCTACCCCCCTCTCGCTGGAAACCTTGCTCACGCAGGCGCCTCTGTTGACCTTACAATCTTCTCCTTGCACCTAGCAGGTGTTTCTTCAATTCTTGGAGCCATCAACTTTATCACAACCATCATCAACATAAAACCTCCCGCAATTTCTCAGTATCAAACCCCCCTATTCGTATGATCTGTCATAATCACAGCCATTCTTCTCCTCCTATCGCTCCCTGTGCTAGCAGCCGGAATTACAATACTACTAACGGACCGAAACCTTAACACAACTTTCTTTGACCCTGCTGGAGGGGGAGACCCCATCCTGTACCAACACCTATTCTGATTCTTTGGCCACCCTGAAGTATATATCTTGAT
>Dt6
GCAGGTATAGTAGGAACAGCCCTGAGCCTACTAATTCGAGCCGAACTCTGCCAGCCCGGCTCCCTCCTAGGGGATGACCAAATCTACAATGTTATTGTAACAGCGCATGCATTTATTATAATCTTCTTTATAGTAATACCTATCATGATCGGGGGCTTTGGAAACTGATTGGTCCCACTAATAATCGGGGCTCCAGACATAGCCTTTCCCCGAATAAATAACATAAGCTTTTGACTTCTACCCCCCTCTTTCCTATTACTCTTAGCCTCCGCCGGCATTGAAGCCGGGGCGGGAACAGGTTGAACTGTCTACCCCCCTCTCGCTGGAAACCTTGCCCACGCAGGCGCCTCTGTTGACCTTACAATCTTCTCCTTACACCTAGCAGGTGTTTCTTCAATTCTTGGGGCCATCAACTTTATCACAACCATCATCAACATAAAACCTCCCGCAATTTCTCAGTATCAAACCCCCCTGTTCGTATGATCTGTTATAATCACAGCCATTCTTCTCCTTCTATCGCTCCCTGTGCTAGCAGCCGGAATTACAATATTACTCACGGACCGAAATCTTAACACAACTTTCTTTGACCCTGCTGGAGGGGGAGACCCTATCCTGTACCAACACTTATTCTGATTCTTTGGCCACCCTGAAGTATATATCTTGAT
>Dt7
GCAGGTATAGTAGGAACAGCCCTGAGCCTACTAATTCGAGCCGAACTCTGCCAGCCCGGCTCCCTCCTAGGGGATGACCAAATCTACAATGTTATTGTAACAGCGCATGCATTTATTATAATCTTCTTTATAGTAATACCTATCATGATCGGGGGCTTTGGAAACTGATTGGTCCCACTAATAATCGGGGCTCCAGACATAGCCTTTCCCCGAATAAATAACATAAGCTTTTGACTTCTACCCCCCTCTTTCCTATTACTCTTAGCCTCCGCCGGCATTGAAGCCGGGGCGGGAACAGGTTGAACTGTCTACCCCCCTCTCGCTGGAAACCTTGCCCACGCAGGCGCCTCTGTTGACCTTACAATCTTCTCCTTACACCTAGCAGGTGTTTCTTCAATTCTTGGGGCCATCAACTTTATCACAACCATCATCAACATAAAACCTCCCGCAATTTCTCAGTATCAAACCCCCCTGTTCGTATGATCTGTTATAATCACAGCCATTCTTCTCCTTCTATCGCTCCCTGTGCTAGCAGCCGGAATTACAATATTACTCACGGACCGAAATCTTAACACAACTTTCTTTGACCCTGCTGGAGGGGGAGACCCTATCCTGTACCAACACTTATTCTGATTCTTTGGCCACCCTGAAGTATATATCTTGAT
>Dt8
GCAGGTATAGTAGGAACAGCCCTGAGCCTACTAATTCGAGCCGAACTCTGCCAGCCCGGCTCCCTCCTAGGGGATGACCAAATCTACAATGTTATTGTAACAGCGCATGCATTTATTATAATCTTCTTTATAGTAATACCTATCATGATCGGGGGCTTTGGAAACTGATTGGTCCCACTAATAATCGGGGCTCCAGACATAGCCTTTCCCCGAATAAATAACATAAGCTTTTGACTTCTACCCCCCTCTTTCCTATTACTCTTAGCCTCCGCCGGCATTGAAGCCGGGGCGGGAACAGGTTGAACTGTCTACCCCCCTCTCGCTGGAAACCTTGCCCACGCAGGCGCCTCTGTTGACCTTACAATCTTCTCCTTACACCTAGCAGGTGTTTCTTCAATTCTTGGGGCCATCAACTTTATCACAACCATCATCAACATAAAACCTCCCGCAATTTCTCAGTATCAAACCCCCCTGTTCGTATGATCTGTTATAATCACAGCCATTCTTCTCCTTCTATCGCTCCCTGTGCTAGCAGCCGGAATTACAATATTACTCACGGACCGAAATCTTAACACAACTTTCTTTGACCCTGCTGGAGGGGGAGACCCTATCCTGTACCAACACTTATTCTGATTCTTTGGCCACCCTGAAGTATATATCTTGAT
>Dt9
GCAGGCATAGTAGGCATAGCCCTGAGCCTATTAATTCGAGCCGAACTCTGCCAGCCCGGCTCCCTCCTAGGGGATGACCAAATCTACAATGTTATTGTAACAGCGCATGCATTTATTATAATCTTCTTTATAGTAATACCTATCATAATCGGGGGCTTTGGAAACTGGTTAGTCCCACTAATAATCGGGGCCCCAGACATAGCCTTTCCCCGAATAAACAACATAAGCTTTTGACTCCTCCCCCCCTCTTTTCTATTACTCTTAGCCTCCGCCGGCATTGAAGCCGGGGCGGGAACAGGTTGAACTGTCTACCCCCCTCTCGCTGGAAACCTTGCTCACGCAGGCGCCTCTGTTGACCTTACAATCTTCTCCTTACACCTAGCAGGTGTTTCTTCAATTCTTGGGGCCATCAACTTTATCACAACCATCATCAACATAAAACCTCCCGCAATTTCTCAGTATCAAACCCCCCTATTCGTATGATCTGTCATAATCACAGCCATTCTTCTCCTTCTATCGCTCCCTGTGCTAGCAGCCGGAATTACAATACTACTAACGGACCGAAACCTTAACACAACTTTCTTTGACCCTGCTGGAGGGGGGGACCCCATCCTGTACCAACACCTATTCTGATTCTTCGGCCACCCTGAAGTATATATCTTGAT
>Dt10
GCAGGTATAGTAGGAACAGCCCTGAGCCTACTAATTCGAGCCGAACTCTGCCAGCCCGGCTCCCTCCTAGGGGATGACCAAATCTACAATGTTATTGTAACAGCGCATGCATTTATTATAATCTTCTTTATAGTAATACCTATCATGATCGGGGGCTTTGGAAACTGATTAGTCCCACTAATAATCGGGGCTCCAGACATAGCCTTTCCCCGAATAAATAACATAAGCTTTTGACTTCTACCCCCCTCTTTCCTATTACTCTTAGCCTCCGCCGGCATTGAAGCCGGGGCGGGAACAGGTTGAACTGTCTACCCCCCTCTCGCTGGAAACCTTGCCCACGCAGGCGCCTCTGTTGACCTTACAATCTTCTCCTTACACCTAGCAGGTGTTTCTTCAATTCTTGGGGCCATCAACTTTATCACAACCATCATCAACATAAAACCTCCCGCAATTTCTCAGTATCAAACCCCCCTGTTCGTATGATCTGTCATAATCACAGCCATTCTTCTCCTTCTATCGCTCCCTGTGCTAGCAGCCGGAATTACAATATTACTCACGGACCGAAATCTTAACACAACTTTCTTTGACCCTGCTGGAGGGGGAGACCCTATCCTGTACCAACACTTATTCTGATTCTTTGGCCACCCTGAAGTATATATCTTGAT
>Dt11
GCAGGCATAGTAGGCATAGCCCTGAGCCTATTAATTCGAGCCGAACTCTGCCAGCCCGGCTCCCTCCTAGGGGATGACCAAATCTACAATGTTATTGTAACAGCGCATGCATTTATTATAATCTTCTTTATAGTAATACCTATCATAATCGGGGGCTTTGGAAACTGGTTAGTCCCACTAATAATCGGGGCCCCAGACATAGCCTTTCCCCGAATAAACAACATAAGCTTTTGACTCCTCCCCCCCTCTTTTCTATTACTCTTAGCCTCCGCCGGCATTGAAGCCGGAGCGGGAACAGGTTGAACTGTCTACCCCCCTCTCGCTGGAAACCTTGCTCACGCAGGCGCCTCTGTTGACCTTACAATCTTCTCCTTGCACCTAGCAGGTGTTTCTTCAATTCTTGGAGCCATCAACTTTATCACAACCATCATCAACATAAAACCTCCCGCAATTTCTCAGTATCAAACCCCCCTATTCGTATGATCTGTCATAATCACAGCCATTCTTCTCCTCCTATCGCTCCCTGTGCTAGCAGCCGGAATTACAATACTACTAACGGACCGAAACCTTAACACAACTTTCTTTGACCCTGCTGGAGGGGGAGACCCCATCCTGTACCAACACCTATTCTGATTCTTTGGCCACCCTGAAGTATATATCTTGAT
>Dt12
GCAGGCATAGTAGGCATAGCCCTGAGCCTATTAATTCGAGCCGAACTCTGCCAGCCCGGCTCCCTCCTAGGGGATGACCAAATCTACAATGTTATTGTAACAGCGCATGCATTTATTATAATCTTCTTTATAGTAATACCTATCATAATCGGGGGCTTTGGAAACTGGTTAGTCCCACTAATAATCGGGGCCCCAGACATAGCCTTTCCCCGAATAAACAACATAAGCTTTTGACTACTCCCCCCCTCTTTTCTATTACTCTTAGCCTCCGCCGGCATTGAAGCCGGAGCGGGAACAGGTTGAACTGTCTACCCCCCTCTCGCTGGAAACCTTGCTCACGCAGGCGCCTCTGTTGACCTTACAATCTTCTCCTTGCACCTAGCAGGTGTTTCTTCAATTCTTGGAGCCATCAACTTTATCACAACCATCATCAACATAAAACCTCCCGCAATTTCTCAGTATCAAACCCCCCTATTCGTATGATCTGTCATAATCACAGCCATTCTTCTCCTCCTATCGCTCCCTGTGCTAGCAGCCGGAATTACAATACTACTAACGGACCGAAACCTTAACACAACTTTCTTTGACCCTGCTGGAGGGGGAGACCCCATCCTGTACCAACACCTATTCTGATTCTTTGGCCACCCTGAAGTATATATCTTGAT
>Dt13
GCAGGTATAGTAGGAACAGCCCTGAGCCTACTAATTCGAGCCGAACTCTGCCAGCCCGGCTCCCTCCTAGGGGATGACCAAATCTACAATGTTATTGTAACAGCGCATGCATTTATTATAATCTTCTTTATAGTAATACCTATCATGATCGGGGGCTTTGGAAACTGATTGGTCCCACTAATAATCGGGGCTCCAGACATAGCCTTTCCCCGAATAAATAACATAAGCTTTTGACTTCTACCCCCCTCTTTCCTATTACTCTTAGCCTCCGCCGGCATTGAAGCCGGGGCGGGAACAGGTTGAACTGTCTACCCCCCTCTCGCTGGAAACCTTGCCCACGCAGGCGCCTCTGTTGACCTTACAATCTTCTCCTTACACCTAGCAGGTGTTTCTTCAATTCTTGGGGCCATCAACTTTATCACAACCATCATCAACATAAAACCTCCCGCAATTTCTCAGTATCAAACCCCCCTGTTCGTATGATCTGTTATAATCACAGCCATTCTTCTCCTTCTATCGCTCCCTGTGCTAGCAGCCGGAATTACAATATTACTCACGGACCGAAATCTTAACACAACTTTCTTTGACCCTGCTGGAGGGGGAGACCCTATCCTGTACCAACACTTATTCTGATTCTTTGGCCACCCTGAAGTATATATCTTGAT
>Dt14
GCAGGTATAGTAGGAACAGCCCTGAGCCTACTAATTCGAGCCGAACTCTGCCAGCCCGGCTCCCTCCTAGGGGATGACCAAATCTACAATGTTATTGTAACAGCGCATGCATTTATTATAATCTTCTTTATAGTAATACCTATCATGATCGGGGGCTTTGGAAACTGATTGGTCCCACTAATAATCGGGGCTCCAGACATAGCCTTTCCCCGAATAAATAACATAAGCTTTTGACTTCTACCCCCCTCTTTCCTATTACTCTTAGCCTCCGCCGGCATTGAAGCCGGGGCGGGAACAGGTTGAACTGTCTACCCCCCTCTCGCTGGAAACCTTGCCCACGCAGGCGCCTCTGTTGACCTTACAATCTTCTCCTTACACCTAGCAGGTGTTTCTTCAATTCTTGGGGCCATCAACTTTATCACAACCATCATCAACATAAAACCTCCCGCAATTTCTCAGTATCAAACCCCCCTGTTCGTATGATCTGTTATAATCACAGCCATTCTTCTCCTTCTATCGCTCCCTGTGCTAGCAGCCGGAATTACAATATTACTCACGGACCGAAATCTTAACACAACTTTCTTTGACCCTGCTGGAGGGGGAGACCCTATCCTGTACCAACACTTATTCTGATTCTTTGGCCACCCTGAAGTATATATCTTGAT
>Dt15
GCAGGTATAGTAGGAACAGCCCTGAGCCTACTAATTCGAGCCGAACTCTGCCAGCCCGGCTCCCTCCTAGGGGATGACCAAATCTACAATGTTATTGTAACAGCGCATGCATTTATTATAATCTTCTTTATAGTAATACCTATCATGATCGGGGGCTTTGGAAACTGATTGGTCCCACTAATAATCGGGGCTCCAGACATAGCCTTTCCCCGAATAAATAACATAAGCTTTTGACTTCTACCCCCCTCTTTCCTATTACTCTTAGCCTCCGCCGGCATTGAAGCCGGGGCGGGAACAGGTTGAACTGTCTACCCCCCTCTCGCTGGAAACCTTGCCCACGCAGGCGCCTCTGTTGACCTTACAATCTTCTCCTTACACCTAGCAGGTGTTTCTTCAATTCTTGGGGCCATCAACTTTATCACAACCATCATCAACATAAAACCTCCCGCAATTTCTCAGTATCAAACCCCCCTGTTCGTATGATCTGTTATAATCACAGCCATTCTTCTCCTTCTATCGCTCCCTGTGCTAGCAGCCGGAATTACAATATTACTCACGGACCGAAATCTTAACACAACTTTCTTTGACCCTGCTGGAGGGGGAGACCCTATCCTGTACCAACACTTATTCTGATTCTTTGGCCACCCTGAAGTATATATCTTGAT
>Dt16
GCAGGTATAGTAGGAACAGCCCTGAGCCTACTAATTCGAGCCGAACTCTGCCAGCCCGGCTCCCTCCTAGGGGATGACCAAATCTACAATGTTATTGTAACAGCGCATGCATTTATTATAATCTTCTTTATAGTAATACCTATCATGATCGGGGGCTTTGGAAACTGATTGGTCCCACTAATAATCGGGGCTCCAGACATAGCCTTTCCCCGAATAAATAACATAAGCTTTTGACTTCTACCCCCCTCTTTCCTATTACTCTTAGCCTCCGCCGGCATTGAAGCCGGGGCGGGAACAGGTTGAACTGTCTACCCCCCTCTCGCTGGAAACCTTGCCCACGCAGGCGCCTCTGTTGACCTTACAATCTTCTCCTTACACCTAGCAGGTGTTTCTTCAATTCTTGGGGCCATCAACTTTATCACAACCATCATCAACATAAAACCTCCCGCAATTTCTCAGTATCAAACCCCCCTGTTCGTATGATCTGTTATAATCACAGCCATTCTTCTCCTTCTATCGCTCCCTGTGCTAGCAGCCGGAATTACAATATTACTCACGGACCGAAATCTTAACACAACTTTCTTTGACCCTGCTGGAGGGGGAGACCCTATCCTGTACCAACACTTATTCTGATTCTTTGGCCACCCTGAAGTATATATCTTGAT
>Dt17
GCAGGTATAGTAGGAACAGCCCTGAGCCTACTAATTCGAGCCGAACTCTGCCAGCCCGGCTCCCTCCTAGGGGATGACCAAATCTACAATGTTATTGTAACAGCGCATGCATTTATTATAATCTTCTTTATAGTAATACCTATCATGATCGGGGGCTTTGGAAACTGATTGGTCCCACTAATAATCGGGGCTCCAGACATAGCCTTTCCCCGAATAAATAACATAAGCTTTTGACTTCTACCCCCCTCTTTCCTATTACTCTTAGCCTCCGCCGGCATTGAAGCCGGGGCGGGAACAGGTTGAACTGTCTACCCCCCTCTCGCTGGAAACCTTGCCCACGCAGGCGCCTCTGTTGACCTTACAATCTTCTCCTTACACCTAGCAGGTGTTTCTTCAATTCTTGGGGCCATCAACTTTATCACAACCATCATCAACATAAAACCTCCCGCAATTTCTCAGTATCAAACCCCCCTGTTCGTATGATCTGTTATAATCACAGCCATTCTTCTCCTTCTATCGCTCCCTGTGCTAGCAGCCGGAATTACAATATTACTCACGGACCGAAATCTTAACACAACTTTCTTTGACCCTGCTGGAGGGGGAGACCCTATCCTGTACCAACACTTATTCTGATTCTTTGGCCACCCTGAAGTATATATCTTGAT
>Dt18
GCAGGTATAGTAGGAACAGCCCTGAGCCTACTAATTCGAGCCGAACTCTGCCAGCCCGGCTCCCTCCTAGGGGATGACCAAATCTACAATGTTATTGTAACAGCGCATGCATTTATTATAATCTTCTTTATAGTAATACCTATCATGATCGGGGGCTTTGGAAACTGATTGGTCCCACTAATAATCGGGGCTCCAGACATAGCCTTTCCCCGAATAAATAACATAAGCTTTTGACTTCTACCCCCCTCTTTCCTATTACTCTTAGCCTCCGCCGGCATTGAAGCCGGGGCGGGAACAGGTTGAACTGTCTACCCCCCTCTCGCTGGAAACCTTGCCCACGCAGGCGCCTCTGTTGACCTTACAATCTTCTCCTTACACCTAGCAGGTGTTTCTTCAATTCTTGGGGCCATCAACTTTATCACAACCATCATCAACATAAAACCTCCCGCAATTTCTCAGTATCAAACCCCCCTGTTCGTATGATCTGTTATAATCACAGCCATTCTTCTCCTTCTATCGCTCCCTGTGCTAGCAGCCGGAATTACAATATTACTCACGGACCGAAATCTTAACACAACTTTCTTTGACCCTGCTGGAGGGGGAGACCCTATCCTGTACCAACACTTATTCTGATTCTTTGGCCACCCTGAAGTATATATCTTGAT
>Dt19
GCAGGTATAGTAGGAACAGCCCTGAGCCTACTAATTCGAGCCGAACTCTGCCAGCCCGGCTCCCTCCTAGGGGATGACCAAATCTACAATGTTATTGTAACAGCGCATGCATTTATTATAATCTTCTTTATAGTAATACCTATCATGATCGGGGGCTTTGGAAACTGATTAGTCCCACTAATAATCGGGGCTCCAGACATAGCCTTTCCCCGAATAAATAACATAAGCTTTTGACTTCTACCCCCCTCTTTCCTATTACTCTTAGCCTCCGCCGGCATTGAAGCCGGGGCGGGAACAGGTTGAACTGTCTACCCCCCTCTCGCTGGAAACCTTGCCCACGCAGGCGCCTCTGTTGACCTTACAATCTTCTCCTTACACCTAGCAGGTGTTTCTTCAATTCTTGGGGCCATCAACTTTATCACAACCATCATCAACATAAAACCTCCCGCAATTTCTCAGTATCAAACCCCCCTGTTCGTATGATCTGTCATAATCACAGCCATTCTTCTCCTTCTATCGCTCCCTGTGCTAGCAGCCGGAATTACTATATTACTCACGGACCGAAATCTTAACACAACTTTCTTTGACCCTGCTGGAGGGGGAGACCCTATCCTGTACCAACACTTATTCTGATTCTTTGGCCACCCTGAAGTATATATCTTGAT
>Dt20
GCAGGTATAGTAGGAACAGCCCTGAGCCTACTAATTCGAGCCGAACTCTGCCAGCCCGGCTCCCTCCTAGGGGATGACCAAATCTACAATGTTATTGTAACAGCGCATGCATTTATTATAATCTTCTTTATAGTAATACCTATCATGATCGGGGGCTTTGGAAACTGATTAGTCCCACTAATAATCGGGGCTCCAGACATAGCCTTTCCCCGAATAAATAACATAAGCTTTTGACTCCTCCCCCCCTCTTTCCTATTACTCTTAGCCTCCGCCGGCATTGAAGCCGGGGCGGGAACAGGTTGAACTGTCTACCCCCCTCTCGCTGGAAACCTTGCCCACGCAGGCGCCTCTGTTGACCTTACAATCTTCTCCTTACACCTAGCAGGTGTTTCTTCAATTCTTGGGGCCATCAACTTTATCACAACCATCATCAACATAAAACCTCCCGCAATTTCTCAGTATCAAACCCCCCTGTTCGTATGATCTGTCATAATCACAGCCATTCTTCTCCTTCTATCGCTCCCTGTGCTAGCAGCCGGAATTACAATATTACTCACGGACCGAAATCTTAACACAACTTTCTTTGACCCTGCTGGAGGGGGGGACCCTATCCTGTACCAACACTTATTCTGATTCTTTGGCCACCCTGAAGTATATATCTTGAT
>Dt21
GCAGGTATAGTAGGAACAGCCCTGAGCCTACTAATTCGAGCCGAACTCTGCCAGCCCGGCTCCCTCCTAGGGGATGACCAAATCTACAATGTTATTGTAACAGCGCATGCATTTATTATAATCTTCTTTATAGTAATACCTATCATGATCGGGGGCTTTGGAAACTGATTAGTCCCACTAATAATCGGGGCTCCAGACATAGCCTTTCCCCGAATAAATAACATAAGCTTTTGACTCCTCCCCCCCTCTTTCCTATTACTCTTAGCCTCCGCCGGCATTGAAGCCGGGGCGGGAACAGGTTGAACTGTCTACCCCCCTCTCGCTGGAAACCTTGCCCACGCAGGCGCCTCTGTTGACCTTACAATCTTCTCCTTACACCTAGCAGGTGTTTCTTCAATTCTTGGGGCCATCAACTTTATCACAACCATCATCAACATAAAACCTCCCGCAATTTCTCAGTATCAAACCCCCCTATTCGTATGATCTGTCATAATCACAGCCATTCTTCTCCTTCTATCGCTCCCTGTGCTAGCAGCCGGAATTACAATATTACTCACGGACCGAAATCTTAACACAACTTTCTTTGACCCTGCTGGAGGGGGGGACCCTATCCTGTACCAACACTTATTCTGATTCTTTGGCCACCCTGAAGTATATATCTTGAT
>Dt22
GCAGGTATAGTAGGAACAGCCCTGAGCCTACTAATTCGAGCCGAACTCTGCCAGCCCGGCTCCCTCCTAGGGGATGACCAAATCTACAATGTTATTGTAACAGCGCATGCATTTATTATAATCTTCTTTATAGTAATACCTATCATGATCGGGGGCTTTGGAAACTGATTAGTCCCACTAATAATCGGGGCTCCAGACATAGCCTTTCCCCGAATAAATAACATAAGCTTTTGACTTCTACCCCCCTCTTTCCTATTACTCTTAGCCTCCGCCGGCATTGAAGCCGGGGCGGGAACAGGTTGAACTGTCTACCCCCCTCTCGCTGGAAACCTTGCCCACGCAGGCGCCTCTGTTGACCTTACAATCTTCTCCTTACACCTAGCAGGTGTTTCTTCAATTCTTGGGGCCATCAACTTTATCACAACCATCATCAACATAAAACCTCCCGCAATTTCTCAGTATCAAACCCCCCTGTTCGTATGATCTGTCATAATCACAGCCATTCTTCTCCTTCTATCGCTCCCTGTGCTAGCAGCCGGAATTACAATATTACTCACGGACCGAAATCTTAACACAACTTTCTTTGACCCTGCTGGAGGGGGAGACCCTATCCTGTACCAACACTTATTCTGATTCTTTGGCCACCCTGAAGTATATATCTTGAT
>Dt23
GCAGGTATAGTAGGAACAGCCCTGAGCCTACTAATTCGAGCCGAACTCTGCCAGCCCGGCTCCCTCCTAGGGGATGACCAAATCTACAATGTTATTGTAACAGCGCATGCATTTATTATAATCTTCTTTATAGTAATACCTATCATGATCGGGGGCTTTGGAAACTGATTGGTCCCACTAATAATCGGGGCTCCAGACATAGCCTTTCCCCGAATAAATAACATAAGCTTTTGACTTCTACCCCCCTCTTTCCTATTACTCTTAGCCTCCGCCGGCATTGAAGCCGGGGCGGGAACAGGTTGAACTGTCTACCCCCCTCTCGCTGGAAACCTTGCCCACGCAGGCGCCTCTGTTGACCTTACAATCTTCTCCTTACACCTAGCAGGTGTTTCTTCAATTCTTGGGGCCATCAACTTTATCACAACCATCATCAACATAAAACCTCCCGCAATTTCTCAGTATCAAACCCCCCTGTTCGTATGATCTGTTATAATCACAGCCATTCTTCTCCTTCTATCGCTCCCTGTGCTAGCAGCCGGAATTACAATATTACTCACGGACCGAAATCTTAACACAACTTTCTTTGACCCTGCTGGAGGGGGAGACCCTATCCTGTACCAACACTTATTCTGATTCTTTGGCCACCCTGAAGTATATATCTTGAT
>Dt24
GCAGGTATAGTAGGAACAGCCCTGAGCCTACTAATTCGAGCCGAACTCTGCCAGCCCGGCTCCCTCCTAGGGGATGACCAAATCTACAATGTTATTGTAACAGCGCATGCATTTATTATAATCTTCTTTATAGTAATACCTATCATGATCGGGGGCTTTGGAAACTGATTAGTCCCACTAATAATCGGGGCTCCAGACATAGCCTTTCCCCGAATAAATAACATAAGCTTTTGACTTCTACCCCCCTCTTTCCTATTACTCTTAGCCTCCGCCGGCATTGAAGCCGGGGCGGGAACAGGTTGAACTGTCTACCCCCCTCTCGCTGGAAACCTTGCCCACGCAGGCGCCTCTGTTGACCTTACAATCTTCTCCTTACACCTAGCAGGTGTTTCTTCAATTCTTGGGGCCATCAACTTTATCACAACCATCATCAACATAAAACCTCCCGCAATTTCTCAGTATCAAACCCCCCTGTTCGTATGATCTGTCATAATCACAGCCATTCTTCTCCTTCTATCGCTCCCTGTGCTAGCAGCCGGAATTACAATATTACTCACGGACCGAAATCTTAACACAACTTTCTTTGACCCTGCTGGAGGGGGAGACCCTATCCTGTACCAACACTTATTCTGATTCTTTGGCCACCCTGAAGTATATATCTTGAT
>Dt25
GCAGGTATAGTAGGAACAGCCCTGAGCCTACTAATTCGAGCCGAACTCTGCCAGCCCGGCTCCCTCCTAGGGGATGACCAAATCTACAATGTTATTGTAACAGCGCATGCATTTATTATAATCTTCTTTATAGTAATACCTATCATGATCGGGGGCTTTGGAAACTGATTAGTCCCACTAATAATCGGGGCTCCAGACATAGCCTTTCCCCGAATAAATAACATAAGCTTTTGACTTCTACCCCCCTCTTTCCTATTACTCTTAGCCTCCGCCGGCATTGAAGCCGGGGCGGGAACAGGTTGAACTGTCTACCCCCCTCTCGCTGGAAACCTTGCCCACGCAGGCGCCTCTGTTGACCTTACAATCTTCTCCTTACACCTAGCAGGTGTTTCTTCAATTCTTGGGGCCATCAACTTTATCACAACCATCATCAACATAAAACCTCCCGCAATTTCTCAGTATCAAACCCCCCTGTTCGTATGATCTGTCATAATCACAGCCATTCTTCTCCTTCTATCGCTCCCTGTGCTAGCAGCCGGAATTACAATATTACTCACGGACCGAAATCTTAACACAACTTTCTTTGACCCTGCTGGAGGGGGAGACCCTATCCTGTACCAACACTTATTCTGATTCTTTGGCCACCCTGAAGTATATATCTTGAT
>Dt26
GCAGGTATAGTAGGAACAGCCCTGAGCCTACTAATTCGAGCCGAACTCTGCCAGCCCGGCTCCCTCCTAGGGGATGACCAAATCTACAATGTTATTGTAACAGCGCATGCATTTATTATAATCTTCTTTATAGTAATACCTATCATGATCGGGGGCTTTGGAAACTGATTAGTCCCACTAATAATCGGGGCTCCAGACATAGCCTTTCCCCGAATAAATAACATAAGCTTTTGACTTCTACCCCCCTCTTTCCTATTACTCTTAGCCTCCGCCGGCATTGAAGCCGGGGCGGGAACAGGTTGAACTGTCTACCCCCCTCTCGCTGGAAACCTTGCCCACGCAGGCGCCTCTGTTGACCTTACAATCTTCTCCTTACACCTAGCAGGTGTTTCTTCAATTCTTGGGGCCATCAACTTTATCACAACCATCATCAACATAAAACCTCCCGCAATTTCTCAGTATCAAACCCCCCTGTTCGTATGATCTGTCATAATCACAGCCATTCTTCTCCTTCTATCGCTCCCTGTGCTAGCAGCCGGAATTACAATATTACTCACGGACCGAAATCTTAACACAACTTTCTTTGACCCTGCTGGAGGGGGAGACCCTATCCTGTACCAACACTTATTCTGATTCTTTGGCCACCCTGAAGTATATATCTTGAT
>Dt27
GCAGGTATAGTAGGAACAGCCCTGAGCCTACTAATTCGAGCCGAACTCTGCCAGCCCGGCTCCCTCCTAGGGGATGACCAAATCTACAATGTTATTGTAACAGCGCATGCATTTATTATAATCTTCTTTATAGTAATACCTATCATGATCGGGGGCTTTGGAAACTGATTAGTCCCACTAATAATCGGGGCTCCAGACATAGCCTTTCCCCGAATAAATAACATAAGCTTTTGACTCCTCCCCCCCTCTTTCCTATTACTCTTAGCCTCCGCCGGCATTGAAGCCGGGGCGGGAACAGGTTGAACTGTCTACCCCCCTCTCGCTGGAAACCTTGCCCACGCAGGCGCCTCTGTTGACCTTACAATCTTCTCCTTACACCTAGCAGGTGTTTCTTCAATTCTTGGGGCCATCAACTTTATCACAACCATCATCAACATAAAACCTCCCGCAATTTCTCAGTATCAAACCCCCCTGTTCGTATGATCTGTCATAATCACAGCCATTCTTCTCCTTCTATCGCTCCCTGTGCTAGCAGCCGGAATTACAATATTACTCACGGACCGAAATCTTAACACAACTTTCTTTGACCCTGCTGGAGGGGGGGACCCTATCCTGTACCAACACTTATTCTGATTCTTTGGCCACCCTGAAGTATATATCTTGAT
>Dt28
GCAGGTATAGTAGGAACAGCCCTGAGCCTACTAATTCGAGCCGAACTCTGCCAGCCCGGCTCCCTCCTAGGGGATGACCAAATCTACAATGTTATTGTAACAGCGCATGCATTTATTATAATCTTCTTTATAGTAATACCTATCATGATCGGGGGCTTTGGAAACTGATTGGTCCCACTAATAATCGGGGCTCCAGACATAGCCTTTCCCCGAATAAATAACATAAGCTTTTGACTTCTACCCCCCTCTTTCCTATTACTCTTAGCCTCCGCCGGCATTGAAGCCGGGGCGGGAACAGGTTGAACTGTCTACCCCCCTCTCGCTGGAAACCTTGCCCACGCAGGCGCCTCTGTTGACCTTACAATCTTCTCCTTACACCTAGCAGGTGTTTCTTCAATTCTTGGGGCCATCAACTTTATCACAACCATCATCAACATAAAACCTCCCGCAATTTCTCAGTATCAAACCCCCCTGTTCGTATGATCTGTTATAATCACAGCCATTCTTCTCCTTCTATCGCTCCCTGTGCTAGCAGCCGGAATTACAATATTACTCACGGACCGAAATCTTAACACAACTTTCTTTGACCCTGCTGGAGGGGGAGACCCTATCCTGTACCAACACTTATTCTGATTCTTTGGCCACCCTGAAGTATATATCTTGAT
>Dt29
GCAGGTATAGTAGGAACAGCCCTGAGCCTACTAATTCGAGCCGAACTCTGCCAGCCCGGCTCCCTCCTAGGGGATGACCAAATCTACAATGTTATTGTAACAGCGCATGCATTTATTATAATCTTCTTTATAGTAATACCTATCATGATCGGGGGCTTTGGAAACTGATTGGTCCCACTAATAATCGGGGCTCCAGACATAGCCTTTCCCCGAATAAATAACATAAGCTTTTGACTTCTACCCCCCTCTTTCCTATTACTCTTAGCCTCCGCCGGCATTGAAGCCGGGGCGGGAACAGGTTGAACTGTCTACCCCCCTCTCGCTGGAAACCTTGCCCACGCAGGCGCCTCTGTTGACCTTACAATCTTCTCCTTACACCTAGCAGGTGTTTCTTCAATTCTTGGGGCCATCAACTTTATCACAACCATCATCAACATAAAACCTCCCGCAATTTCTCAGTATCAAACCCCCCTGTTCGTATGATCTGTTATAATCACAGCCATTCTTCTCCTTCTATCGCTCCCTGTGCTAGCAGCCGGAATTACAATATTACTCACGGACCGAAATCTTAACACAACTTTCTTTGACCCTGCTGGAGGGGGAGACCCTATCCTGTACCAACACTTATTCTGATTCTTTGGCCACCCTGAAGTATATATCTTGAT
>Dt30
GCAGGTATAGTAGGAACAGCCCTGAGCCTACTAATTCGAGCCGAACTCTGCCAGCCCGGCTCCCTCCTAGGGGATGACCAAATCTACAATGTTATTGTAACAGCGCATGCATTTATTATAATCTTCTTTATAGTAATACCTATCATGATCGGGGGCTTTGGAAACTGATTAGTCCCACTAATAATCGGGGCTCCAGACATAGCCTTTCCCCGAATAAATAACATAAGCTTTTGACTTCTACCCCCCTCTTTCCTATTACTCTTAGCCTCCGCCGGCATTGAAGCCGGGGCGGGAACAGGTTGAACTGTCTACCCCCCTCTCGCTGGAAACCTTGCCCACGCAGGCGCCTCTGTTGACCTTACAATCTTCTCCTTACACCTAGCAGGTGTTTCTTCAATTCTTGGGGCCATCAACTTTATCACAACCATCATCAACATAAAACCTCCCGCAATTTCTCAGTATCAAACCCCCCTGTTCGTATGATCTGTCATAATCACAGCCATTCTTCTCCTTCTATCGCTCCCTGTGCTAGCAGCCGGAATTACAATATTACTCACGGACCGAAATCTTAACACAACTTTCTTTGACCCTGCTGGAGGGGGAGACCCTATCCTGTACCAACACTTATTCTGATTCTTTGGCCACCCTGAAGTATATATCTTGAT
>Ww1
GCAGGCATAGTAGGCATAGCCCTGAGCCTATTAATTCGAGCCGAACTCTGCCAGCCCGGCTCCCTCCTAGGGGATGACCAAATCTACAATGTTATTGTAACAGCGCATGCATTTATTATAATCTTCTTTATAGTAATACCTATCATAATCGGGGGCTTTGGAAACTGGTTAGTCCCACTAATAATCGGGGCCCCAGACATAGCCTTTCCCCGAATAAACAACATAAGCTTTTGACTCCTCCCCCCCTCTTTTCTATTACTCTTAGCCTCCGCCGGCATTGAAGCCGGAGCGGGAACAGGTTGAACTGTCTACCCCCCTCTCGCTGGAAACCTTGCTCACGCAGGCGCCTCTGTTGACCTTACAATCTTCTCCTTGCACCTAGCAGGTGTTTCTTCAATTCTTGGAGCCATCAACTTTATCACAACCATCATCAACATAAAACCTCCCGCAATTTCTCAGTATCAAACCCCCCTATTCGTATGATCTGTCATAATCACAGCCATTCTTCTCCTCCTATCGCTCCCTGTGCTAGCAGCCGGAATTACAATACTACTAACGGACCGAAACCTTAACACAACTTTCTTTGACCCTGCAGGAGGGGGAGACCCCATCCTGTACCAACACCTATTCTGATTCTTTGGCCACCCTGAAGTATATATCTTGAT
>Ww2
GCAGGCATAGTAGGCATAGCCCTGAGCCTATTAATTCGAGCCGAACTCTGCCAGCCCGGCTCCCTCCTAGGGGATGACCAAATCTACAATGTTATTGTAACAGCGCATGCATTTATTATAATCTTCTTTATAGTAATACCTATCATAATCGGGGGCTTTGGAAACTGGTTAGTCCCACTAATAATCGGGGCCCCAGACATAGCCTTTCCCCGAATAAACAACATAAGCTTTTGACTCCTCCCCCCCTCTTTTCTATTACTCTTAGCCTCCGCCGGCATTGAAGCCGGAGCGGGAACAGGTTGAACTGTCTACCCCCCTCTCGCTGGAAACCTTGCTCACGCAGGCGCCTCTGTTGACCTTACAATCTTCTCCTTGCACCTAGCAGGTGTTTCTTCAATTCTTGGAGCCATCAACTTTATCACAACCATCATCAACATAAAACCTCCCGCAATTTCTCAGTATCAAACCCCCCTATTCGTATGATCTGTCATAATCACAGCCATTCTTCTCCTCCTATCGCTCCCTGTGCTAGCAGCCGGAATTACAATACTACTAACGGACCGAAACCTTAACACAACTTTCTTTGACCCTGCTGGAGGGGGAGACCCCATCCTGTACCAACACCTATTCTGATTCTTTGGCCACCCTGAAGTATATATCTTGAT
>Ww3
GCAGGCATAGTAGGCATAGCCCTGAGCCTATTAATTCGAGCCGAACTCTGCCAGCCCGGCTCCCTCCTAGGGGATGACCAAATCTACAATGTTATTGTAACAGCGCATGCATTTATTATAATCTTCTTTATAGTAATACCTATCATAATCGGGGGCTTTGGAAACTGGTTAGTCCCACTAATAATCGGGGCCCCAGACATAGCCTTTCCCCGAATAAACAACATAAGCTTTTGACTCCTCCCCCCCTCTTTTCTATTGCTCTTAGCCTCCGCCGGCATTGAAGCCGGAGCGGGAACAGGTTGAACTGTCTACCCCCCTCTCGCTGGAAACCTTGCTCACGCAGGCGCCTCTGTTGACCTTACAATCTTCTCCTTGCACCTAGCAGGTGTTTCTTCAATTCTTGGAGCCATCAACTTTATCACAACCATCATCAACATAAAACCTCCCGCAATTTCTCAGTATCAAACCCCCCTATTCGTATGATCTGTCATAATCACAGCCATTCTTCTCCTCCTATCGCTCCCTGTGCTAGCAGCCGGAATTACAATACTACTAACGGACCGAAACCTTAACACAACTTTCTTTGACCCTGCTGGAGGGGGAGACCCCATCCTGTACCAACACCTATTCTGATTCTTTGGCCACCCTGAAGTATATATCTTGAT
>Ww4
GCAGGCATAGTAGGCATAGCCCTGAGCCTATTAATTCGAGCCGAACTCTGCCAGCCCGGCTCCCTCCTAGGGGATGACCAAATCTACAATGTTATTGTAACAGCGCATGCATTTATTATAATCTTCTTTATAGTAATACCTATCATAATCGGGGGCTTTGGAAACTGGTTAGTCCCACTAATAATCGGGGCCCCAGACATAGCCTTTCCCCGAATAAACAACATAAGCTTTTGACTCCTCCCCCCCTCTTTTCTATTACTCTTAGCCTCCGCCGGCATTGAAGCCGGAGCGGGAACAGGTTGAACTGTCTACCCCCCTCTCGCTGGAAACCTTGCTCACGCAGGCGCCTCTGTTGACCTTACAATCTTCTCCTTGCACCTAGCAGGTGTTTCTTCAATTCTTGGAGCCATCAACTTTATCACAACCATCATCAACATAAAACCTCCCGCAATTTCTCAGTATCAAACCCCCCTATTCGTATGATCTGTCATAATCACAGCCATTCTTCTCCTCCTATCGCTCCCTGTGCTAGCAGCCGGAATTACAATACTACTAACGGACCGAAACCTTAACACAACTTTCTTTGACCCTGCTGGAGGGGGAGACCCCATCCTGTACCAACACCTATTCTGATTCTTTGGCCACCCTGAAGTATATATCTTGAT
>Ww5
GCAGGCATAGTAGGCATAGCCCTGAGCCTATTAATTCGAGCCGAACTCTGCCAGCCCGGCTCCCTCCTAGGGGATGACCAAATCTACAATGTTATTGTAACAGCGCATGCATTTATTATAATCTTCTTTATAGTAATACCTATCATAATCGGGGGCTTTGGAAACTGGTTAGTCCCACTAATAATCGGGGCCCCAGACATAGCCTTTCCCCGAATAAACAACATAAGCTTTTGACTCCTCCCCCCCTCTTTTCTATTACTCTTAGCCTCCGCCGGCATTGAAGCCGGAGCGGGAACAGGTTGAACTGTCTACCCCCCTCTCGCTGGAAACCTTGCTCACGCAGGCGCCTCTGTTGACCTTACAATCTTCTCCTTGCACCTAGCAGGTGTTTCTTCAATTCTTGGAGCCATCAACTTTATCACAACCATCATCAACATAAAACCTCCCGCAATTTCTCAGTATCAAACCCCCCTATTCGTATGATCTGTCATAATCACAGCCATTCTTCTCCTCCTATCGCTCCCTGTGCTAGCAGCCGGAATTACAATACTACTAACGGACCGAAACCTTAACACAACTTTCTTTGACCCTGCTGGAGGGGGAGACCCCATCCTGTACCAACACCTATTCTGATTCTTTGGCCACCCTGAAGTATATATCTTGAT
>Ww6
GCAGGCATAGTAGGCATAGCCCTGAGCCTATTAATTCGAGCCGAACTCTGCCAGCCCGGCTCCCTCCTAGGGGATGACCAAATCTACAATGTTATTGTAACAGCGCATGCATTTATTATAATCTTCTTTATAGTAATACCTATCATAATCGGGGGCTTTGGAAACTGGTTAGTCCCACTAATAATCGGGGCCCCAGACATAGCCTTTCCCCGAATAAACAACATAAGCTTTTGACTCCTCCCCCCCTCTTTTCTATTACTCTTAGCCTCCGCCGGCATTGAAGCCGGAGCGGGAACAGGTTGAACTGTCTACCCCCCTCTCGCTGGAAACCTTGCTCACGCAGGCGCCTCTGTTGACCTTACAATCTTCTCCTTGCACCTAGCAGGTGTTTCTTCAATTCTTGGAGCCATCAACTTTATCACAACCATCATCAACATAAAACCTCCCGCAATTTCTCAGTATCAAACCCCCCTATTCGTATGATCTGTCATAATCACAGCCATTCTTCTCCTCCTATCGCTCCCTGTGCTAGCAGCCGGAATTACAATACTACTAACGGACCGAAACCTTAACACAACTTTCTTTGACCCTGCTGGAGGGGGAGACCCCATCCTGTACCAACACCTATTCTGATTCTTTGGCCACCCTGAAGTATATATCTTGAT
>Ww7
GCAGGTATAGTAGGAACAGCCCTGAGCCTACTAATTCGAGCCGAACTCTGCCAGCCCGGCTCCCTCCTAGGGGATGACCAAATCTACAATGTTATTGTAACAGCGCATGCATTTATTATAATCTTCTTTATAGTAATACCTATCATGATCGGGGGCTTTGGAAACTGATTAGTCCCACTAATAATCGGGGCTCCAGACATAGCCTTTCCCCGAATAAATAACATAAGCTTTTGACTTCTACCCCCCTCTTTCCTATTACTCTTAGCCTCCGCCGGCATTGAAGCCGGGGCGGGAACAGGTTGAACTGTCTACCCCCCTCTCGCTGGAAACCTTGCCCACGCAGGCGCCTCTGTTGACCTTACAATCTTCTCCTTACACCTAGCAGGTGTTTCTTCAATTCTTGGGGCCATCAACTTTATCACAACCATCATCAACATAAAACCTCCCGCAATTTCTCAGTATCAAACCCCCCTGTTCGTATGATCTGTCATAATCACAGCCATTCTTCTCCTTCTATCGCTCCCTGTGCTAGCAGCCGGAATTACAATATTACTCACGGACCGAAATCTTAACACAACTTTCTTTGACCCTGCTGGAGGGGGAGACCCTATCCTGTACCAACACTTATTCTGATTCTTTGGCCACCCTGAAGTATATATCTTGAT
>Ww8
GCAGGCATAGTAGGCATAGCCCTGAGCCTATTAATTCGAGCCGAACTCTGCCAGCCCGGCTCCCTCCTAGGGGATGACCAAATCTACAATGTTATTGTAACAGCGCATGCATTTATTATAATCTTCTTTATAGTAATACCTATCATAATCGGGGGCTTTGGAAACTGGTTAGTCCCACTAATAATCGGGGCCCCAGACATAGCCTTTCCCCGAATAAACAACATAAGCTTTTGACTCCTCCCCCCCTCTTTTCTATTACTCTTAGCCTCCGCCGGCATTGAAGCCGGAGCGGGAACAGGTTGAACTGTCTACCCCCCTCTCGCTGGAAACCTTGCTCACGCAGGCGCCTCTGTTGACCTTACAATCTTCTCCTTGCACCTAGCAGGTGTTTCTTCAATTCTTGGAGCCATCAACTTTATCACAACCATCATCAACATAAAACCTCCCGCAATTTCTCAGTATCAAACCCCCCTATTCGTATGATCTGTCATAATCACAGCCATTCTTCTCCTCCTATCGCTCCCTGTGCTAGCAGCCGGAATTACAATACTACTAACGGACCGAAACCTTAACACAACTTTCTTTGACCCTGCTGGAGGGGGAGACCCCATCCTGTACCAACACCTATTCTGATTCTTTGGCCACCCTGAAGTATATATCTTGAT
>Ww9
GCAGGCATAGTAGGCATAGCCCTGAGCCTATTAATTCGAGCCGAACTCTGCCAGCCCGGCTCCCTCCTAGGGGATGACCAAATCTACAATGTTATTGTAACAGCGCATGCATTTATTATAATCTTCTTTATAGTAATACCTATCATAATCGGGGGCTTTGGAAACTGGTTAGTCCCACTAATAATCGGGGCCCCAGACATAGCCTTTCCCCGAATAAACAACATAAGCTTTTGACTCCTCCCTCCCTCTTTTCTATTACTCTTAGCCTCCGCCGGCATTGAAGCCGGAGCGGGAACAGGTTGAACTGTCTACCCCCCTCTCGCTGGAAACCTTGCTCACGCAGGCGCCTCTGTTGACCTTACAATCTTCTCCTTGCACCTAGCAGGTGTTTCTTCAATTCTTGGAGCCATCAACTTTATCACAACCATCATCAACATAAAACCTCCCGCAATTTCTCAGTATCAAACCCCCCTATTCGTATGATCTGTCATAATCACAGCCATTCTTCTCCTCCTATCGCTCCCTGTGCTAGCAGCCGGAATTACAATACTACTAACGGACCGAAACCTTAACACAACTTTCTTTGACCCTGCTGGAGGGGGAGACCCCATCCTGTACCAACACCTATTCTGATTCTTTGGCCACCCTGAAGTATATATCTTGAT
>Ww10
GCAGGCATAGTAGGCATAGCCCTGAGCCTATTAATTCGAGCCGAACTCTGCCAGCCCGGCTCCCTCCTAGGGGATGACCAAATCTACAATGTTATTGTAACAGCGCATGCATTTATTATAATCTTCTTTATAGTAATACCTATCATAATCGGGGGCTTTGGAAACTGGTTAGTCCCACTAATAATCGGGGCCCCAGACATAGCCTTTCCCCGAATAAACAACATAAGCTTTTGACTCCTCCCCCCCTCTTTTCTATTACTCTTAGCCTCCGCCGGCATTGAAGCCGGAGCGGGAACAGGTTGAACTGTCTACCCCCCTCTCGCTGGAAACCTTGCTCACGCAGGCGCCTCTGTTGACCTTACAATCTTCTCCTTGCACCTAGCAGGTGTTTCTTCAATTCTTGGAGCCATCAACTTTATCACAACCATCATCAACATAAAACCTCCCGCAATTTCTCAGTATCAAACCCCCCTATTCGTATGATCTGTCATAATCACAGCCATTCTTCTCCTCCTATCGCTCCCTGTGCTAGCAGCCGGAATTACAATACTACTAACGGACCGAAACCTTAACACAACTTTCTTTGACCCTGCTGGAGGGGGAGACCCCATCCTGTACCAACACCTATTCTGATTCTTTGGCCACCCTGAAGTATATATCTTGAT
>Ww11
GCAGGCATAGTAGGCATAGCCCTGAGCCTATTAATTCGAGCCGAACTCTGCCAGCCCGGCTCCCTCCTAGGGGATGACCAAATCTACAATGTTATTGTAACAGCGCATGCATTTATTATAATCTTCTTTATAGTAATACCTATCATAATCGGGGGCTTTGGAAACTGGTTAGTCCCACTAATAATCGGGGCCCCAGACATAGCCTTTCCCCGAATAAACAACATAAGCTTTTGACTCCTCCCCCCCTCTTTTCTATTACTCTTAGCCTCCGCCGGCATTGAAGCCGGAGCGGGAACAGGTTGAACTGTCTACCCCCCTCTCGCTGGAAACCTTGCTCACGCAGGCGCCTCTGTTGACCTTACAATCTTCTCCTTGCACCTAGCAGGTGTTTCTTCAATTCTTGGAGCCATCAACTTTATCACAACCATCATCAACATAAAACCTCCCGCAATTTCTCAGTATCAAACCCCCCTATTCGTATGATCTGTCATAATCACGGCCATTCTTCTCCTCCTATCGCTCCCTGTGCTAGCAGCCGGAATTACAATACTACTAACGGACCGAAACCTTAACACAACTTTCTTTGACCCTGCTGGAGGGGGAGACCCCATCCTGTACCAACACCTATTCTGATTCTTTGGCCACCCTGAAGTATATATCTTGAT
>Ww12
GCAGGCATAGTAGGCATAGCCCTGAGCCTATTAATTCGAGCCGAACTCTGCCAGCCCGGCTCCCTCCTAGGGGATGACCAAATCTACAATGTTATTGTAACAGCGCATGCATTTATTATAATCTTCTTTATAGTAATACCTATCATAATCGGGGGCTTTGGAAACTGGTTAGTCCCACTAATAATCGGGGCCCCAGACATAGCCTTTCCCCGAATAAACAACATAAGCTTTTGACTCCTCCCCCCCTCTTTTCTATTACTCTTAGCCTCCGCCGGCATTGAAGCCGGAGCGGGAACAGGTTGAACTGTCTACCCCCCTCTCGCTGGAAACCTTGCTCACGCAGGCGCCTCTGTTGACCTTACAATCTTCTCCTTGCACCTAGCAGGTGTTTCTTCAATTCTTGGAGCCATCAACTTTATCACAACCATCATCAACATAAAACCTCCCGCAATTTCTCAGTATCAAACCCCCCTATTCGTATGATCTGTCATAATCACAGCCATTCTTCTCCTCCTATCGCTCCCTGTGCTAGCAGCCGGAATTACAATACTACTAACGGACCGAAACCTTAACACAACTTTCTTTGACCCTGCTGGAGGGGGAGACCCCATCCTGTACCAACACCTATTCTGATTCTTTGGCCACCCTGAAGTATATATCTTGAT
>Ww13
GCAGGCATAGTAGGCATAGCCCTGAGCCTATTAATTCGAGCCGAACTCTGCCAGCCCGGCTCCCTCCTAGGGGATGACCAAATCTACAATGTTATTGTAACAGCGCATGCATTTATTATAATCTTCTTTATAGTAATACCTATCATAATCGGGGGCTTTGGAAACTGGTTAGTCCCACTAATAATCGGGGCCCCAGACATAGCCTTTCCCCGAATAAACAACATAAGCTTTTGACTCCTCCCCCCCTCTTTTCTATTACTCTTAGCCTCCGCCGGCATTGAAGCCGGGGCGGGAACAGGTTGAACTGTCTACCCCCCTCTCGCTGGAAACCTTGCTCACGCAGGCGCCTCTGTTGACCTTACAATCTTCTCCTTACACCTAGCAGGTGTTTCTTCAATTCTTGGGGCCATCAACTTTATCACAACCATCATCAACATAAAACCTCCCGCAATTTCTCAGTATCAAACCCCCCTATTCGTATGATCTGTCATAATCACAGCCATTCTTCTCCTTCTATCGCTCCCTGTGCTAGCAGCCGGAATTACAATACTACTAACGGACCGAAACCTTAACACAACTTTCTTTGACCCTGCTGGAGGGGGGGACCCCATCCTGTACCAACACCTATTCTGATTCTTCGGCCACCCTGAAGTATATATCTTGAT
>Ww14
GCAGGCATAGTAGGCATAGCCCTGAGCCTATTAATTCGAGCCGAACTCTGCCAGCCCGGCTCCCTCCTAGGGGATGACCAAATCTACAATGTTATTGTAACAGCGCATGCATTTATTATAATCTTCTTTATAGTAATACCTATCATAATCGGGGGCTTTGGAAACTGGTTAGTCCCACTAATAATTGGGGCCCCAGACATAGCCTTTCCCCGAATAAACAACATAAGCTTTTGACTCCTCCCCCCCTCTTTTCTATTACTCTTAGCCTCCGCCGGCATTGAAGCCGGAGCGGGAACAGGTTGAACTGTCTACCCCCCTCTCGCTGGAAACCTTGCTCACGCAGGCGCCTCTGTTGACCTTACAATCTTCTCCTTGCACCTAGCAGGTGTTTCTTCAATTCTTGGGGCCATCAACTTTATCACAACCATCATCAACATAAAACCTCCCGCAATTTCTCAGTATCAAACCCCCCTATTCGTATGATCTGTCATAATCACAGCCATTCTTCTCCTCCTATCGCTCCCTGTGCTAGCAGCCGGAATTACAATACTACTAACGGACCGAAACCTTAACACAACTTTCTTTGACCCTGCTGGAGGGGGAGACCCCATCCTGTACCAACACCTATTCTGATTCTTTGGCCACCCTGAAGTATATATCTTGAT
>Ww15
GCAGGCATAGTAGGCATAGCCCTGAGCCTATTAATTCGAGCCGAACTCTGCCAGCCCGGCTCCCTCCTAGGGGATGACCAAATCTACAATGTTATTGTAACAGCGCATGCATTTATTATAATCTTCTTTATAGTAATACCTATCATAATCGGGGGCTTTGGAAACTGGTTAGTCCCACTAATAATTGGGGCCCCAGACATAGCCTTTCCCCGAATAAACAACATAAGCTTTTGACTCCTCCCCCCCTCTTTTCTATTACTCTTAGCCTCCGCCGGCATTGAAGCCGGAGCGGGAACAGGTTGAACTGTCTACCCCCCTCTCGCTGGAAACCTTGCTCACGCAGGCGCCTCTGTTGACCTTACAATCTTCTCCTTGCACCTAGCAGGTGTTTCTTCAATTCTTGGGGCCATCAACTTTATCACAACCATCATCAACATAAAACCTCCCGCAATTTCTCAGTATCAAACCCCCCTATTCGTATGATCTGTCATAATCACAGCCATTCTTCTCCTCCTATCGCTCCCTGTGCTAGCAGCCGGAATTACAATACTACTAACGGACCGAAACCTTAACACAACTTTCTTTGACCCTGCTGGAGGGGGAGACCCCATCCTGTACCAACACCTATTCTGATTCTTTGGCCACCCTGAAGTATATATCTTGAT
>Ww16
GCAGGCATAGTAGGCATAGCCCTGAGCCTATTAATTCGAGCCGAACTCTGCCAGCCCGGCTCCCTCCTAGGGGATGACCAAATCTACAATGTTATTGTAACAGCGCATGCATTTATTATAATCTTCTTTATAGTAATACCTATCATAATCGGGGGCTTTGGAAACTGGTTAGTCCCACTAATAATCGGGGCCCCAGACATAGCCTTTCCCCGAATAAACAACATAAGCTTTTGACTCCTCCCCCCCTCTTTTCTATTACTCTTAGCCTCCGCCGGCATTGAAGCCGGAGCGGGAACAGGTTGAACTGTCTACCCCCCTCTCGCTGGAAACCTTGCTCACGCAGGCGCCTCTGTTGACCTTACAATCTTCTCCTTACACCTAGCAGGTGTTTCTTCAATTCTTGGAGCCATCAACTTTATCACAACCATCATCAACATAAAACCTCCCGCAATTTCTCAGTATCAAACCCCCCTATTCGTATGATCTGTCATAATCACAGCCATTCTTCTCCTCCTATCGCTCCCTGTGCTAGCAGCCGGAATTACAATACTACTAACGGACCGAAACCTTAACACAACTTTCTTTGACCCTGCTGGAGGGGGAGACCCCATCCTGTACCAACACCTATTCTGATTCTTTGGCCACCCTGAAGTATATATCTTGAT
>Ww17
GCAGGTATAGTAGGAACAGCCCTGAGCCTACTAATTCGAGCCGAACTCTGCCAGCCCGGCTCCCTCCTAGGGGATGACCAAATCTACAATGTTATTGTAACAGCGCATGCATTTATTATAATCTTCTTTATAGTAATACCTATCATGATCGGGGGCTTTGGAAACTGATTAGTCCCACTAATAATCGGGGCTCCAGACATAGCCTTTCCCCGAATAAATAACATAAGCTTTTGACTTCTACCCCCCTCTTTCCTATTACTCTTAGCCTCCGCCGGCATTGAAGCCGGGGCGGGAACAGGTTGAACTGTCTACCCCCCTCTCGCTGGAAACCTTGCCCACGCAGGCGCCTCTGTTGACCTTACAATCTTCTCCTTACACCTAGCAGGTGTTTCTTCAATTCTTGGGGCCATCAACTTTATCACAACCATCATCAACATAAAACCTCCCGCAATTTCTCAGTATCAAACCCCCCTGTTCGTATGATCTGTCATAATCACAGCCATTCTTCTCCTTCTATCGCTCCCTGTGCTAGCAGCCGGAATTACAATATTACTCACGGACCGAAATCTTAACACAACTTTCTTTGACCCTGCTGGAGGGGGAGACCCTATCCTGTACCAACACTTATTCTGATTCTTTGGCCACCCTGAAGTATATATCTTGAT
>Ww18
GCAGGCATAGTAGGCATAGCCCTGAGCCTATTAATTCGAGCCGAACTCTGCCAGCCCGGCTCCCTCCTAGGGGATGACCAAATCTACAATGTTATTGTAACAGCGCATGCATTTATTATAATCTTCTTTATAGTAATACCTATCATAATCGGGGGCTTTGGAAACTGGTTAGTCCCACTAATAATTGGGGCCCCAGACATAGCCTTTCCCCGAATAAACAACATAAGCTTTTGACTCCTCCCCCCCTCTTTTCTATTACTCTTAGCCTCCGCCGGCATTGAAGCCGGAGCGGGAACAGGTTGAACTGTCTACCCCCCTCTCGCTGGAAACCTTGCTCACGCAGGCGCCTCTGTTGACCTTACAATCTTCTCCTTGCACCTAGCAGGTGTTTCTTCAATTCTTGGAGCCATCAACTTTATCACAACCATCATCAACATAAAACCTCCCGCAATTTCTCAGTATCAAACCCCCCTATTCGTATGATCTGTTATAATCACAGCCATTCTTCTCCTCCTATCGCTCCCTGTGCTAGCAGCCGGAATTACAATACTACTAACGGACCGAAACCTTAACACAACTTTCTTTGACCCTGCTGGAGGGGGAGACCCCATCCTGTACCAACACCTATTCTGATTCTTTGGCCACCCTGAAGTATATATCTTGAT
>Ww19
GCAGGCATAGTAGGCATAGCCCTGAGCCTATTAATTCGAGCCGAACTCTGCCAGCCCGGCTCCCTCCTAGGGGATGACCAAATCTACAATGTTATTGTAACAGCGCATGCATTTATTATAATCTTCTTTATAGTAATACCTATCATAATCGGGGGCTTTGGAAACTGGTTAGTCCCACTAATAATCGGGGCCCCAGACATAGCCTTTCCCCGAATAAACAACATAAGCTTTTGACTCCTCCCCCCCTCTTTTCTATTACTCTTAGCCTCCGCCGGCATTGAAGCCGGAGCGGGAACAGGTTGAACTGTCTACCCCCCTCTCGCTGGAAACCTTGCTCACGCAGGCGCCTCTGTTGACCTTACAATCTTCTCCTTGCACCTAGCAGGTGTTTCTTCAATTCTTGGAGCCATCAACTTTATCACAACCATCATCAACATAAAACCTCCCGCAATTTCTCAGTATCAAACCCCCCTATTCGTATGATCTGTCATAATCACGGCCATTCTTCTCCTCCTATCGCTCCCTGTGCTAGCAGCCGGAATTACAATACTACTAACGGACCGAAACCTTAACACAACTTTCTTTGACCCTGCTGGAGGGGGAGACCCCATCCTGTACCAACACCTATTCTGATTCTTTGGCCACCCTGAAGTATATATCTTGAT
>Ww20
GCAGGCATAGTAGGCATAGCCCTGAGCCTATTAATTCGAGCCGAACTCTGCCAGCCCGGCTCCCTCCTAGGGGATGACCAAATCTACAATGTTATTGTAACAGCGCATGCATTTATTATAATCTTCTTTATAGTAATACCTATCATAATCGGGGGCTTTGGAAACTGGTTAGTCCCACTAATAATCGGGGCCCCAGACATAGCCTTTCCCCGAATAAACAACATAAGCTTTTGACTCCTCCCCCCCTCTTTTCTATTACTCTTAGCCTCCGCCGGCATTGAAGCCGGAGCGGGAACAGGTTGAACTGTCTACCCCCCTCTCGCTGGAAACCTTGCTCACGCAGGCGCCTCTGTTGACCTTACAATCTTCTCCTTGCACCTAGCAGGTGTTTCTTCAATTCTTGGAGCCATCAACTTTATCACAACCATCATCAACATAAAACCTCCCGCAATTTCTCAGTATCAAACCCCCCTATTCGTATGATCTGTCATAATCACGGCCATTCTTCTCCTCCTATCGCTCCCTGTGCTAGCAGCCGGAATTACAATACTACTAACGGACCGAAACCTTAACACAACTTTCTTTGACCCTGCTGGAGGGGGAGACCCCATCCTGTACCAACACCTATTCTGATTCTTTGGCCACCCTGAAGTATATATCTTGAT
>Ww22
GCAGGCATAGTAGGCATAGCCCTGAGCCTATTAATTCGAGCCGAACTCTGCCAGCCCGGCTCCCTCCTAGGGGATGACCAAATCTACAATGTTATTGTAACAGCGCATGCATTTATTATAATCTTCTTTATAGTAATACCTATCATAATCGGGGGCTTTGGAAACTGGTTAGTCCCACTAATAATCGGGGCCCCAGACATAGCCTTTCCCCGAATAAACAACATAAGCTTTTGACTCCTCCCCCCCTCTTTTCTATTACTCTTAGCCTCCGCCGGCATTGAAGCCGGAGCGGGAACAGGTTGAACTGTCTACCCCCCTCTCGCTGGAAACCTTGCTCACGCAGGCGCCTCTGTTGACCTTACAATCTTCTCCTTGCACCTAGCAGGTGTTTCTTCAATTCTTGGAGCCATCAACTTTATCACAACCATCATCAACATAAAACCTCCCGCAATTTCTCAGTATCAAACCCCCCTATTCGTATGATCTGTCATAATCACAGCCATTCTTCTCCTCCTATCGCTCCCTGTGCTAGCAGCCGGAATTACAATACTACTAACGGACCGAAACCTTAACACAACTTTCTTTGACCCTGCTGGAGGGGGAGACCCCATCCTGTACCAACACCTATTCTGATTCTTTGGCCACCCTGAAGTATATATCTTGAT
>Ww23
GCAGGCATAGTAGGCATAGCCCTGAGCCTATTAATTCGAGCCGAACTCTGCCAGCCCGGCTCCCTCCTAGGGGATGACCAAATCTACAATGTTATTGTAACAGCGCATGCATTTATTATAATCTTCTTTATAGTAATACCTATCATAATCGGGGGCTTTGGAAACTGGTTAGTCCCACTAATAATCGGGGCCCCAGACATAGCCTTTCCCCGAATAAACAACATAAGCTTTTGACTCCTCCCCCCCTCTTTTCTATTACTCTTAGCCTCCGCCGGCATTGAAGCCGGAGCGGGAACAGGTTGAACTGTCTACCCCCCTCTCGCTGGAAACCTTGCTCACGCAGGCGCCTCTGTTGACCTTACAATCTTCTCCTTGCACCTAGCAGGTGTTTCTTCAATTCTTGGAGCCATCAACTTTATCACAACCATCATCAACATAAAACCTCCCGCAATTTCTCAGTATCAAACCCCCCTATTCGTATGATCTGTCATAATCACAGCCATTCTTCTCCTCCTATCGCTCCCTGTGCTAGCAGCCGGAATTACAATACTACTAACGGACCGAAACCTTAACACAACTTTCTTTGACCCTGCAGGAGGGGGAGACCCCATCCTGTACCAACACCTATTCTGATTCTTTGGCCACCCTGAAGTATATATCTTGAT
>Ww24
GCAGGCATAGTAGGCATAGCCCTGAGCCTATTAATTCGAGCCGAACTCTGCCAGCCCGGCTCCCTCCTAGGGGATGACCAAATCTACAATGTTATTGTAACAGCGCATGCATTTATTATAATCTTCTTTATAGTAATACCTATCATAATCGGGGGCTTTGGAAACTGGTTAGTCCCACTAATAATCGGGGCCCCAGACATAGCCTTTCCCCGAATAAACAACATAAGCTTTTGACTCCTCCCCCCCTCTTTTCTATTACTCTTAGCCTCCGCCGGCATTGAAGCCGGAGCGGGAACAGGTTGAACTGTCTACCCCCCTCTCGCTGGAAACCTTGCTCACGCAGGCGCCTCTGTTGACCTTACAATCTTCTCCTTGCACCTAGCAGGTGTTTCTTCAATTCTTGGAGCCATCAACTTTATCACAACCATCATCAACATAAAACCTCCCGCAATTTCTCAGTATCAAACCCCCCTATTCGTATGATCTGTCATAATCACAGCCATTCTTCTCCTCCTATCGCTCCCTGTGCTAGCAGCCGGAATTACAATACTACTAACGGACCGAAACCTTAACACAACTTTCTTTGACCCTGCTGGAGGGGGAGACCCCATCCTGTACCAACACCTATTCTGATTCTTTGGCCACCCTGAAGTATATATCTTGAT
>Ww25
GCAGGCATAGTAGGCATAGCCCTGAGCCTATTAATTCGAGCCGAACTCTGCCAGCCCGGCTCCCTCCTAGGGGATGACCAAATCTACAATGTTATTGTAACAGCGCATGCATTTATTATAATCTTCTTTATAGTAATACCTATTATAATCGGGGGCTTTGGAAACTGGTTAGTCCCACTAATAATCGGGGCCCCAGACATAGCCTTTCCCCGAATAAACAACATAAGCTTTTGACTCCTCCCCCCCTCTTTTCTATTACTCTTAGCCTCCGCCGGCATTGAAGCCGGAGCGGGAACAGGTTGAACTGTCTACCCCCCTCTCGCTGGAAACCTTGCTCACGCAGGCGCCTCTGTTGACCTTACAATCTTCTCCTTGCACCTAGCAGGTGTTTCTTCAATTCTTGGAGCCATCAACTTTATCACAACCATCATCAACATAAAACCTCCCGCAATTTCTCAGTATCAAACCCCCCTATTCGTATGATCTGTCATAATCACAGCCATTCTTCTCCTCCTATCGCTCCCTGTGCTAGCAGCCGGAATTACAATACTACTAACGGACCGAAACCTTAACACAACTTTCTTTGACCCTGCTGGAGGGGGAGACCCCATCCTGTACCAACACCTATTCTGATTCTTTGGCCACCCTGAAGTATATATCTTGAT
>Ww26
GCAGGCATAGTAGGCATAGCCCTGAGCCTATTAATTCGAGCCGAACTCTGCCAGCCCGGCTCCCTCCTAGGGGATGACCAAATCTACAATGTTATTGTAACAGCGCATGCATTTATTATAATCTTCTTTATAGTAATACCTATTATAATCGGGGGCTTTGGAAACTGGTTAGTCCCACTAATAATCGGGGCCCCCGACATAGCCTTTCCCCGAATAAACAACATAAGCTTTTGACTCCTCCCCCCCTCTTTTCTATTACTCTTAGCCTCCGCCGGCATTGAAGCCGGAGCGGGAACAGGTTGAACTGTCTACCCCCCTCTCGCTGGAAACCTTGCTCACGCAGGCGCCTCTGTTGACCTTACAATCTTCTCCTTGCACCTAGCAGGTGTTTCTTCAATTCTTGGAGCCATCAACTTTATCACAACCATCATCAACATAAAACCTCCCGCAATTTCTCAGTATCAAACCCCCCTATTCGTATGATCTGTCATAATCACAGCCATTCTTCTCCTCCTATCGCTCCCTGTGCTAGCAGCCGGAATTACAATACTACTAACGGACCGAAACCTTAACACAACTTTCTTTGACCCTGCTGGAGGGGGAGACCCCATCCTGTACCAACACCTATTCTGATTCTTTGGCCACCCTGAAGTATATATCTTGAT
>Ww27
GCAGGCATAGTAGGCATAGCCCTGAGCCTATTAATTCGAGCCGAACTCTGCCAGCCCGGCTCCCTCCTAGGGGATGACCAAATCTACAATGTTATTGTAACAGCGCATGCATTTATTATAATCTTCTTTATAGTAATACCTATCATAATCGGGGGCTTTGGAAACTGGTTAGTCCCACTAATAATCGGGGCCCCAGACATAGCCTTTCCCCGAATAAACAACATAAGCTTTTGACTCCTCCCCCCCTCTTTTCTATTACTCTTAGCCTCCGCCGGCATTGAAGCCGGGGCGGGAACAGGTTGAACTGTCTACCCCCCTCTCGCTGGAAACCTTGCTCACGCAGGCGCCTCTGTTGACCTTACAATCTTCTCCTTACACCTAGCAGGTGTTTCTTCAATTCTTGGGGCCATCAACTTTATCACAACCATCATCAACATAAAACCTCCCGCAATTTCTCAGTATCAAACCCCCCTATTCGTATGATCTGTCATAATCACAGCCATTCTTCTCCTTCTATCGCTCCCTGTGCTAGCAGCCGGAATTACAATATTACTAACGGACCGAAACCTTAACACAACTTTCTTTGACCCTGCTGGAGGGGGGGACCCCATCCTGTACCAACACCTATTCTGATTCTTCGGCCACCCTGAAGTATATATCTTGAT
>Ww28
GCAGGCATAGTAGGCATAGCCCTGAGCCTATTAATTCGGGCCGAACTCTGCCAGCCCGGCTCCCTCCTAGGGGATGACCAAATCTACAATGTTATTGTAACAGCGCATGCATTTATTATAATCTTCTTTATAGTAATACCTATCATAATCGGGGGCTTTGGAAACTGGTTAGTCCCACTAATAATCGGGGCCCCAGACATAGCCTTTCCCCGAATAAACAACATAAGCTTTTGACTCCTCCCCCCCTCTTTTCTATTACTCTTAGCCTCCGCCGGCATTGAAGCCGGGGCGGGAACAGGTTGAACTGTCTACCCCCCTCTCGCTGGAAACCTTGCTCACGCAGGCGCCTCTGTTGACCTTACAATCTTCTCCTTACACCTAGCAGGTGTTTCTTCAATTCTTGGGGCCATCAACTTTATCACAACCATCATCAACATAAAACCTCCCGCAATTTCTCAGTATCAAACCCCCCTATTCGTATGATCTGTCATAATCACAGCCATTCTTCTCCTTCTATCGCTCCCTGTGCTAGCAGCCGGAATTACAATATTACTAACGGACCGAAACCTTAACACAACTTTCTTTGACCCTGCTGGAGGGGGGGACCCCATCCTGTACCAACACCTATTCTGATTCTTCGGCCACCCTGAAGTATATATCTTGAT
>Ww29
GCAGGCATAGTAGGCATAGCCCTGAGCCTATTAATTCGAGCCGAACTCTGCCAGCCCGGCTCCCTCCTAGGGGATGACCAAATCTACAATGTTATTGTAACAGCGCATGCATTTATTATAATCTTCTTTATAGTAATACCTATCATAATCGGGGGCTTTGGAAACTGGTTAGTCCCACTAATAATCGGGGCCCCAGACATAGCCTTTCCCCGAATAAACAACATAAGCTTTTGACTCCTCCCCCCCTCTTTTCTATTACTCTTAGCCTCCGCCGGCATTGAAGCCGGAGCGGGAACAGGTTGAACTGTCTACCCCCCTCTCGCTGGAAACCTTGCTCACGCAGGCGCCTCTGTTGACCTTACAATCTTCTCCTTGCACCTAGCAGGTGTTTCTTCAATTCTTGGAGCCATCAACTTTATCACAACCATCATCAACATAAAACCTCCCGCAATTTCTCAGTATCAAACCCCCCTATTCGTATGATCTGTCATAATCACAGCCATTCTTCTCCTCCTATCGCTCCCTGTGCTAGCAGCCGGAATTACAATACTACTAACGGACCGAAACCTTAACACAACTTTCTTTGACCCTGCTGGAGGGGGAGACCCCATCCTGTACCAACACCTATTCTGATTCTTTGGCCACCCTGAAGTATATATCTTGAT
>Ww30
GCAGGCATAGTAGGCATAGCCCTGAGCCTATTAATTCGAGCCGAACTCTGCCAGCCCGGCTCCCTCCTAGGGGATGACCAAATCTACAATGTTATTGTAACAGCGCATGCATTTATTATAATCTTCTTTATAGTAATACCTATCATAATCGGGGGCTTTGGAAACTGGTTAGTCCCACTAATAATCGGGGCCCCAGACATAGCCTTTCCCCGAATAAACAACATAAGCTTTTGACTCCTCCCCCCCTCTTTTCTATTACTCTTAGCCTCCGCCGGCATTGAAGCCGGAGCGGGAACAGGTTGAACTGTCTACCCCCCTCTCGCTGGAAACCTTGCTCACGCAGGCGCCTCTGTTGACCTTACAATCTTCTCCTTGCACCTAGCAGGTGTTTCTTCAATTCTTGGAGCCATCAACTTTATCACAACCATCATCAACATAAAACCTCCCGCAATTTCTCAGTATCAAACCCCCCTATTCGTATGATCTGTCATAATCACGGCCATTCTTCTCCTCCTATCGCTCCCTGTGCTAGCAGCCGGAATTACAATACTACTAACGGACCGAAACCTTAACACAACTTTCTTTGACCCTGCTGGAGGGGGAGACCCCATCCTGTACCAACACCTATTCTGATTCTTTGGCCACCCTGAAGTATATATCTTGAT
>Ww31
GCAGGCATAGTAGGCATAGCCCTGAGCCTATTAATTCGAGCCGAACTCTGCCAGCCCGGCTCCCTCCTAGGGGATGACCAAATCTACAATGTTATTGTAACAGCGCATGCATTTATTATAATCTTCTTTATAGTAATACCTATCATAATCGGGGGCTTTGGAAACTGGTTAGTCCCACTAATAATCGGGGCCCCAGACATAGCCTTTCCCCGAATAAACAACATAAGCTTTTGACTCCTCCCCCCCTCTTTTCTATTACTCTTAGCCTCCGCCGGCATTGAAGCCGGAGCGGGAACAGGTTGAACTGTCTACCCCCCTCTCGCTGGAAACCTTGCTCACGCAGGCGCCTCTGTTGACCTTACAATCTTCTCCTTGCACCTAGCAGGTGTTTCTTCAATTCTTGGAGCCATCAACTTTATCACAACCATCATCAACATAAAACCTCCCGCAATTTCTCAGTATCAAACCCCCCTATTCGTATGATCTGTCATAATCACGGCCATTCTTCTCCTCCTATCGCTCCCTGTGCTAGCAGCCGGAATTACAATACTACTAACGGACCGAAACCTTAACACAACTTTCTTTGACCCTGCTGGAGGGGGAGACCCCATCCTGTACCAACACCTATTCTGATTCTTTGGCCACCCTGAAGTATATATCTTGAT
>Fc1
GCAGGTATAGTAGGAACAGCCCTGAGCCTACTAATTCGAGCCGAACTCTGCCAGCCCGGCTCCCTCCTAGGGGATGACCAAATCTACAATGTTATTGTAACAGCGCATGCATTTATTATAATCTTCTTTATAGTAATACCTATCATGATCGGGGGCTTTGGAAACTGATTAGTCCCACTAATAATCGGGGCTCCAGACATAGCCTTTCCCCGAATAAATAACATAAGCTTTTGACTCCTCCCCCCCTCTTTCCTATTACTCTTAGCCTCCGCCGGCATTGAAGCCGGGGCGGGAACAGGTTGAACTGTCTACCCCCCTCTCGCTGGAAACCTTGCCCACGCAGGCGCCTCTGTTGACCTTACAATCTTCTCCTTACACCTAGCAGGTGTTTCTTCAATTCTTGGGGCCATCAACTTTATCACAACTATCATCAACATAAAACCTCCCGCAATTTCTCAGTATCAAACCCCCCTATTCGTATGATCTGTCATAATCACAGCCATTCTTCTCCTTCTATCGCTCCCTGTGCTAGCAGCCGGAATTACAATACTACTAACGGACCGAAATCTTAACACAACTTTCTTTGACCCTGCTGGAGGGGGGGACCCTATCCTGTACCAACACTTATTCTGATTCTTTGGCCACCCTGAAGTATATATCTTGAT
>Fc2
GCAGGTATAGTAGGAACAGCCCTGAGCCTACTAATTCGAGCCGAACTCTGCCAGCCCGGCTCCCTCCTAGGGGATGACCAAATCTACAATGTTATTGTAACAGCGCATGCATTTATTATAATCTTCTTTATAGTAATACCTATCATGATCGGGGGCTTTGGAAACTGATTAGTCCCACTAATAATCGGGGCTCCAGACATAGCCTTTCCCCGAATAAATAACATAAGCTTTTGACTCCTCCCCCCCTCTTTCCTATTACTCTTAGCCTCCGCCGGCATTGAAGCCGGGGCGGGAACAGGTTGAACTGTCTACCCCCCTCTCGCTGGAAACCTTGCCCACGCAGGCGCCTCTGTTGACCTTACAATCTTCTCCTTACACCTAGCAGGTGTTTCTTCAATTCTTGGGGCCATCAACTTTATCACAACTATCATCAACATAAAACCTCCCGCAATTTCTCAGTATCAAACCCCCCTATTCGTATGATCTGTCATAATCACAGCCATTCTTCTCCTTCTATCGCTCCCTGTGCTAGCAGCCGGAATTACAATACTACTAACGGACCGAAATCTTAACACAACTTTCTTTGACCCTGCTGGAGGGGGGGACCCTATCCTGTACCAACACTTATTCTGATTCTTTGGCCACCCTGAAGTATATATCTTGAT
>Fc3
GCAGGTATAGTAGGAACAGCCCTGAGCCTACTAATTCGAGCCGAACTCTGCCAGCCCGGCTCCCTCCTAGGGGATGACCAAATCTACAATGTTATTGTAACAGCGCATGCATTTATTATAATCTTCTTTATAGTAATACCTATCATGATCGGGGGCTTTGGAAACTGATTAGTCCCACTAATAATCGGGGCTCCAGACATAGCCTTTCCCCGAATAAATAACATAAGCTTTTGACTCCTCCCCCCCTCTTTCCTATTACTCTTAGCCTCCGCCGGCATTGAAGCCGGGGCGGGAACAGGTTGAACTGTCTACCCCCCTCTCGCTGGAAACCTTGCCCACGCAGGCGCCTCTGTTGACCTTACAATCTTCTCCTTACACCTAGCAGGTGTTTCTTCAATTCTTGGGGCCATCAACTTTATCACAACTATCATCAACATAAAACCTCCCGCAATTTCTCAGTATCAAACCCCCCTATTCGTATGATCTGTCATAATCACAGCCATTCTTCTCCTTCTATCGCTCCCTGTGCTAGCAGCCGGAATTACAATACTACTAACGGACCGAAATCTTAACACAACTTTCTTTGACCCTGCTGGAGGGGGGGACCCTATCCTGTACCAACACTTATTCTGATTCTTTGGCCACCCTGAAGTATATATCTTGAT
>Fc4
GCAGGTATAGTAGGAACAGCCCTGAGCCTACTAATTCGAGCCGAACTCTGCCAGCCCGGCTCCCTCCTAGGGGATGACCAAATCTACAATGTTATTGTAACAGCGCATGCATTTATTATAATCTTCTTTATAGTAATACCTATCATGATCGGGGGCTTTGGAAACTGATTAGTCCCACTAATAATCGGGGCTCCAGACATAGCCTTTCCCCGAATAAATAACATAAGCTTTTGACTCCTCCCCCCCTCTTTCCTATTACTCTTAGCCTCCGCCGGCATTGAAGCCGGGGCGGGAACAGGTTGAACTGTCTACCCCCCTCTCGCTGGAAACCTTGCCCACGCAGGCGCCTCTGTTGACCTTACAATCTTCTCCTTACACCTAGCAGGTGTTTCTTCAATTCTTGGGGCCATCAACTTTATCACAACTATCATCAACATAAAACCTCCCGCAATTTCTCAGTATCAAACCCCCCTATTCGTATGATCTGTCATAATCACAGCCATTCTTCTCCTTCTATCGCTCCCTGTGCTAGCAGCCGGAATTACAATACTACTAACGGACCGAAATCTTAACACAACTTTCTTTGACCCTGCTGGAGGGGGGGACCCTATCCTGTACCAACACTTATTCTGATTCTTTGGCCACCCTGAAGTATATATCTTGAT
>Fc5
GCAGGTATAGTAGGAACAGCCCTGAGCCTACTAATTCGAGCCGAACTCTGCCAGCCCGGCTCCCTCCTAGGGGATGACCAAATCTACAATGTTATTGTAACAGCGCATGCATTTATTATAATCTTCTTTATAGTAATACCTATCATGATCGGGGGCTTTGGAAACTGATTAGTCCCACTAATAATCGGGGCTCCAGACATAGCCTTTCCCCGAATAAATAACATAAGCTTTTGACTCCTCCCCCCCTCTTTCCTATTACTCTTAGCCTCCGCCGGCATTGAAGCCGGGGCGGGAACAGGTTGAACTGTCTACCCCCCTCTCGCTGGAAACCTTGCCCACGCAGGCGCCTCTGTTGACCTTACAATCTTCTCCTTACACCTAGCAGGTGTTTCTTCAATTCTTGGGGCCATCAACTTTATCACAACTATCATCAACATAAAACCTCCCGCAATTTCTCAGTATCAAACCCCCCTATTCGTATGATCTGTCATAATCACAGCCATTCTTCTCCTTCTATCGCTCCCTGTGCTAGCAGCCGGAATTACAATACTACTAACGGACCGAAATCTTAACACAACTTTCTTTGACCCTGCTGGAGGGGGGGACCCTATCCTGTACCAACACTTATTCTGATTCTTTGGCCACCCTGAAGTATATATCTTGAT
>Fc6
GCAGGTATAGTAGGAACAGCCCTGAGCCTACTAATTCGAGCCGAACTCTGCCAGCCCGGCTCCCTCCTAGGGGATGACCAAATCTACAATGTTATTGTAACAGCGCATGCATTTATTATAATCTTCTTTATAGTAATACCTATCATGATCGGGGGCTTTGGAAACTGATTAGTCCCACTAATAATCGGGGCTCCAGACATAGCCTTTCCCCGAATAAATAACATAAGCTTTTGACTCCTCCCCCCCTCTTTCCTATTACTCTTAGCCTCCGCCGGCATTGAAGCCGGGGCGGGAACAGGTTGAACTGTCTACCCCCCTCTCGCTGGAAACCTTGCCCACGCAGGCGCCTCTGTTGACCTTACAATCTTCTCCTTACACCTAGCAGGTGTTTCTTCAATTCTTGGGGCCATCAACTTTATCACAACTATCATCAACATAAAACCTCCCGCAATTTCTCAGTATCAAACCCCCCTATTCGTATGATCTGTCATAATCACAGCCATTCTTCTCCTTCTATCGCTCCCTGTGCTAGCAGCCGGAATTACAATACTACTAACGGACCGAAATCTTAACACAACTTTCTTTGACCCTGCTGGAGGGGGGGACCCTATCCTGTACCAACACTTATTCTGATTCTTTGGCCACCCTGAAGTATATATCTTGAT
>FC7
GCAGGTATAGTAGGAACAGCCCTGAGCCTACTAATTCGAGCCGAACTCTGCCAGCCCGGCTCCCTCCTAGGGGATGACCAAATCTACAATGTTATTGTAACAGCGCATGCATTTATTATAATCTTCTTTATAGTAATACCTATCATGATCGGGGGCTTTGGAAACTGATTAGTCCCACTAATAATCGGGGCTCCAGACATAGCCTTTCCCCGAATAAATAACATAAGCTTTTGACTCCTCCCCCCCTCTTTCCTATTACTCTTAGCCTCCGCCGGCATTGAAGCCGGCGCGGGAACAGGTTGAACTGTCTACCCCCCTCTCGCTGGAAACCTTGCCCACGCAGGCGCCTCTGTTGACCTTACAATCTTCTCCTTACACCTAGCAGGTGTTTCTTCAATTCTTGGGGCCATCAACTTTATCACAACTATCATCAACATAAAACCTCCCGCAATTTCTCAGTATCAAACCCCCCTATTCGTATGATCTGTCATAATCACAGCCATTCTTCTCCTTCTATCGCTCCCTGTGCTAGCAGCCGGAATTACAATACTACTAACGGACCGAAATCTTAACACAACTTTCTTTGACCCTGCTGGAGGGGGGGACCCTATCCTGTACCAACACTTATTCTGATTCTTTGGCCACCCTGAAGTATATATCTTGAT
>Fc8
GCAGGTATAGTAGGAACAGCCCTGAGCCTACTAATTCGAGCCGAACTCTGCCAGCCCGGCTCCCTCCTAGGGGATGACCAAATCTACAATGTTATTGTAACAGCGCATGCATTTATTATAATCTTCTTTATAGTAATACCTATCATGATCGGGGGCTTTGGAAACTGATTAGTCCCACTAATAATCGGGGCTCCAGACATAGCCTTTCCCCGAATAAATAACATAAGCTTTTGACTCCTCCCCCCCTCTTTCCTATTACTCTTAGCCTCCGCCGGCATTGAAGCCGGGGCGGGAACAGGTTGAACTGTCTACCCCCCTCTCGCTGGAAACCTTGCCCACGCAGGCGCCTCTGTTGACCTTACAATCTTCTCCTTACACCTAGCAGGTGTTTCTTCAATTCTTGGGGCCATCAACTTTATCACAACTATCATCAACATAAAACCTCCCGCAATTTCTCAGTATCAAACCCCCCTATTCGTATGATCTGTCATAATCACAGCCATTCTTCTCCTTCTATCGCTCCCTGTGCTAGCAGCCGGAATTACAATACTACTAACGGACCGAAATCTTAACACAACTTTCTTTGACCCTGCTGGAGGGGGGGACCCTATCCTGTACCAACACTTATTCTGATTCTTTGGCCACCCTGAAGTATATATCTTGAT
>Fc9
GCAGGTATAGTAGGAACAGCCCTGAGCCTACTAATTCGAGCCGAACTCTGCCAGCCCGGCTCCCTCCTAGGGGATGACCAAATCTACAATGTTATTGTAACAGCGCATGCATTTATTATAATCTTCTTTATAGTAATACCTATCATGATCGGGGGCTTTGGAAACTGATTAGTCCCACTAATAATCGGGGCTCCAGACATAGCCTTTCCCCGAATAAATAACATAAGCTTTTGACTCCTCCCCCCCTCTTTCCTATTACTCTTAGCCTCCGCCGGCATTGAAGCCGGCGCGGGAACAGGTTGAACTGTCTACCCCCCTCTCGCTGGAAACCTTGCCCACGCAGGCGCCTCTGTTGACCTTACAATCTTCTCCTTACACCTAGCAGGTGTTTCTTCAATTCTTGGGGCCATCAACTTTATCACAACTATCATCAACATAAAACCTCCCGCAATTTCTCAGTATCAAACCCCCCTATTCGTATGATCTGTCATAATCACAGCCATTCTTCTCCTTCTATCGCTCCCTGTGCTAGCAGCCGGAATTACAATACTACTAACGGACCGAAATCTTAACACAACTTTCTTTGACCCTGCTGGAGGGGGGGACCCTATCCTGTACCAACACTTATTCTGATTCTTTGGCCACCCTGAAGTATATATCTTGAT
>Fc10
GCAGGTATAGTAGGAACAGCCCTGAGCCTACTAATTCGAGCCGAACTCTGCCAGCCCGGCTCCCTCCTAGGGGATGACCAAATCTACAATGTTATTGTAACAGCGCATGCATTTATTATAATCTTCTTTATAGTAATACCTATCATGATCGGGGGCTTTGGAAACTGATTAGTCCCACTAATAATCGGGGCTCCAGACATAGCCTTTCCCCGAATAAATAACATAAGCTTTTGACTCCTCCCCCCCTCTTTCCTATTACTCTTAGCCTCCGCCGGCATTGAAGCCGGGGCGGGAACAGGTTGAACTGTCTACCCCCCTCTCGCTGGAAACCTTGCCCACGCAGGCGCCTCTGTTGACCTTACAATCTTCTCCTTACACCTAGCAGGTGTTTCTTCAATTCTTGGGGCCATCAACTTTATCACAACTATCATCAACATAAAACCTCCCGCAATTTCTCAGTATCAAACCCCCCTATTCGTATGATCTGTCATAATCACAGCCATTCTTCTCCTTCTATCGCTCCCTGTGCTAGCAGCCGGAATTACAATACTACTAACGGACCGAAATCTTAACACAACTTTCTTTGACCCTGCTGGAGGGGGGGACCCTATCCTGTACCAACACTTATTCTGATTCTTTGGCCACCCTGAAGTATATATCTTGAT
>Fc11
GCAGGTATAGTAGGAACAGCCCTGAGCCTACTAATTCGAGCCGAACTCTGCCAGCCCGGCTCCCTCCTAGGGGATGACCAAATCTACAATGTTATTGTAACAGCGCATGCATTTATTATAATCTTCTTTATAGTAATACCTATCATGATCGGGGGCTTTGGAAACTGATTAGTCCCACTAATAATCGGGGCTCCAGACATAGCCTTTCCCCGAATAAATAACATAAGCTTTTGACTCCTCCCCCCCTCTTTCCTATTACTCTTAGCCTCCGCCGGCATTGAAGCCGGCGCGGGAACAGGTTGAACTGTCTACCCCCCTCTCGCTGGAAACCTTGCCCACGCAGGCGCCTCTGTTGACCTTACAATCTTCTCCTTACACCTAGCAGGTGTTTCTTCAATTCTTGGGGCCATCAACTTTATCACAACTATCATCAACATAAAACCTCCCGCAATTTCTCAGTATCAAACCCCCCTATTCGTATGATCTGTCATAATCACAGCCATTCTTCTCCTTCTATCGCTCCCTGTGCTAGCAGCCGGAATTACAATACTACTAACGGACCGAAATCTTAACACAACTTTCTTTGACCCTGCTGGAGGGGGGGACCCTATCCTGTACCAACACTTATTCTGATTCTTTGGCCACCCTGAAGTATATATCTTGAT
>Fc12
GCAGGTATAGTAGGAACAGCCCTGAGCCTACTAATTCGAGCCGAACTCTGCCAGCCCGGCTCCCTCCTAGGGGATGACCAAATCTACAATGTTATTGTAACAGCGCATGCATTTATTATAATCTTCTTTATAGTAATACCTATCATGATCGGGGGCTTTGGAAACTGATTAGTCCCACTAATAATCGGGGCTCCAGACATAGCCTTTCCCCGAATAAATAACATAAGCTTTTGACTCCTCCCCCCCTCTTTCCTATTACTCTTAGCCTCCGCCGGCATTGAAGCCGGGGCGGGAACAGGTTGAACTGTCTACCCCCCTCTCGCTGGAAACCTTGCCCACGCAGGCGCCTCTGTTGACCTTACAATCTTCTCCTTACACCTAGCAGGTGTTTCTTCAATTCTTGGGGCCATCAACTTTATCACAACTATCATCAACATAAAACCTCCCGCAATTTCTCAGTATCAAACCCCCCTATTCGTATGATCTGTCATAATCACAGCCATTCTTCTCCTTCTATCGCTCCCTGTGCTAGCAGCCGGAATTACAATACTACTAACGGACCGAAATCTTAACACAACTTTCTTTGACCCTGCTGGAGGGGGGGACCCTATCCTGTACCAACACTTATTCTGATTCTTTGGCCACCCTGAAGTATATATCTTGAT
>Fc13
GCAGGTATAGTAGGAACAGCCCTGAGCCTACTAATTCGAGCCGAACTCTGCCAGCCCGGCTCCCTCCTAGGGGATGACCAAATCTACAATGTTATTGTAACAGCGCATGCATTTATTATAATCTTCTTTATAGTAATACCTATCATGATCGGGGGCTTTGGAAACTGATTAGTCCCACTAATAATCGGGGCTCCAGACATAGCCTTTCCCCGAATAAATAACATAAGCTTTTGACTCCTCCCCCCCTCTTTCCTATTACTCTTAGCCTCCGCCGGCATTGAAGCCGGGGCGGGAACAGGTTGAACTGTCTACCCCCCTCTCGCTGGAAACCTTGCCCACGCAGGCGCCTCTGTTGACCTTACAATCTTCTCCTTACACCTAGCAGGTGTTTCTTCAATTCTTGGGGCCATCAACTTTATCACAACTATCATCAACATAAAACCTCCCGCAATTTCTCAGTATCAAACCCCCCTATTCGTATGATCTGTCATAATCACAGCCATTCTTCTCCTTCTATCGCTCCCTGTGCTAGCAGCCGGAATTACAATACTACTAACGGACCGAAATCTTAACACAACTTTCTTTGACCCTGCTGGAGGGGGGGACCCTATCCTGTACCAACACTTATTCTGATTCTTTGGCCACCCTGAAGTATATATCTTGAT
>Fc14
GCAGGTATAGTAGGAACAGCCCTGAGCCTACTAATTCGAGCCGAACTCTGCCAGCCCGGCTCCCTCCTAGGGGATGACCAAATCTACAATGTTATTGTAACAGCGCATGCATTTATTATAATCTTCTTTATAGTAATACCTATCATGATCGGGGGCTTTGGAAACTGATTAGTCCCACTAATAATCGGGGCTCCAGACATAGCCTTTCCCCGAATAAATAACATAAGCTTTTGACTCCTCCCCCCCTCTTTCCTATTACTCTTAGCCTCCGCCGGCATTGAAGCCGGGGCGGGAACAGGTTGAACTGTCTACCCCCCTCTCGCTGGAAACCTTGCCCACGCAGGCGCCTCTGTTGACCTTACAATCTTCTCCTTACACCTAGCAGGTGTTTCTTCAATTCTTGGGGCCATCAACTTTATCACAACTATCATCAACATAAAACCTCCCGCAATTTCTCAGTATCAAACCCCCCTATTCGTATGATCTGTCATAATCACAGCCATTCTTCTCCTTCTATCGCTCCCTGTGCTAGCAGCCGGAATTACAATACTACTAACGGACCGAAATCTTAACACAACTTTCTTTGACCCTGCTGGAGGGGGGGACCCTATCCTGTACCAACACTTATTCTGATTCTTTGGCCACCCTGAAGTATATATCTTGAT
>Fc15
GCAGGTATAGTAGGAACAGCCCTGAGCCTACTAATTCGAGCCGAACTCTGCCAGCCCGGCTCCCTCCTAGGGGATGACCAAATCTACAATGTTATTGTAACAGCGCATGCATTTATTATAATCTTCTTTATAGTAATACCTATCATGATCGGGGGCTTTGGAAACTGATTAGTCCCACTAATAATCGGGGCTCCAGACATAGCCTTTCCCCGAATAAATAACATAAGCTTTTGACTTCTACCCCCCTCTTTCCTATTACTCTTAGCCTCCGCCGGCATTGAAGCCGGGGCGGGAACAGGTTGAACTGTCTACCCCCCTCTCGCTGGAAACCTTGCCCACGCAGGCGCCTCTGTTGACCTTACAATCTTCTCCTTACACCTAGCAGGTGTTTCTTCAATTCTTGGGGCCATCAACTTTATCACAACCATCATCAACATAAAACCTCCCGCAATTTCTCAGTATCAAACCCCCCTGTTCGTATGATCTGTTATAATCACAGCCATTCTTCTCCTTCTATCGCTCCCTGTGCTAGCAGCCGGAATTACAATATTACTCACGGACCGAAATCTTAACACAACTTTCTTTGACCCTGCTGGAGGGGGAGACCCTATCCTGTACCAACACTTATTCTGATTCTTTGGCCACCCTGAAGTATATATCTTGAT
>Fc16
GCAGGTATAGTAGGAACAGCCCTGAGCCTACTAATTCGAGCCGAACTCTGCCAGCCCGGCTCCCTCCTAGGGGATGACCAAATCTACAATGTTATTGTAACAGCGCATGCATTTATTATAATCTTCTTTATAGTAATACCTATCATGATCGGGGGCTTTGGAAACTGATTAGTCCCACTAATAATCGGGGCTCCAGACATAGCCTTTCCCCGAATAAATAACATAAGCTTTTGACTCCTCCCCCCCTCTTTCCTATTACTCTTAGCCTCCGCCGGCATTGAAGCCGGGGCGGGAACAGGTTGAACTGTCTACCCCCCTCTCGCTGGAAACCTTGCCCACGCAGGCGCCTCTGTTGACCTTACAATCTTCTCCTTACACCTAGCAGGTGTTTCTTCAATTCTTGGGGCCATCAACTTTATCACAACTATCATCAACATAAAACCTCCCGCAATTTCTCAGTATCAAACCCCCCTATTCGTATGATCTGTCATAATCACAGCCATTCTTCTCCTTCTATCGCTCCCTGTGCTAGCAGCCGGAATTACAATACTACTAACGGACCGAAATCTTAACACAACTTTCTTTGACCCTGCTGGAGGGGGGGACCCTATCCTGTACCAACACTTATTCTGATTCTTTGGCCACCCTGAAGTATATATCTTGAT
>Fc17
GCAGGTATAGTAGGAACAGCCCTGAGCCTACTAATTCGAGCCGAACTCTGCCAGCCCGGCTCCCTCCTAGGGGATGACCAAATCTACAATGTTATTGTAACAGCGCATGCATTTATTATAATCTTCTTTATAGTAATACCTATCATGATCGGGGGCTTTGGAAACTGATTAGTCCCACTAATAATCGGGGCTCCAGACATAGCCTTTCCCCGAATAAATAACATAAGCTTTTGACTCCTCCCCCCCTCTTTCCTATTACTCTTAGCCTCCGCCGGCATTGAAGCCGGGGCGGGAACAGGTTGAACTGTCTACCCCCCTCTCGCTGGAAACCTTGCCCACGCAGGCGCCTCTGTTGACCTTACAATCTTCTCCTTACACCTAGCAGGTGTTTCTTCAATTCTTGGGGCCATCAACTTTATCACAACTATCATCAACATAAAACCTCCCGCAATTTCTCAGTATCAAACCCCCCTATTCGTATGATCTGTCATAATCACAGCCATTCTTCTCCTTCTATCGCTCCCTGTGCTAGCAGCCGGAATTACAATACTACTAACGGACCGAAATCTTAACACAACTTTCTTTGACCCTGCTGGAGGGGGGGACCCTATCCTGTACCAACACTTATTCTGATTCTTTGGCCACCCTGAAGTATATATCTTGAT
>Fc18
GCAGGTATAGTAGGAACAGCCCTGAGCCTACTAATTCGAGCCGAACTCTGCCAGCCCGGCTCCCTCCTAGGGGATGACCAAATCTACAATGTTATTGTAACAGCGCATGCATTTATTATAATCTTCTTTATAGTAATACCTATCATGATCGGGGGCTTTGGAAACTGATTAGTCCCACTAATAATCGGGGCTCCAGACATAGCCTTTCCCCGAATAAATAACATAAGCTTTTGACTCCTCCCCCCCTCTTTCCTATTACTCTTAGCCTCCGCCGGCATTGAAGCCGGGGCGGGAACAGGTTGAACTGTCTACCCCCCTCTCGCTGGAAACCTTGCCCACGCAGGCGCCTCTGTTGACCTTACAATCTTCTCCTTACACCTAGCAGGTGTTTCTTCAATTCTTGGGGCCATCAACTTTATCACAACTATCATCAACATAAAACCTCCCGCAATTTCTCAGTATCAAACCCCCCTATTCGTATGATCTGTCATAATCACAGCCATTCTTCTCCTTCTATCGCTCCCTGTGCTAGCAGCCGGAATTACAATACTACTAACGGACCGAAATCTTAACACAACTTTCTTTGACCCTGCTGGAGGGGGGGACCCTATCCTGTACCAACACTTATTCTGATTCTTTGGCCACCCTGAAGTATATATCTTGAT
>Fc19
GCAGGTATAGTAGGAACAGCCCTGAGCCTACTAATTCGAGCCGAACTCTGCCAGCCCGGCTCCCTCCTAGGGGATGACCAAATCTACAATGTTATTGTAACAGCGCATGCATTTATTATAATCTTCTTTATAGTAATACCTATCATGATCGGGGGCTTTGGAAACTGATTAGTCCCACTAATAATCGGGGCTCCAGACATAGCCTTTCCCCGAATAAATAACATAAGCTTTTGACTCCTCCCCCCCTCTTTCCTATTACTCTTAGCCTCCGCCGGCATTGAAGCCGGGGCGGGAACAGGTTGAACTGTCTACCCCCCTCTCGCTGGAAACCTTGCCCACGCAGGCGCCTCTGTTGACCTTACAATCTTCTCCTTACACCTAGCAGGTGTTTCTTCAATTCTTGGGGCCATCAACTTTATCACAACTATCATCAACATAAAACCTCCCGCAATTTCTCAGTATCAAACCCCCCTATTCGTATGATCTGTCATAATCACAGCCATTCTTCTCCTTCTATCGCTCCCTGTGCTAGCAGCCGGAATTACAATACTACTAACGGACCGAAATCTTAACACAACTTTCTTTGACCCTGCTGGAGGGGGGGACCCTATCCTGTACCAACACTTATTCTGATTCTTTGGCCACCCTGAAGTATATATCTTGAT
>Fc20
GCAGGTATAGTAGGAACAGCCCTGAGCCTACTAATTCGAGCCGAACTCTGCCAGCCCGGCTCCCTCCTAGGGGATGACCAAATCTACAATGTTATTGTAACAGCGCATGCATTTATTATAATCTTCTTTATAGTAATACCTATCATGATCGGGGGCTTTGGAAACTGATTAGTCCCACTAATAATCGGGGCTCCAGACATAGCCTTTCCCCGAATAAATAACATAAGCTTTTGACTCCTCCCCCCCTCTTTCCTATTACTCTTAGCCTCCGCCGGCATTGAAGCCGGGGCGGGAACAGGTTGAACTGTCTACCCCCCTCTCGCTGGAAACCTTGCCCACGCAGGCGCCTCTGTTGACCTTACAATCTTCTCCTTACACCTAGCAGGTGTTTCTTCAATTCTTGGGGCCATCAACTTTATCACAACTATCATCAACATAAAACCTCCCGCAATTTCTCAGTATCAAACCCCCCTATTCGTATGATCTGTCATAATCACAGCCATTCTTCTCCTTCTATCGCTCCCTGTGCTAGCAGCCGGAATTACAATACTACTAACGGACCGAAATCTTAACACAACTTTCTTTGACCCTGCTGGAGGGGGGGACCCTATCCTGTACCAACACTTATTCTGATTCTTTGGCCACCCTGAAGTATATATCTTGAT
>Fc21
GCAGGTATAGTAGGAACAGCCCTGAGCCTACTAATTCGAGCCGAACTCTGCCAGCCCGGCTCCCTCCTAGGGGATGACCAAATCTACAATGTTATTGTAACAGCGCATGCATTTATTATAATCTTCTTTATAGTAATACCTATCATGATCGGGGGCTTTGGAAACTGATTAGTCCCATTAATAATCGGGGCTCCAGACATAGCCTTTCCCCGAATAAATAACATAAGCTTTTGACTCCTCCCCCCCTCTTTCCTATTACTCTTAGCCTCCGCCGGCATTGAAGCCGGGGCGGGAACAGGTTGAACTGTCTACCCCCCTCTCGCTGGAAACCTTGCCCACGCAGGCGCCTCTGTTGACCTTACAATCTTCTCCTTACACCTAGCAGGTGTTTCTTCAATTCTTGGGGCCATCAACTTTATCACAACTATCATCAACATAAAACCTCCCGCAATTTCTCAGTATCAAACCCCCCTATTCGTATGATCTGTCATAATCACAGCCATTCTTCTCCTTCTATCGCTCCCTGTGCTAGCAGCCGGAATTACAATACTACTAACGGACCGAAATCTTAACACAACTTTCTTTGACCCTGCTGGAGGGGGGGACCCTATCCTGTACCAACACTTATTCTGATTCTTTGGCCACCCTGAAGTATATATCTTGAT
>Fc22
GCAGGTATAGTAGGAACAGCCCTGAGCCTACTAATTCGAGCCGAACTCTGCCAGCCCGGCTCCCTCCTAGGGGATGACCAAATCTACAATGTTATTGTAACAGCGCATGCATTTATTATAATCTTCTTTATAGTAATACCTATCATGATCGGGGGCTTTGGAAACTGATTAGTCCCACTAATAATCGGGGCTCCAGACATAGCCTTTCCCCGAATAAATAACATAAGCTTTTGACTCCTCCCCCCCTCTTTCCTATTACTCTTAGCCTCCGCCGGCATTGAAGCCGGGGCGGGAACAGGTTGAACTGTCTACCCCCCTCTCGCTGGAAACCTTGCCCACGCAGGCGCCTCTGTTGACCTTACAATCTTCTCCTTACACCTAGCAGGTGTTTCTTCAATTCTTGGGGCCATCAACTTTATCACAACTATCATCAACATAAAACCTCCCGCAATTTCTCAGTATCAAACCCCCCTATTCGTATGATCTGTCATAATCACAGCCATTCTTCTCCTTCTATCGCTCCCTGTGCTAGCAGCCGGAATTACAATACTACTAACGGACCGAAATCTTAACACAACTTTCTTTGACCCTGCTGGAGGGGGGGACCCTATCCTGTACCAACACTTATTCTGATTCTTTGGCCACCCTGAAGTATATATCTTGAT
>Fc23
GCAGGTATAGTAGGAACAGCCCTGAGCCTACTAATTCGAGCCGAACTCTGCCAGCCCGGCTCCCTCCTAGGGGATGACCAAATCTACAATGTTATTGTAACAGCGCATGCATTTATTATAATCTTCTTTATAGTAATACCTATCATGATCGGGGGCTTTGGAAACTGATTAGTCCCACTAATAATCGGGGCTCCAGACATAGCCTTTCCCCGAATAAATAACATAAGCTTTTGACTCCTCCCCCCCTCTTTCCTATTACTCTTAGCCTCCGCCGGCATTGAAGCCGGGGCGGGAACAGGTTGAACTGTCTACCCCCCTCTCGCTGGAAACCTTGCCCACGCAGGCGCCTCTGTTGACCTTACAATCTTCTCCTTACACCTAGCAGGTGTTTCTTCAATTCTTGGGGCCATCAACTTTATCACAACTATCATCAACATAAAACCTCCCGCAATTTCTCAGTATCAAACCCCCCTATTCGTATGATCTGTCATAATCACAGCCATTCTTCTCCTTCTATCGCTCCCTGTGCTAGCAGCCGGAATTACAATACTACTAACGGACCGAAATCTTAACACAACTTTCTTTGACCCTGCTGGAGGGGGGGACCCTATCCTGTACCAACACTTATTCTGATTCTTTGGCCACCCTGAAGTATATATCTTGAT
>Fc24
GCAGGTATAGTAGGAACAGCCCTGAGCCTACTAATTCGAGCCGAACTCTGCCAGCCCGGCTCCCTCCTAGGGGATGACCAAATCTACAATGTTATTGTAACAGCGCATGCATTTATTATAATCTTCTTTATAGTAATACCTATCATGATCGGGGGCTTTGGAAACTGATTAGTCCCACTAATAATCGGGGCTCCAGACATAGCCTTTCCCCGAATAAATAACATAAGCTTTTGACTCCTCCCCCCCTCTTTCCTATTACTCTTAGCCTCCGCCGGCATTGAAGCCGGGGCGGGAACAGGTTGAACTGTCTACCCCCCTCTCGCTGGAAACCTTGCCCACGCAGGCGCCTCTGTTGACCTTACAATCTTCTCCTTACACCTAGCAGGTGTTTCTTCAATTCTTGGGGCCATCAACTTTATCACAACTATCATCAACATAAAACCTCCCGCAATTTCTCAGTATCAAACCCCCCTATTCGTATGATCTGTCATAATCACAGCCATTCTTCTCCTTCTATCGCTCCCTGTGCTAGCAGCCGGAATTACAATACTACTAACGGACCGAAATCTTAACACAACTTTCTTTGACCCTGCTGGAGGGGGGGACCCTATCCTGTACCAACACTTATTCTGATTCTTTGGCCACCCTGAAGTATATATCTTGAT
>Fc25
GCAGGTATAGTAGGAACAGCCCTGAGCCTACTAATTCGAGCCGAACTCTGCCAGCCCGGCTCCCTCCTAGGGGATGACCAAATCTACAATGTTATTGTAACAGCGCATGCATTTATTATAATCTTCTTTATAGTAATACCTATCATGATCGGGGGCTTTGGAAACTGATTAGTCCCACTAATAATCGGGGCTCCAGACATAGCCTTTCCCCGAATAAATAACATAAGCTTTTGACTCCTCCCCCCCTCTTTCCTATTACTCTTAGCCTCCGCCGGCATTGAAGCCGGGGCGGGAACAGGTTGAACTGTCTACCCCCCTCTCGCTGGAAACCTTGCCCACGCAGGCGCCTCTGTTGACCTTACAATCTTCTCCTTACACCTAGCAGGTGTTTCTTCAATTCTTGGGGCCATCAACTTTATCACAACTATCATCAACATAAAACCTCCCGCAATTTCTCAGTATCAAACCCCCCTATTCGTATGATCTGTCATAATCACAGCCATTCTTCTCCTTCTATCGCTCCCTGTGCTAGCAGCCGGAATTACAATACTACTAACGGACCGAAATCTTAACACAACTTTCTTTGACCCTGCTGGAGGGGGGGACCCTATCCTGTACCAACACTTATTCTGATTCTTTGGCCACCCTGAAGTATATATCTTGAT
>Fc26
GCAGGTATAGTAGGAACAGCCCTGAGCCTACTAATTCGAGCCGAACTCTGCCAGCCCGGCTCCCTCCTAGGGGATGACCAAATCTACAATGTTATTGTAACAGCGCATGCATTTATTATAATCTTCTTTATAGTAATACCTATCATGATCGGGGGCTTTGGAAACTGATTAGTCCCACTAATAATCGGGGCTCCAGACATAGCCTTTCCCCGAATAAATAACATAAGCTTTTGACTCCTCCCCCCCTCTTTCCTATTACTCTTAGCCTCCGCCGGCATTGAAGCCGGGGCGGGAACAGGTTGAACTGTCTACCCCCCTCTCGCTGGAAACCTTGCCCACGCAGGCGCCTCTGTTGACCTTACAATCTTCTCCTTACACCTAGCAGGTGTTTCTTCAATTCTTGGGGCCATCAACTTTATCACAACTATCATCAACATAAAACCTCCCGCAATTTCTCAGTATCAAACCCCCCTATTCGTATGATCTGTCATAATCACAGCCATTCTTCTCCTTCTATCGCTCCCTGTGCTAGCAGCCGGAATTACAATACTACTAACGGACCGAAATCTTAACACAACTTTCTTTGACCCTGCTGGAGGGGGGGACCCTATCCTGTACCAACACTTATTCTGATTCTTTGGCCACCCTGAAGTATATATCTTGAT
>Fc27
GCAGGTATAGTAGGAACAGCCCTGAGCCTACTAATTCGAGCCGAACTCTGCCAGCCCGGCTCCCTCCTAGGGGATGACCAAATCTACAATGTTATTGTAACAGCGCATGCATTTATTATAATCTTCTTTATAGTAATACCTATCATGATCGGGGGCTTTGGAAACTGATTAGTCCCACTAATAATCGGGGCTCCAGACATAGCCTTTCCCCGAATAAATAACATAAGCTTTTGACTCCTCCCCCCCTCTTTCCTATTACTCTTAGCCTCCGCCGGCATTGAAGCCGGGGCGGGAACAGGTTGAACTGTCTACCCCCCTCTCGCTGGAAACCTTGCCCACGCAGGCGCCTCTGTTGACCTTACAATCTTCTCCTTACACCTAGCAGGTGTTTCTTCAATTCTTGGGGCCATCAACTTTATCACAACTATCATCAACATAAAACCTCCCGCAATTTCTCAGTATCAAACCCCCCTATTCGTATGATCTGTCATAATCACAGCCATTCTTCTCCTTCTATCGCTCCCTGTGCTAGCAGCCGGAATTACAATACTACTAACGGACCGAAATCTTAACACAACTTTCTTTGACCCTGCTGGAGGGGGGGACCCTATCCTGTACCAACACTTATTCTGATTCTTTGGCCACCCTGAAGTATATATCTTGAT
>Fc28
GCAGGTATAGTAGGAACAGCCCTGAGCCTACTAATTCGAGCCGAACTCTGCCAGCCCGGCTCCCTCCTAGGGGATGACCAAATCTACAATGTTATTGTAACAGCGCATGCATTTATTATAATCTTCTTTATAGTAATACCTATCATGATCGGGGGCTTTGGAAACTGATTAGTCCCACTAATAATCGGGGCTCCAGACATAGCCTTTCCCCGAATAAATAACATAAGCTTTTGACTCCTCCCCCCCTCTTTCCTATTACTCTTAGCCTCCGCCGGCATTGAAGCCGGCGCGGGAACAGGTTGAACTGTCTACCCCCCTCTCGCTGGAAACCTTGCCCACGCAGGCGCCTCTGTTGACCTTACAATCTTCTCCTTACACCTAGCAGGTGTTTCTTCAATTCTTGGGGCCATCAACTTTATCACAACTATCATCAACATAAAACCTCCCGCAATTTCTCAGTATCAAACCCCCCTATTCGTATGATCTGTCATAATCACAGCCATTCTTCTCCTTCTATCGCTCCCTGTGCTAGCAGCCGGAATTACAATACTACTAACGGACCGAAATCTTAACACAACTTTCTTTGACCCTGCTGGAGGGGGGGACCCTATCCTGTACCAACACTTATTCTGATTCTTTGGCCACCCTGAAGTATATATCTTGAT
>Fc29
GCAGGTATAGTAGGAACAGCCCTGAGCCTACTAATTCGAGCCGAACTCTGCCAGCCCGGCTCCCTCCTAGGGGATGACCAAATCTACAATGTTATTGTAACAGCGCATGCATTTATTATAATCTTCTTTATAGTAATACCTATCATGATCGGGGGCTTTGGAAACTGATTAGTCCCACTAATAATCGGGGCTCCAGACATAGCCTTTCCCCGAATAAATAACATAAGCTTTTGACTCCTCCCCCCCTCTTTCCTATTACTCTTAGCCTCCGCCGGCATTGAAGCCGGGGCGGGAACAGGTTGAACTGTCTACCCCCCTCTCGCTGGAAACCTTGCCCACGCAGGCGCCTCTGTTGACCTTACAATCTTCTCCTTACACCTAGCAGGTGTTTCTTCAATTCTTGGGGCCATCAACTTTATCACAACTATCATCAACATAAAACCTCCCGCAATTTCTCAGTATCAAACCCCCCTATTCGTATGATCTGTCATAATCACAGCCATTCTTCTCCTTCTATCGCTCCCTGTGCTAGCAGCCGGAATTACAATACTACTAACGGACCGAAATCTTAACACAACTTTCTTTGACCCTGCTGGAGGGGGGGACCCTATCCTGTACCAACACTTATTCTGATTCTTTGGCCACCCTGAAGTATATATCTTGAT
>Fc30
GCAGGTATAGTAGGAACAGCCCTGAGCCTACTAATTCGAGCCGAACTCTGCCAGCCCGGCTCCCTCCTAGGGGATGACCAAATCTACAATGTTATTGTAACAGCGCATGCATTTATTATAATCTTCTTTATAGTAATACCTATCATGATCGGGGGCTTTGGAAACTGATTAGTCCCACTAATAATCGGGGCTCCAGACATAGCCTTTCCCCGAATAAATAACATAAGCTTTTGACTCCTCCCCCCCTCTTTCCTATTACTCTTAGCCTCCGCCGGCATTGAAGCCGGGGCGGGAACAGGTTGAACTGTCTACCCCCCTCTCGCTGGAAACCTTGCCCACGCAGGCGCCTCTGTTGACCTTACAATCTTCTCCTTACACCTAGCAGGTGTTTCTTCAATTCTTGGGGCCATCAACTTTATCACAACTATCATCAACATAAAACCTCCCGCAATTTCTCAGTATCAAACCCCCCTATTCGTATGATCTGTCATAATCACAGCCATTCTTCTCCTTCTATCGCTCCCTGTGCTAGCAGCCGGAATTACAATACTACTAACGGACCGAAATCTTAACACAACTTTCTTTGACCCTGCTGGAGGGGGGGACCCTATCCTGTACCAACACTTATTCTGATTCTTTGGCCACCCTGAAGTATATATCTTGAT
>Gc1
GCAGGCATAGTAGGCATAGCCCTGAGCCTATTAATTCGAGCCGAACTCTGCCAGCCCGGCTCCCTCCTAGGGGATGACCAAATCTACAATGTTATTGTAACAGCGCATGCATTTATTATAATCTTCTTTATAGTAATACCTATCATAATCGGGGGCTTTGGAAACTGGTTAGTCCCACTAATAATCGGGGCCCCAGACATAGCCTTTCCCCGAATAAACAACATAAGCTTTTGACTCCTCCCCCCCTCTTTTCTATTACTCTTAGCCTCCGCCGGCATTGAAGCCGGAGCGGGAACAGGTTGAACTGTCTACCCCCCTCTCGCTGGAAACCTTGCTCACGCAGGCGCCTCTGTTGACCTTACAATCTTCTCCTTGCACCTAGCAGGTGTTTCTTCAATTCTTGGAGCCATCAACTTTATCACAACCATCATCAACATAAAACCTCCCGCAATTTCTCAGTATCAAACCCCCCTATTCGTATGATCTGTCATAATCACGGCCATTCTTCTCCTCCTATCGCTCCCTGTGCTAGCAGCCGGAATTACAATACTACTAACGGACCGAAACCTTAACACAACTTTCTTTGACCCTGCTGGAGGGGGAGACCCCATCCTGTACCAACACCTATTCTGATTCTTTGGCCACCCTGAAGTATATATCTTGAT
>Gc2
GCAGGCATAGTAGGCATAGCCCTGAGCCTATTAATTCGAGCCGAACTCTGCCAGCCCGGCTCCCTCCTAGGGGATGACCAAATCTACAATGTTATTGTAACAGCGCATGCATTTATTATAATCTTCTTTATAGTAATACCTATCATAATCGGGGGCTTTGGAAACTGGTTAGTCCCACTAATAATCGGGGCCCCAGACATAGCCTTTCCCCGAATAAACAACATAAGCTTTTGACTCCTCCCCCCCTCTTTTCTATTACTCTTAGCCTCCGCCGGCATTGAAGCCGGAGCGGGAACAGGTTGAACTGTCTACCCCCCTCTCGCTGGAAACCTTGCTCACGCAGGCGCCTCTGTTGACCTTACAATCTTCTCCTTGCACCTAGCAGGTGTTTCTTCAATTCTTGGAGCCATCAACTTTATCACAACCATCATCAACATAAAACCTCCCGCAATTTCTCAGTATCAAACCCCCCTATTCGTATGATCTGTCATAATCACAGCCATTCTTCTCCTCCTATCGCTCCCTGTGCTAGCAGCCGGAATTACAATACTACTAACGGACCGAAACCTTAACACAACTTTCTTTGACCCTGCTGGAGGGGGAGACCCCATCCTGTACCAACACCTATTCTGATTCTTTGGCCACCCTGAAGTATATATCTTGAT
>Gc3
GCAGGCATAGTAGGCATAGCCCTGAGCCTATTAATTCGAGCCGAACTCTGCCAGCCCGGCTCCCTCCTAGGGGATGACCAAATCTACAATGTTATTGTAACAGCGCATGCATTTATTATAATCTTCTTTATAGTAATACCTATCATAATCGGGGGCTTTGGAAACTGGTTAGTCCCACTAATAATCGGGGCCCCAGACATAGCCTTTCCCCGAATAAACAACATAAGCTTTTGACTCCTCCCCCCCTCTTTTCTATTACTCTTAGCCTCCGCCGGCATTGAAGCCGGAGCGGGAACAGGTTGAACTGTCTACCCCCCTCTCGCTGGAAACCTTGCTCACGCAGGCGCCTCTGTTGACCTTACAATCTTCTCCTTGCACCTAGCAGGTGTTTCTTCAATTCTTGGAGCCATCAACTTTATCACAACCATCATCAACATAAAACCTCCCGCAATTTCTCAGTATCAAACCCCCCTATTCGTATGATCTGTCATAATCACAGCCATTCTTCTCCTCCTATCGCTCCCTGTGCTAGCAGCCGGAATTACAATACTACTAACGGACCGAAACCTTAACACAACTTTCTTTGACCCTGCTGGAGGGGGAGACCCCATCCTGTACCAACACCTATTCTGATTCTTTGGCCACCCTGAAGTATATATCTTGAT
>Gc4
GCAGGCATAGTAGGCATAGCCCTGAGCCTATTAATTCGAGCCGAACTCTGCCAGCCCGGCTCCCTCCTAGGGGATGACCAAATCTACAATGTTATTGTAACAGCGCATGCATTTATTATAATCTTCTTTATAGTAATACCTATCATAATCGGGGGCTTTGGAAACTGGTTAGTCCCACTAATAATCGGGGCCCCAGACATAGCCTTTCCCCGAATAAACAACATAAGCTTTTGACTCCTCCCCCCCTCTTTTCTATTACTCTTAGCCTCCGCCGGCATTGAAGCCGGAGCGGGAACAGGTTGAACTGTCTACCCCCCTCTCGCTGGAAACCTTGCTCACGCAGGCGCCTCTGTTGACCTTACAATCTTCTCCTTGCACCTAGCAGGTGTTTCTTCAATTCTTGGAGCCATCAACTTTATCACAACCATCATCAACATAAAACCTCCCGCAATTTCTCAGTATCAAACCCCCCTATTCGTATGATCTGTCATAATCACAGCCATTCTTCTCCTCCTATCGCTCCCTGTGCTAGCAGCCGGAATTACAATACTACTAACGGACCGAAACCTTAACACAACTTTCTTTGACCCTGCTGGAGGGGGAGACCCCATCCTGTACCAACACCTATTCTGATTCTTTGGCCACCCTGAAGTATATATCTTGAT
>Gc5
GCAGGCATAGTAGGCATAGCCCTGAGCCTATTAATTCGAGCCGAACTCTGCCAGCCCGGCTCCCTCCTAGGGGATGACCAAATCTACAATGTTATTGTAACAGCGCATGCATTTATTATAATCTTCTTTATAGTAATACCTATCATAATCGGGGGCTTTGGAAACTGGTTAGTCCCACTAATAATTGGGGCCCCAGACATAGCCTTTCCCCGAATAAACAACATAAGCTTTTGACTCCTCCCCCCCTCTTTTCTATTACTCTTAGCCTCCGCCGGCATTGAAGCCGGAGCGGGAACAGGTTGAACTGTCTACCCCCCTCTCGCTGGAAACCTTGCTCACGCAGGCGCCTCTGTTGACCTTACAATCTTCTCCTTGCACCTAGCAGGTGTTTCTTCAATTCTTGGAGCCATCAACTTTATCACAACCATCATCAACATAAAACCTCCCGCAATTTCTCAGTATCAAACCCCCCTATTCGTATGATCTGTTATAATCACAGCCATTCTTCTCCTCCTATCGCTCCCTGTGCTAGCAGCCGGAATTACAATACTACTAACGGACCGAAACCTTAACACAACTTTCTTTGACCCTGCTGGAGGGGGAGACCCCATCCTGTACCAACACCTATTCTGATTCTTTGGCCACCCTGAAGTATATATCTTGAT
>Gc6
GCAGGCATAGTAGGCATAGCCCTGAGCCTATTAATTCGAGCCGAACTCTGCCAGCCCGGCTCCCTCCTAGGGGATGACCAAATCTACAATGTTATTGTAACAGCGCATGCATTTATTATAATCTTCTTTATAGTAATACCTATCATAATCGGGGGCTTTGGAAACTGGTTAGTCCCACTAATAATCGGGGCCCCAGACATAGCCTTTCCCCGAATAAACAACATAAGCTTTTGACTCCTCCCCCCCTCTTTTCTATTACTCTTAGCCTCCGCCGGCATTGAAGCCGGAGCGGGAACAGGTTGAACTGTCTACCCCCCTCTCGCTGGAAACCTTGCTCACGCAGGCGCCTCTGTTGACCTTACAATCTTCTCCTTGCACCTAGCAGGTGTTTCTTCAATTCTTGGGGCCATCAACTTTATCACAACCATCATCAACATAAAACCTCCCGCAATTTCTCAGTATCAAACCCCCCTATTCGTATGATCTGTCATAATCACAGCCATTCTTCTCCTCCTATCGCTCCCTGTGCTAGCAGCCGGAATTACAATACTACTAACGGACCGAAACCTTAACACAACTTTCTTTGACCCTGCTGGAGGGGGAGACCCCATCCTGTACCAACACCTATTCTGATTCTTTGGCCACCCTGAAGTATATATCTTGAT
>Gc7
GCAGGCATAGTAGGCATAGCCCTGAGCCTATTAATTCGAGCCGAACTCTGCCAGCCCGGCTCCCTCCTAGGGGATGACCAAATCTACAATGTTATTGTAACAGCGCATGCATTTATTATAATCTTCTTTATAGTAATACCTATCATAATCGGGGGCTTTGGAAACTGGTTAGTCCCACTAATAATTGGGGCCCCAGACATAGCCTTTCCCCGAATAAACAACATAAGCTTTTGACTCCTCCCCCCCTCTTTTCTATTACTCTTAGCCTCCGCCGGCATTGAAGCCGGAGCGGGAACAGGTTGAACTGTCTACCCCCCTCTCGCTGGAAACCTTGCTCACGCAGGCGCCTCTGTTGACCTTACAATCTTCTCCTTGCACCTAGCAGGTGTTTCTTCAATTCTTGGGGCCATCAACTTTATCACAACCATCATCAACATAAAACCTCCCGCAATTTCTCAGTATCAAACCCCCCTATTCGTATGATCTGTCATAATCACAGCCATTCTTCTCCTCCTATCGCTCCCTGTGCTAGCAGCCGGAATTACAATACTACTAACGGACCGAAACCTTAACACAACTTTCTTTGACCCTGCTGGAGGGGGAGACCCCATCCTGTACCAACACCTATTCTGATTCTTTGGCCACCCTGAAGTATATATCTTGAT
>Gc8
GCAGGCATAGTAGGCATAGCCCTGAGCCTATTAATTCGAGCCGAACTCTGCCAGCCCGGCTCCCTCCTAGGGGATGACCAAATCTACAATGTTATTGTAACAGCGCATGCATTTATTATAATCTTCTTTATAGTAATACCTATCATAATCGGGGGCTTTGGAAACTGGTTAGTCCCACTAATAATCGGGGCCCCAGACATAGCCTTTCCCCGAATAAACAACATAAGCTTTTGACTCCTCCCCCCCTCTTTTCTATTACTCTTAGCCTCCGCCGGCATTGAAGCCGGAGCGGGAACAGGTTGAACTGTCTACCCCCCTCTCGCTGGAAACCTTGCTCACGCAGGCGCCTCTGTTGACCTTACAATCTTCTCCTTGCACCTAGCAGGTGTTTCTTCAATTCTTGGAGCCATCAACTTTATCACAACCATCATCAACATAAAACCTCCCGCAATTTCTCAGTATCAAACCCCCCTATTCGTATGATCTGTCATAATCACAGCCATTCTTCTCCTCCTATCGCTCCCTGTGCTAGCAGCCGGAATTACAATACTACTAACGGACCGAAACCTTAACACAACTTTCTTTGACCCTGCTGGAGGGGGAGACCCCATCCTGTACCAACACCTATTCTGATTCTTTGGCCACCCTGAAGTATATATCTTGAT
>Gc9
GCAGGCATAGTAGGCATAGCCCTGAGCCTATTAATTCGAGCCGAACTCTGCCAGCCCGGCTCCCTCCTAGGGGATGACCAAATCTACAATGTTATTGTAACAGCGCATGCATTTATTATAATCTTCTTTATAGTAATACCTATCATAATCGGGGGCTTTGGAAACTGGTTAGTCCCACTAATAATCGGGGCCCCAGACATAGCCTTTCCCCGAATAAACAACATAAGCTTTTGACTCCTCCCCCCCTCTTTTCTATTACTCTTAGCCTCCGCCGGCATTGAAGCCGGAGCGGGAACAGGTTGAACTGTCTACCCCCCTCTCGCTGGAAACCTTGCTCACGCAGGCGCCTCTGTTGACCTTACAATCTTCTCCTTGCACCTAGCAGGTGTTTCTTCAATTCTTGGAGCCATCAACTTTATCACAACCATCATCAACATAAAACCTCCCGCAATTTCTCAGTATCAAACCCCCCTATTCGTATGATCTGTCATAATCACGGCCATTCTTCTCCTCCTATCGCTCCCTGTGCTAGCAGCCGGAATTACAATACTACTAACGGACCGAAACCTTAACACAACTTTCTTTGACCCTGCTGGAGGGGGAGACCCCATCCTGTACCAACACCTATTCTGATTCTTTGGCCACCCTGAAGTATATATCTTGAT
>Gc10
GCAGGCATAGTAGGCATAGCCCTGAGCCTATTAATTCGAGCCGAACTCTGCCAGCCCGGCTCCCTCCTAGGGGATGACCAAATCTACAACGTTATTGTAACAGCGCATGCATTTATTATAATCTTCTTTATAGTAATACCTATCATAATCGGGGGCTTTGGAAACTGGTTAGTCCCACTAATAATCGGGGCCCCAGACATAGCCTTTCCCCGAATAAACAACATAAGCTTTTGACTCCTCCCCCCCTCTTTTCTATTACTCTTAGCCTCCGCCGGCATTGAAGCCGGAGCGGGAACAGGTTGAACTGTCTACCCCCCTCTCGCTGGAAACCTTGCTCACGCAGGCGCCTCTGTTGACCTTACAATCTTCTCCTTGCACCTAGCAGGTGTTTCTTCAATTCTTGGAGCCATCAACTTTATCACAACCATCATCAACATAAAACCTCCCGCAATTTCTCAGTATCAAACCCCCCTATTCGTATGATCTGTCATAATCACAGCCATTCTTCTCCTCCTATCGCTCCCTGTGCTAGCAGCCGGAATTACAATACTACTAACGGACCGAAACCTTAACACAACTTTCTTTGACCCTGCTGGAGGGGGAGACCCCATCCTGTACCAACACCTATTCTGATTCTTTGGCCACCCTGAAGTATATATCTTGAT
>Gc11
GCAGGCATAGTAGGCATAGCCCTGAGCCTATTAATTCGAGCCGAACTCTGCCAGCCCGGCTCCCTCCTAGGGGATGACCAAATCTACAATGTTATTGTAACAGCGCATGCATTTATTATAATCTTCTTTATAGTAATACCTATCATAATCGGGGGCTTTGGAAACTGGTTAGTCCCACTAATAATCGGGGCCCCAGACATAGCCTTTCCCCGAATAAACAACATAAGCTTTTGACTCCTCCCCCCCTCTTTTCTATTACTCTTAGCCTCCGCCGGCATTGAAGCCGGAGCGGGAACAGGTTGAACTGTCTACCCCCCTCTCGCTGGAAACCTTGCTCACGCAGGCGCCTCTGTTGACCTTACAATCTTCTCCTTGCACCTAGCAGGTGTTTCTTCAATTCTTGGAGCCATCAACTTTATCACAACCATCATCAACATAAAACCTCCCGCAATTTCTCAGTATCAAACCCCCCTATTCGTATGATCTGTCATAATCACAGCCATTCTTCTCCTCCTATCGCTCCCTGTGCTAGCAGCCGGAATTACAATACTACTAACGGACCGAAACCTTAACACAACTTTCTTTGACCCTGCTGGAGGGGGAGACCCCATCCTGTACCAACACCTATTCTGATTCTTTGGCCACCCTGAAGTATATATCTTGAT
>Gc12
GCAGGCATAGTAGGCATAGCCCTGAGCCTATTAATTCGAGCCGAACTCTGCCAGCCCGGCTCCCTCCTAGGGGATGACCAAATCTACAATGTTATTGTAACAGCGCATGCATTTATTATAATCTTCTTTATAGTAATACCTATCATAATCGGGGGCTTTGGAAACTGGTTAGTCCCACTAATAATCGGGGCCCCAGACATAGCCTTTCCCCGAATAAACAACATAAGCTTTTGACTCCTCCCCCCCTCTTTTCTATTACTCTTAGCCTCCGCCGGCATTGAAGCCGGAGCGGGAACAGGTTGAACTGTCTACCCCCCTCTCGCTGGAAACCTTGCTCACGCAGGCGCCTCTGTTGACCTTACAATCTTCTCCTTGCACCTAGCAGGTGTTTCTTCAATTCTTGGGGCCATCAACTTTATCACAACCATCATCAACATAAAACCTCCCGCAATTTCTCAGTATCAAACCCCCCTATTCGTATGATCTGTCATAATCACAGCCATTCTTCTCCTCCTATCGCTCCCTGTGCTAGCAGCCGGAATTACAATACTACTAACGGACCGAAACCTTAACACAACTTTCTTTGACCCTGCTGGAGGGGGAGACCCCATCCTGTACCAACACCTATTCTGATTCTTTGGCCACCCTGAAGTATATATCTTGAT
>Gc13
GCAGGCATAGTAGGCATAGCCCTGAGCCTATTAATTCGAGCCGAACTCTGCCAGCCCGGCTCCCTCCTAGGGGATGACCAAATCTACAATGTTATTGTAACAGCGCATGCATTTATTATAATCTTCTTTATAGTAATACCTATCATAATCGGGGGCTTTGGAAACTGGTTAGTCCCACTAATAATCGGGGCCCCAGACATAGCCTTTCCCCGAATAAACAACATAAGCTTTTGACTCCTCCCCCCCTCTTTTCTATTACTCTTAGCCTCCGCCGGCATTGAAGCCGGAGCGGGAACAGGTTGAACTGTCTACCCCCCTCTCGCTGGAAACCTTGCTCACGCAGGCGCCTCTGTTGACCTTACAATCTTCTCCTTGCACCTAGCAGGTGTTTCTTCAATTCTTGGAGCCATCAACTTTATCACAACCATCATCAACATAAAACCTCCCGCAATTTCTCAGTATCAAACCCCCCTATTCGTATGATCTGTCATAATCACAGCCATTCTTCTCCTCCTATCGCTCCCTGTGCTAGCAGCCGGAATTACAATACTACTAACGGACCGAAACCTTAACACAACTTTCTTTGACCCTGCTGGAGGGGGAGACCCCATCCTGTACCAACACCTATTCTGATTCTTTGGCCACCCTGAAGTATATATCTTGAT
>Gc14
GCAGGCATAGTAGGCATAGCCCTGAGCCTATTAATTCGAGCCGAACTCTGCCAGCCCGGCTCCCTCCTAGGGGATGACCAAATCTACAATGTTATTGTAACAGCGCATGCATTTATTATAATCTTCTTTATAGTAATACCTATCATAATCGGGGGCTTTGGAAACTGGTTAGTCCCACTAATAATCGGGGCCCCAGACATAGCCTTTCCCCGAATAAACAACATAAGCTTTTGACTCCTCCCCCCCTCTTTTCTATTACTCTTAGCCTCCGCCGGCATTGAAGCCGGAGCGGGAACAGGTTGAACTGTCTACCCCCCTCTCGCTGGAAACCTTGCTCACGCAGGCGCCTCTGTTGACCTTACAATCTTCTCCTTGCACCTAGCAGGTGTTTCTTCAATTCTTGGAGCCATCAACTTTATCACAACCATCATCAACATAAAACCTCCCGCAATTTCTCAGTATCAAACCCCCCTATTCGTATGATCTGTCATAATCACAGCCATTCTTCTCCTCCTATCGCTCCCTGTGCTAGCAGCCGGAATTACAATACTACTAACGGACCGAAACCTTAACACAACTTTCTTTGACCCTGCTGGAGGGGGAGACCCCATCCTGTACCAACACCTATTCTGATTCTTTGGCCACCCTGAAGTATATATCTTGAT
>Gc15
GCAGGCATAGTAGGCATAGCCCTGAGCCTATTAATTCGAGCCGAACTCTGCCAGCCCGGCTCCCTCCTAGGGGATGACCAAATCTACAATGTTATTGTAACAGCGCATGCATTTATTATAATCTTCTTTATAGTAATACCTATCATAATCGGGGGCTTTGGAAACTGGTTAGTCCCACTAATAATCGGGGCCCCAGACATAGCCTTTCCCCGAATAAACAACATAAGCTTTTGACTCCTCCCCCCCTCTTTTCTATTACTCTTAGCCTCCGCCGGCATTGAAGCCGGAGCGGGAACAGGTTGAACTGTCTACCCCCCTCTCGCTGGAAACCTTGCTCACGCAGGCGCCTCTGTTGACCTTACAATCTTCTCCTTGCACCTAGCAGGTGTTTCTTCAATTCTTGGAGCCATCAACTTTATCACAACCATCATCAACATAAAACCTCCCGCAATTTCTCAGTATCAAACCCCCCTATTCGTATGATCTGTCATAATCACAGCCATTCTTCTCCTCCTATCGCTCCCTGTGCTAGCAGCCGGAATTACAATACTACTAACGGACCGAAACCTTAACACAACTTTCTTTGACCCTGCTGGAGGGGGAGACCCCATCCTGTACCAACACCTATTCTGATTCTTTGGCCACCCTGAAGTATATATCTTGAT
>Gc16
GCAGGCATAGTAGGCATAGCCCTGAGCCTATTAATTCGAGCCGAACTCTGCCAGCCCGGCTCCCTCCTAGGGGATGACCAAATCTACAATGTTATTGTAACAGCGCATGCATTTATTATAATCTTCTTTATAGTAATACCTATCATAATCGGGGGCTTTGGAAACTGGTTAGTCCCACTAATAATCGGGGCCCCAGACATAGCCTTTCCCCGAATAAACAACATAAGCTTTTGACTCCTCCCCCCCTCTTTTCTATTACTCTTAGCCTCCGCCGGCATTGAAGCCGGAGCGGGAACAGGTTGAACTGTCTACCCCCCTCTCGCTGGAAACCTTGCTCACGCAGGCGCCTCTGTTGACCTTACAATCTTCTCCTTGCACCTAGCAGGTGTTTCTTCAATTCTTGGAGCCATCAACTTTATCACAACCATCATCAACATAAAACCTCCCGCAATTTCTCAGTATCAAACCCCCCTATTCGTATGATCTGTCATAATCACAGCCATTCTTCTCCTCCTATCGCTCCCTGTGCTAGCAGCCGGAATTACAATACTACTAACGGACCGAAACCTTAACACAACTTTCTTTGACCCTGCTGGAGGGGGAGACCCCATCCTGTACCAACACCTATTCTGATTCTTTGGCCACCCTGAAGTATATATCTTGAT
>Gc17
GCAGGCATAGTAGGCATAGCCCTGAGCCTATTAATTCGAGCCGAACTCTGCCAGCCCGGCTCCCTCCTAGGGGATGACCAAATCTACAATGTTATTGTAACAGCGCATGCATTTATTATAATCTTCTTTATAGTAATACCTATCATAATCGGGGGCTTTGGAAACTGGTTAGTCCCACTAATAATCGGGGCCCCAGACATAGCCTTTCCCCGAATAAACAACATAAGCTTTTGACTCCTCCCCCCCTCTTTTCTATTACTCTTAGCCTCCGCCGGCATTGAAGCCGGAGCGGGAACAGGTTGAACTGTCTACCCCCCTCTCGCTGGAAACCTTGCTCACGCAGGCGCCTCTGTTGACCTTACAATCTTCTCCTTGCACCTAGCAGGTGTTTCTTCAATTCTTGGGGCCATCAACTTTATCACAACCATCATCAACATAAAACCTCCCGCAATTTCTCAGTATCAAACCCCCCTATTCGTATGATCTGTCATAATCACAGCCATTCTTCTCCTCCTATCGCTCCCTGTGCTAGCAGCCGGAATTACAATACTACTAACGGACCGAAACCTTAACACAACTTTCTTTGACCCTGCTGGAGGGGGGGACCCCATCCTGTACCAACACCTATTCTGATTCTTTGGCCACCCTGAAGTATATATCTTGAT
>Gc18
GCAGGCATAGTAGGCATAGCCCTGAGCCTATTAATTCGAGCCGAACTCTGCCAGCCCGGCTCCCTCCTAGGGGATGACCAAATCTACAATGTTATTGTAACAGCGCATGCATTTATTATAATCTTCTTTATAGTAATACCTATCATAATCGGGGGCTTTGGAAACTGGTTAGTCCCACTAATAATCGGGGCCCCAGACATAGCCTTTCCCCGAATAAACAACATAAGCTTTTGACTCCTCCCCCCCTCTTTTCTATTACTCTTAGCCTCCGCCGGCATTGAAGCCGGAGCGGGAACAGGTTGAACTGTCTACCCCCCTCTCGCTGGAAACCTTGCTCACGCAGGCGCCTCTGTTGACCTTACAATCTTCTCCTTGCACCTAGCAGGTGTTTCTTCAATTCTTGGAGCCATCAACTTTATCACAACCATCATCAACATAAAACCTCCCGCAATTTCTCAGTATCAAACCCCCCTATTCGTATGATCTGTCATAATCACAGCCATTCTTCTCCTCCTATCGCTCCCTGTGCTAGCAGCCGGAATTACAATACTACTAACGGACCGAAACCTTAACACAACTTTCTTTGACCCTGCTGGAGGGGGAGACCCCATCCTGTACCAACACCTATTCTGATTCTTTGGCCACCCTGAAGTATATATCTTGAT
>Gc19
GCAGGCATAGTAGGCATAGCCCTGAGCCTATTAATTCGAGCCGAACTCTGCCAGCCCGGCTCCCTCCTAGGGGATGACCAAATCTACAATGTTATTGTAACAGCGCATGCATTTATTATAATCTTCTTTATAGTAATACCTATCATAATCGGGGGCTTTGGAAACTGGTTAGTCCCACTAATAATCGGGGCCCCAGACATAGCCTTTCCCCGAATAAACAACATAAGCTTTTGACTCCTCCCCCCCTCTTTTCTATTACTCTTAGCCTCCGCCGGCATTGAAGCCGGAGCGGGAACAGGTTGAACTGTCTACCCCCCTCTCGCTGGAAACCTTGCTCACGCAGGCGCCTCTGTTGACCTTACAATCTTCTCCTTGCACCTAGCAGGTGTTTCTTCAATTCTTGGAGCCATCAACTTTATCACAACCATCATCAACATAAAACCTCCCGCAATTTCTCAGTATCAAACCCCCCTATTCGTATGATCTGTCATAATCACAGCCATTCTTCTCCTCCTATCGCTCCCTGTGCTAGCAGCCGGAATTACAATACTACTAACGGACCGAAACCTTAACACAACTTTCTTTGACCCTGCTGGAGGGGGAGACCCCATCCTGTACCAACACCTATTCTGATTCTTTGGCCACCCTGAAGTATATATCTTGAT
>Gc20
GCAGGCATAGTAGGCATAGCCCTGAGCCTATTAATTCGAGCCGAACTCTGCCAGCCCGGCTCCCTCCTAGGGGATGACCAAATCTACAATGTTATTGTAACAGCGCATGCATTTATTATAATCTTCTTTATAGTAATACCTATCATAATCGGGGGCTTTGGAAACTGGTTAGTCCCACTAATAATCGGGGCCCCAGACATAGCCTTTCCCCGAATAAACAACATAAGCTTTTGACTCCTCCCCCCCTCTTTTCTATTACTCTTAGCCTCCGCCGGCATTGAAGCCGGAGCGGGAACAGGTTGAACTGTCTACCCCCCTCTCGCTGGAAACCTTGCTCACGCAGGCGCCTCTGTTGACCTTACAATCTTCTCCTTGCACCTAGCAGGTGTTTCTTCAATTCTTGGAGCCATCAACTTTATCACAACCATCATCAACATAAAACCTCCCGCAATTTCTCAGTATCAAACCCCCCTATTCGTATGATCTGTCATAATCACAGCCATTCTTCTCCTCCTATCGCTCCCTGTGCTAGCAGCCGGAATTACAATACTACTAACGGACCGAAACCTTAACACAACTTTCTTTGACCCTGCTGGAGGGGGAGACCCCATCCTGTACCAACACCTATTCTGATTCTTTGGCCACCCTGAAGTATATATCTTGAT
>Gc21
GCAGGCATAGTAGGCATAGCCCTGAGCCTATTAATTCGAGCCGAACTCTGCCAGCCCGGCTCCCTCCTAGGGGATGACCAAATCTACAATGTTATTGTAACAGCGCATGCATTTATTATAATCTTCTTTATAGTAATACCTATCATAATCGGGGGCTTTGGAAACTGGTTAGTCCCACTAATAATCGGGGCCCCAGACATAGCCTTTCCCCGAATAAACAACATAAGCTTTTGACTCCTCCCCCCCTCTTTTCTATTACTCTTAGCCTCCGCCGGCATTGAAGCCGGAGCGGGAACAGGTTGAACTGTCTACCCCCCTCTCGCTGGAAACCTTGCTCACGCAGGCGCCTCTGTTGACCTTACAATCTTCTCCTTGCACCTAGCAGGTGTTTCTTCAATTCTTGGAGCCATCAACTTTATCACAACCATCATCAACATAAAACCTCCCGCAATTTCTCAGTATCAAACCCCCCTATTCGTATGATCTGTCATAATCACAGCCATTCTTCTCCTCCTATCGCTCCCTGTGCTAGCAGCCGGAATTACAATACTACTAACGGACCGAAACCTTAACACAACTTTCTTTGACCCTGCTGGAGGGGGAGACCCCATCCTGTACCAACACCTATTCTGATTCTTTGGCCACCCTGAAGTATATATCTTGAT
>Gc22
GCAGGCATAGTAGGCATAGCCCTGAGCCTATTAATTCGAGCCGAACTCTGCCAGCCCGGCTCCCTCCTAGGGGATGACCAAATCTACAATGTTATTGTAACAGCGCATGCATTTATTATAATCTTCTTTATAGTAATACCTATCATAATCGGGGGCTTTGGAAACTGGTTAGTCCCACTAATAATCGGGGCCCCAGACATAGCCTTTCCCCGAATAAACAACATAAGCTTTTGACTCCTCCCCCCCTCTTTTCTATTACTCTTAGCCTCCGCCGGCATTGAAGCCGGAGCGGGAACAGGTTGAACTGTCTACCCCCCTCTCGCTGGAAACCTTGCTCACGCAGGCGCCTCTGTTGACCTTACAATCTTCTCCTTGCACCTAGCAGGTGTTTCTTCAATTCTTGGAGCCATCAACTTTATCACAACCATCATCAACATAAAACCTCCCGCAATTTCTCAGTATCAAACCCCCCTATTCGTATGATCTGTCATAATCACGGCCATTCTTCTCCTCCTATCGCTCCCTGTGCTAGCAGCCGGAATTACAATACTACTAACGGACCGAAACCTTAACACAACTTTCTTTGACCCTGCTGGAGGGGGAGACCCTATCCTGTACCAACACCTATTCTGATTCTTTGGCCACCCTGAAGTATATATCTTGAT
>Gc23
GCAGGCATAGTAGGCATAGCCCTGAGCCTATTAATTCGAGCCGAACTCTGCCAGCCCGGCTCCCTCCTAGGGGATGACCAAATCTACAATGTTATTGTAACAGCGCATGCATTTATTATAATCTTCTTTATAGTAATACCTATCATAATCGGGGGCTTTGGAAACTGGTTAGTCCCACTAATAATCGGGGCCCCAGACATAGCCTTTCCCCGAATAAACAACATAAGCTTTTGACTCCTCCCCCCCTCTTTTCTATTACTCTTAGCCTCCGCCGGCATTGAAGCCGGAGCGGGAACAGGTTGAACTGTCTACCCCCCTCTCGCTGGAAACCTTGCTCACGCAGGCGCCTCTGTTGACCTTACAATCTTCTCCTTGCACCTAGCAGGTGTTTCTTCAATTCTTGGAGCCATCAACTTTATCACAACCATCATCAACATAAAACCTCCCGCAATTTCTCAGTATCAAACCCCCCTATTCGTATGATCTGTCATAATCACGGCCATTCTTCTCCTCCTATCGCTCCCTGTGCTAGCAGCCGGAATTACAATACTACTAACGGACCGAAACCTTAACACAACTTTCTTTGACCCTGCTGGAGGGGGAGACCCCATCCTGTACCAACACCTATTCTGATTCTTTGGCCACCCTGAAGTATATATCTTGAT
>Gc24
GCAGGCATAGTAGGCATAGCCCTGAGCCTATTAATTCGAGCCGAACTCTGCCAGCCCGGCTCCCTCCTAGGGGATGACCAAATCTACAATGTTATTGTAACAGCGCATGCATTTATTATAATCTTCTTTATAGTAATACCTATCATAATCGGGGGCTTTGGAAACTGGTTAGTCCCACTAATAATCGGGGCCCCAGACATAGCCTTTCCCCGAATAAACAACATAAGCTTTTGACTCCTCCCCCCCTCTTTTCTATTACTCTTAGCCTCCGCCGGCATTGAAGCCGGGGCGGGAACAGGTTGAACTGTCTACCCCCCTCTCGCTGGAAACCTTGCTCACGCAGGCGCCTCTGTTGACCTTACAATCTTCTCCTTACACCTAGCAGGTGTTTCTTCAATTCTTGGGGCCATCAACTTTATCACAACCATCATCAACATAAAACCTCCCGCAATTTCTCAGTATCAAACCCCCCTATTCGTATGATCTGTCATAATCACAGCCATTCTTCTCCTTCTATCGCTCCCTGTGCTAGCAGCCGGAATTACAATACTACTAACGGACCGAAACCTTAACACAACTTTCTTTGACCCTGCTGGAGGGGGGGACCCCATCCTGTACCAACACCTATTCTGATTCTTCGGCCACCCTGAAGTATATATCTTGAT
>Gc25
GCAGGCATAGTAGGCATAGCCCTGAGCCTATTAATTCGAGCCGAACTCTGCCAGCCCGGCTCCCTCCTAGGGGATGACCAAATCTACAATGTTATTGTAACAGCGCATGCATTTATTATAATCTTCTTTATAGTAATACCTATCATAATCGGGGGCTTTGGAAACTGGTTAGTCCCACTAATAATCGGGGCCCCAGACATAGCCTTTCCCCGAATAAACAACATAAGCTTTTGACTCCTCCCCCCCTCTTTTCTATTACTCTTAGCCTCCGCCGGCATTGAAGCCGGAGCGGGAACAGGTTGAACTGTCTACCCCCCTCTCGCTGGAAACCTTGCTCACGCAGGCGCCTCTGTTGACCTTACAATCTTCTCCTTGCACCTAGCAGGTGTTTCTTCAATTCTTGGAGCCATCAACTTTATCACAACCATCATCAACATAAAACCTCCCGCAATTTCTCAGTATCAAACCCCCCTATTCGTATGATCTGTCATAATCACAGCCATTCTTCTCCTCCTATCGCTCCCTGTGCTAGCAGCCGGAATTACAATACTACTAACGGACCGAAACCTTAACACAACTTTCTTTGACCCTGCTGGAGGGGGAGACCCCATCCTGTACCAACACCTATTCTGATTCTTTGGCCACCCTGAAGTATATATCTTGAT
>Gc26
GCAGGCATAGTAGGCATAGCCCTGAGCCTATTAATTCGAGCCGAACTCTGCCAGCCCGGCTCCCTCCTAGGGGATGACCAAATCTACAATGTTATTGTAACAGCGCATGCATTTATTATAATCTTCTTTATAGTAATACCTATCATAATCGGGGGCTTTGGAAACTGGTTAGTCCCACTAATAATCGGGGCCCCAGACATAGCCTTTCCCCGAATGAACAACATAAGCTTTTGACTCCTCCCCCCCTCTTTTCTATTACTCTTAGCCTCCGCCGGCATTGAAGCCGGAGCGGGAACAGGTTGAACTGTCTACCCCCCTCTCGCTGGAAACCTTGCTCACGCAGGCGCCTCTGTTGACCTTACAATCTTCTCCTTGCACCTAGCAGGTGTTTCTTCAATTCTTGGAGCCATCAACTTTATCACAACCATCATCAACATAAAACCTCCCGCAATTTCTCAGTATCAAACCCCCCTATTCGTATGATCTGTCATAATCACAGCCATTCTTCTCCTCCTATCGCTCCCTGTGCTAGCAGCCGGAATTACAATACTACTAACGGACCGAAACCTTAACACAACTTTCTTTGACCCTGCTGGAGGGGGAGACCCCATCCTGTACCAACACCTATTCTGATTCTTTGGCCACCCTGAAGTATATATCTTGAT
>Gc27
GCAGGCATAGTAGGCATAGCCCTGAGCCTATTAATTCGAGCCGAACTCTGCCAGCCCGGCTCCCTCCTAGGGGATGACCAAATCTACAATGTTATTGTAACAGCGCATGCATTTATTATAATCTTCTTTATAGTAATACCTATCATAATCGGGGGCTTTGGAAACTGGTTAGTCCCACTAATAATCGGGGCCCCAGACATAGCCTTTCCCCGAATAAACAACATAAGCTTTTGACTCCTCCCCCCCTCTTTTCTATTACTCTTAGCCTCCGCCGGCATTGAAGCCGGAGCGGGAACAGGTTGAACTGTCTACCCCCCTCTCGCTGGAAACCTTGCTCACGCAGGCGCCTCTGTTGACCTTACAATCTTCTCCTTGCACCTAGCAGGTGTTTCTTCAATTCTTGGAGCCATCAACTTTATCACAACCATCATCAACATAAAACCTCCCGCAATTTCTCAGTATCAAACCCCCCTATTCGTATGATCTGTCATAATCACAGCCATTCTTCTCCTCCTATCGCTCCCTGTGCTAGCAGCCGGAATTACAATACTACTAACGGACCGAAACCTTAACACAACTTTCTTTGACCCTGCTGGAGGGGGAGACCCCATCCTGTACCAACACCTATTCTGATTCTTTGGCCACCCTGAAGTATATATCTTGAT
>Gc28
GCAGGCATAGTAGGCATAGCCCTGAGCCTATTAATTCGAGCCGAACTCTGCCAGCCCGGCTCCCTCCTAGGGGATGACCAAATCTACAATGTTATTGTAACAGCGCATGCATTTATTATAATCTTCTTTATAGTAATACCTATCATAATCGGGGGCTTTGGAAACTGGTTAGTCCCACTAATAATCGGGGCCCCAGACATAGCCTTTCCCCGAATAAACAACATAAGCTTTTGACTCCTCCCCCCCTCTTTTCTATTACTCTTAGCCTCCGCCGGCATTGAAGCCGGAGCGGGAACAGGTTGAACTGTCTACCCCCCTCTCGCTGGAAACCTTGCTCACGCAGGCGCCTCTGTTGACCTTACAATCTTCTCCTTGCACCTAGCAGGTGTTTCTTCAATTCTTGGAGCCATCAACTTTATCACAACCATCATCAACATAAAACCTCCCGCAATTTCTCAGTATCAAACCCCCCTATTCGTATGATCTGTCATAATCACAGCCATTCTTCTCCTCCTATCGCTCCCTGTGCTAGCAGCCGGAATTACAATACTACTAACGGACCGAAACCTTAACACAACTTTCTTTGACCCTGCTGGAGGGGGAGACCCCATCCTGTACCAACACCTATTCTGATTCTTTGGCCACCCTGAAGTATATATCTTGAT
>Gc29
GCAGGCATAGTAGGCATAGCCCTGAGCCTATTAATTCGAGCCGAACTCTGCCAGCCCGGCTCCCTCCTAGGGGATGACCAAATCTACAATGTTATTGTAACAGCGCATGCATTTATTATAATCTTCTTTATAGTAATACCTATCATAATCGGGGGCTTTGGAAACTGGTTAGTCCCACTAATAATCGGGGCCCCAGACATAGCCTTTCCCCGAATAAACAACATAAGCTTTTGACTCCTCCCCCCCTCTTTTCTATTACTCTTAGCCTCCGCCGGCATTGAAGCCGGAGCGGGAACAGGTTGAACTGTCTACCCCCCTCTCGCTGGAAACCTTGCTCACGCAGGCGCCTCTGTTGACCTTACAATCTTCTCCTTGCACCTAGCAGGTGTTTCTTCAATTCTTGGGGCCATCAACTTTATCACAACCATCATCAACATAAAACCTCCCGCAATTTCTCAGTATCAAACCCCCCTATTCGTATGATCTGTCATAATCACAGCCATTCTTCTCCTCCTATCGCTCCCTGTGCTAGCAGCCGGAATTACAATACTACTAACGGACCGAAACCTTAACACAACTTTCTTTGACCCTGCTGGAGGGGGAGACCCCATCCTGTACCAACACCTATTCTGATTCTTTGGCCACCCTGAAGTATATATCTTGAT
>Gc30
GCAGGCATAGTAGGCATAGCCCTGAGCCTATTAATTCGAGCCGAACTCTGCCAGCCCGGCTCCCTCCTAGGGGATGACCAAATCTACAATGTTATTGTAACAGCGCATGCATTTATTATAATCTTCTTTATAGTAATACCTATCATAATCGGGGGCTTTGGAAACTGGTTAGTCCCACTAATAATCGGGGCCCCAGACATAGCCTTTCCCCGAATAAACAACATAAGCTTTTGACTCCTCCCCCCCTCTTTTCTATTACTCTTAGCCTCCGCCGGCATTGAAGCCGGAGCGGGAACAGGTTGAACTGTCTACCCCCCTCTCGCTGGAAACCTTGCTCACGCAGGCGCCTCTGTTGACCTTACAATCTTCTCCTTGCACCTAGCAGGTGTTTCTTCAATTCTTGGAGCCATCAACTTTATCACAACCATCATCAACATAAAACCTCCCGCAATTTCTCAGTATCAAACCCCCCTATTCGTATGATCTGTCATAATCACAGCCATTCTTCTCCTCCTATCGCTCCCTGTGCTAGCAGCCGGAATTACAATACTACTAACGGACCGAAACCTTAACACAACTTTCTTTGACCCTGCTGGAGGGGGAGACCCCATCCTGTACCAACACCTATTCTGATTCTTTGGCCACCCTGAAGTATATATCTTGAT
>Hn1
GCAGGCATAGTAGGCATAGCCCTGAGCCTATTAATTCGAGCCGAACTCTGCCAGCCCGGCTCCCTCCTAGGGGATGACCAAATCTACAATGTTATTGTAACAGCGCATGCATTTATTATAATCTTCTTTATAGTAATACCTATCATAATCGGGGGCTTTGGAAACTGGTTAGTCCCACTAATAATCGGGGCCCCAGACATAGCCTTTCCCCGAATAAACAACATAAGCTTTTGACTCCTCCCCCCCTCTTTTCTATTACTCTTAGCCTCCGCCGGCATTGAAGCCGGAGCGGGAACAGGTTGAACTGTCTACCCCCCTCTCGCTGGAAACCTTGCTCACGCAGGCGCCTCTGTTGACCTTACAATCTTCTCCTTGCACCTAGCAGGTGTTTCTTCAATTCTTGGAGCCATCAACTTTATCACAACCATCATCAACATAAAACCTCCCGCAATTTCTCAGTATCAAACCCCCCTATTCGTATGATCTGTCATAATCACAGCCATTCTTCTCCTCCTATCGCTCCCTGTGCTAGCAGCCGGAATTACAATACTACTAACGGACCGAAACCTTAACACAACTTTCTTTGACCCTGCTGGAGGGGGAGACCCCATCCTGTACCAACACCTATTCTGATTCTTTGGCCACCCTGAAGTATATATCTTGAT
>Hn2
GCAGGCATAGTAGGAATAGCCCTGAGCCTATTAATTCGAGCCGAACTCTGCCAGCCCGGCTCCCTCCTAGGGGATGACCAAATCTACAATGTTATTGTAACAGCGCATGCATTTATTATAATCTTCTTTATAGTAATACCTATCATAATCGGGGGCTTTGGAAACTGATTAGTCCCACTAATAATCGGGGCCCCAGACATAGCCTTTCCCCGAATAAACAACATAAGCTTTTGACTCCTCCCCCCCTCTTTTCTATTACTCTTAGCCTCCGCCGGCATTGAAGCCGGGGCGGGAACAGGTTGAACTGTCTACCCTCCTCTCGCTGGAAACCTTGCTCACGCAGGCGCCTCTGTTGACCTTACAATCTTCTCCTTACACCTAGCAGGTGTTTCTTCAATTCTTGGAGCCATCAACTTTATCACAACCATCATCAACATAAAACCTCCCGCAATTTCTCAGTACCAAACCCCCCTATTCGTATGATCTGTTATAATCACAGCCATTCTTCTCCTTCTATCGCTCCCTGTGCTAGCAGCCGGAATTACAATACTACTAACGGACCGAAACCTTAACACAACTTTCTTTGACCCTGCTGGAGGGGGGGACCCTATCCTGTACCAACACTTATTCTGATTCTTCGGCCACCCTGAAGTATATATCTTGAT
>Hn3
GCAGGCATAGTAGGAATAGCCCTGAGCCTATTAATTCGAGCCGAACTCTGCCAGCCCGGCTCCCTCCTAGGGGATGACCAAATCTACAATGTTATTGTAACAGCGCATGCATTTATTATAATCTTCTTTATAGTAATACCTATCATAATCGGGGGCTTTGGAAACTGATTAGTCCCACTAATAATCGGGGCCCCAGACATAGCCTTTCCCCGAATAAACAACATAAGCTTTTGACTCCTCCCCCCCTCTTTTCTATTACTCTTAGCCTCCGCCGGCATTGAAGCCGGGGCGGGAACAGGTTGAACTGTCTACCCCCCTCTCGCTGGAAACCTTGCTCACGCAGGCGCCTCTGTTGACCTTACAATCTTCTCCTTACACCTAGCAGGTGTTTCTTCAATTCTTGGAGCCATCAACTTTATCACAACCATCATCAACATAAAACCTCCCGCAATTTCTCAGTATCAAACCCCCCTATTCGTATGATCTGTTATAATCACAGCCATTCTTCTCCTTCTATCGCTCCCTGTGCTAGCAGCCGGAATTACAATACTACTAACGGACCGAAACCTTAACACAACTTTCTTTGACCCTGCTGGAGGGGGGGACCCTATCCTGTACCAACACTTATTCTGATTCTTCGGCCACCCTGAAGTATATATCTTGAT
>Hn4
GCAGGCATAGTAGGAATAGCCCTGAGCCTATTAATTCGAGCCGAACTCTGCCAGCCCGGCTCCCTCCTAGGGGATGACCAAATCTACAATGTTATTGTAACAGCGCATGCATTTATTATAATCTTCTTTATAGTAATACCTATCATAATCGGGGGCTTTGGAAACTGATTAGTCCCACTAATAATCGGGGCCCCAGACATAGCCTTTCCCCGAATAAACAACATAAGCTTTTGACTCCTCCCCCCCTCTTTTCTATTACTCTTAGCCTCCGCCGGCATTGAAGCCGGGGCGGGAACAGGTTGAACTGTCTACCCCCCTCTCGCTGGAAACCTTGCTCACGCAGGCGCCTCTGTTGACCTTACAATCTTCTCCTTACACCTAGCAGGTGTTTCTTCAATTCTTGGAGCCATCAACTTTATCACAACCATCATCAACATAAAACCTCCCGCAATTTCTCAGTATCAAACCCCCCTATTCGTATGATCTGTTATAATCACAGCCATTCTTCTCCTTCTATCGCTCCCTGTGCTAGCAGCCGGAATTACAATACTACTAACGGACCGAAACCTTAACACAACTTTCTTTGACCCTGCTGGAGGGGGGGACCCTATCCTGTACCAACACTTATTCTGATTCTTCGGCCACCCTGAAGTATATATCTTGAT
>Hn5
GCAGGCATAGTAGGCATAGCCCTGAGCCTATTAATTCGAGCCGAACTCTGCCAGCCCGGCTCCCTCCTAGGGGATGACCAAATCTACAATGTTATTGTAACAGCGCATGCATTTATTATAATCTTCTTTATAGTAATACCTATCATAATTGGGGGCTTTGGAAACTGGTTAGTCCCACTAATAATCGGGGCCCCAGACATAGCCTTTCCCCGAATAAACAACATAAGCTTTTGACTCCTCCCCCCCTCTTTTCTATTACTCTTAGCCTCCGCCGGCATTGAAGCCGGAGCGGGAACAGGTTGAACTGTCTACCCCCCTCTCGCTGGAAACCTTGCTCACGCAGGCGCCTCTGTTGACCTTACAATCTTCTCTTTACACCTAGCAGGTGTTTCTTCAATTCTTGGGGCCATCAACTTTATCACAACCATCATCAACATAAAACCTCCCGCAATTTCTCAGTATCAAACCCCCCTATTCGTATGATCTGTCATAATCACAGCCATTCTTCTCCTCCTATCGCTCCCTGTGCTAGCAGCCGGAATTACAATACTACTAACGGACCGAAACCTTAACACAACTTTCTTTGACCCTGCTGGAGGGGGGGACCCCATCCTGTACCAACACCTATTCTGATTCTTCGGCCACCCTGAAGTATATATCTTGAT
>Hn6
GCAGGCATAGTAGGCATAGCCCTGAGCCTATTAATTCGAGCCGAACTCTGCCAGCCCGGCTCCCTCCTAGGGGATGACCAAATCTACAATGTTATTGTAACAGCGCATGCATTTATTATAATCTTCTTTATAGTAATACCTATCATAATTGGGGGCTTTGGAAACTGGTTAGTCCCACTAATAATCGGGGCCCCAGACATAGCCTTTCCCCGAATAAACAACATAAGCTTTTGACTCCTCCCCCCCTCTTTTCTATTACTCTTAGCCTCCGCCGGCATTGAAGCCGGAGCGGGAACAGGTTGAACTGTCTACCCCCCTCTCGCTGGAAACCTTGCTCACGCAGGCGCCTCTGTTGACCTTACAATCTTCTCTTTACACCTAGCAGGTGTTTCTTCAATTCTTGGGGCCATCAACTTTATCACAACCATCATCAACATAAAACCTCCCGCAATTTCTCAGTATCAAACCCCCCTATTCGTATGATCTGTCATAATCACAGCCATTCTTCTCCTCCTATCGCTCCCTGTGCTAGCAGCCGGAATTACAATACTACTAACGGACCGAAACCTTAACACAACTTTCTTTGACCCTGCTGGAGGGGGGGACCCCATCCTGTACCAACACCTATTCTGATTCTTCGGCCACCCTGAAGTATATATCTTGAT
>Hn7
GCAGGCATAGTAGGAATAGCCCTGAGCCTATTAATTCGAGCCGAACTCTGCCAGCCCGGCTCCCTCCTAGGGGATGACCAAATCTACAATGTTATTGTAACAGCGCATGCATTTATTATAATCTTCTTTATAGTAATACCTATCATAATCGGGGGCTTTGGAAACTGATTAGTCCCACTAATAATCGGGGCCCCAGACATAGCCTTTCCCCGAATAAACAACATAAGCTTTTGACTCCTCCCCCCCTCTTTTCTATTACTCTTAGCCTCCGCCGGCATTGAAGCCGGGGCGGGAACAGGTTGAACTGTCTACCCCCCTCTCGCTGGAAACCTTGCTCACGCAGGCGCCTCTGTTGACCTTACAATCTTCTCCTTACACCTAGCAGGTGTTTCTTCAATTCTTGGAGCCATCAACTTTATCACAACCATCATCAACATAAAACCTCCCGCAATTTCTCAGTATCAAACCCCCCTATTCGTATGATCTGTTATAATCACAGCCATTCTTCTCCTTCTATCGCTCCCTGTGCTAGCAGCCGGAATTACAATACTACTAACGGACCGAAACCTTAACACAACTTTCTTTGACCCTGCTGGAGGGGGGGACCCTATCCTGTACCAACACTTATTCTGATTCTTCGGCCACCCTGAAGTATATATCTTGAT
>Hn8
GCAGGCATAGTAGGAATAGCCCTGAGCCTATTAATTCGAGCCGAACTCTGCCAGCCCGGCTCCCTCCTAGGGGATGACCAAATCTACAATGTTATTGTAACAGCGCATGCATTTATTATAATCTTCTTTATAGTAATACCTATCATAATCGGGGGCTTTGGAAACTGATTAGTCCCACTAATAATCGGGGCCCCAGACATAGCCTTTCCCCGAATAAACAACATAAGCTTTTGACTCCTCCCCCCCTCTTTTCTATTACTCTTAGCCTCCGCCGGCATTGAAGCCGGGGCGGGAACAGGTTGAACTGTCTACCCCCCTCTCGCTGGAAACCTTGCTCACGCAGGCGCCTCTGTTGACCTTACAATCTTCTCCTTACACCTAGCAGGTGTTTCTTCAATTCTTGGAGCCATCAACTTTATCACAACCATCATCAACATAAAACCTCCCGCAATTTCTCAGTATCAAACCCCCCTATTCGTATGATCTGTTATAATCACAGCCATTCTTCTCCTTCTATCGCTCCCTGTGCTAGCAGCCGGAATTACAATACTACTAACGGACCGAAACCTTAACACAACTTTCTTTGACCCTGCTGGAGGGGGGGACCCTATCCTGTACCAACACTTATTCTGATTCTTCGGCCACCCTGAAGTATATATCTTGAT
>Hn9
GCAGGCATAGTAGGCATAGCCCTGAGCCTATTAATTCGAGCCGAACTCTGCCAGCCCGGCTCCCTCCTAGGGGATGACCAAATCTACAATGTTATTGTAACAGCGCATGCATTTATTATAATCTTCTTTATAGTAATACCTATCATAATTGGGGGCTTTGGAAACTGGTTAGTCCCACTAATAATCGGGGCCCCAGACATAGCCTTTCCCCGAATAAACAACATAAGCTTTTGACTCCTCCCCCCCTCTTTTCTATTACTCTTAGCCTCCGCCGGCATTGAAGCCGGAGCGGGAACAGGTTGAACTGTCTACCCCCCTCTCGCTGGAAACCTTGCTCACGCAGGCGCCTCTGTTGACCTTACAATCTTCTCTTTACACCTAGCAGGTGTTTCTTCAATTCTTGGGGCCATCAACTTTATCACAACCATCATCAACATAAAACCTCCCGCAATTTCTCAGTATCAAACCCCCCTATTCGTATGATCTGTCATAATCACAGCCATTCTTCTCCTCCTATCGCTCCCTGTGCTAGCAGCCGGAATTACAATACTACTAACGGACCGAAACCTTAACACAACTTTCTTTGACCCTGCTGGAGGGGGGGACCCCATCCTGTACCAACACCTATTCTGATTCTTCGGCCACCCTGAAGTATATATCTTGAT
>Hn10
GCAGGCATAGTAGGAATAGCCCTGAGCCTATTAATTCGAGCCGAACTCTGCCAGCCCGGCTCCCTCCTAGGGGATGACCAAATCTACAATGTTATTGTAACAGCGCATGCATTTATTATAATCTTCTTTATAGTAATACCTATCATAATCGGGGGCTTTGGAAACTGATTAGTCCCACTAATAATCGGGGCCCCAGACATAGCCTTTCCCCGAATAAACAACATAAGCTTTTGACTCCTCCCCCCCTCTTTTCTATTACTCTTAGCCTCCGCCGGCATTGAAGCCGGGGCGGGAACAGGTTGAACTGTCTACCCCCCTCTCGCTGGAAACCTTGCTCACGCAGGCGCCTCTGTTGACCTTACAATCTTCTCCTTACACCTAGCAGGTGTTTCTTCAATTCTTGGAGCCATCAACTTTATCACAACCATCATCAACATAAAACCTCCCGCAATTTCTCAGTATCAAACCCCCCTATTCGTATGATCTGTTATAATCACAGCCATTCTTCTCCTTCTATCGCTCCCTGTGCTAGCAGCCGGAATTACAATACTACTAACGGACCGAAACCTTAACACAACTTTCTTTGACCCTGCTGGAGGGGGGGACCCTATCCTGTACCAACACTTATTCTGATTCTTCGGCCACCCTGAAGTATATATCTTGAT
>Hn11
GCAGGCATAGTAGGAATAGCCCTGAGCCTATTAATTCGAGCCGAACTCTGCCAGCCCGGCTCCCTCCTAGGGGATGACCAAATCTACAATGTTATTGTAACAGCGCATGCATTTATTATAATCTTCTTTATAGTAATACCTATCATAATCGGGGGCTTTGGAAACTGATTAGTCCCACTAATAATCGGGGCCCCAGACATAGCCTTTCCCCGAATAAACAACATAAGCTTTTGACTCCTCCCCCCCTCTTTTCTATTACTCTTAGCCTCCGCCGGCATTGAAGCCGGGGCGGGAACAGGTTGAACTGTCTACCCTCCTCTCGCTGGAAACCTTGCTCACGCAGGCGCCTCTGTTGACCTTACAATCTTCTCCTTACACCTAGCAGGTGTTTCTTCAATTCTTGGAGCCATCAACTTTATCACAACCATCATCAACATAAAACCTCCCGCAATTTCTCAGTACCAAACCCCCCTATTCGTATGATCTGTTATAATCACAGCCATTCTTCTCCTTCTATCGCTCCCTGTGCTAGCAGCCGGAATTACAATACTACTAACGGACCGAAACCTTAACACAACTTTCTTTGACCCTGCTGGAGGGGGGGACCCTATCCTGTACCAACACTTATTCTGATTCTTCGGCCACCCTGAAGTATATATCTTGAT
>Hn12
GCAGGCATAGTAGGAATAGCCCTGAGCCTATTAATTCGAGCCGAACTCTGCCAGCCCGGCTCCCTCCTAGGGGATGACCAAATCTACAATGTTATTGTAACAGCGCATGCATTTATTATAATCTTCTTTATAGTAATACCTATCATAATCGGGGGCTTTGGAAACTGATTAGTCCCACTAATAATCGGGGCCCCAGACATAGCCTTTCCCCGAATAAACAACATAAGCTTTTGACTCCTCCCCCCCTCTTTTCTATTACTCTTAGCCTCCGCCGGCATTGAAGCCGGGGCGGGAACAGGTTGAACTGTCTACCCCCCTCTCGCTGGAAACCTTGCTCACGCAGGCGCCTCTGTTGACCTTACAATCTTCTCCTTACACCTAGCAGGTGTTTCTTCAATTCTTGGAGCCATCAACTTTATCACAACCATCATCAACATAAAACCTCCCGCAATTTCTCAGTATCAAACCCCCCTATTCGTATGATCTGTTATAATCACAGCCATTCTTCTCCTTCTATCGCTCCCTGTGCTAGCAGCCGGAATTACAATACTACTAACGGACCGAAACCTTAACACAACTTTCTTTGACCCTGCTGGAGGGGGGGACCCTATCCTGTACCAACACTTATTCTGATTCTTCGGCCACCCTGAAGTATATATCTTGAT
>Hn13
GCAGGCATAGTAGGAATAGCCCTGAGCCTATTAATTCGAGCCGAACTCTGCCAGCCCGGCTCCCTCCTAGGGGATGACCAAATCTACAATGTTATTGTAACAGCGCATGCATTTATTATAATCTTCTTTATAGTAATACCTATCATAATCGGGGGCTTTGGAAACTGATTAGTCCCACTAATAATCGGGGCCCCAGACATAGCCTTTCCCCGAATAAACAACATAAGCTTTTGACTCCTCCCCCCCTCTTTTCTATTACTCTTAGCCTCCGCCGGCATTGAAGCCGGGGCGGGAACAGGTTGAACTGTCTACCCCCCTCTCGCTGGAAACCTTGCTCACGCAGGCGCCTCTGTTGACCTTACAATCTTCTCCTTACACCTAGCAGGTGTTTCTTCAATTCTTGGAGCCATCAACTTTATCACAACCATCATCAACATAAAACCTCCCGCAATTTCTCAGTATCAAACCCCCCTATTCGTATGATCTGTTATAATCACAGCCATTCTTCTCCTTCTATCGCTCCCTGTGCTAGCAGCCGGAATTACAATACTACTAACGGACCGAAACCTTAACACAACTTTCTTTGACCCTGCTGGAGGGGGGGACCCTATCCTGTACCAACACTTATTCTGATTCTTCGGCCACCCTGAAGTATATATCTTGAT
>Hn14
GCAGGCATAGTAGGCATAGCCCTGAGCCTATTAATTCGAGCCGAACTCTGCCAGCCCGGCTCCCTCCTAGGGGATGACCAAATCTACAATGTTATTGTAACAGCGCATGCATTTATTATAATCTTCTTTATAGTAATACCTATCATAATCGGGGGCTTTGGAAACTGGTTAGTCCCACTAATAATCGGGGCCCCAGACATAGCCTTTCCCCGAATAAACAACATGAGCTTTTGACTCCTCCCCCCCTCTTTTCTATTACTCTTAGCCTCCGCCGGCATTGAAGCCGGAGCGGGAACAGGTTGAACTGTCTACCCCCCTCTCGCTGGAAACCTTGCTCACGCAGGCGCCTCTGTTGACCTTACAATCTTCTCTTTACACCTAGCAGGTGTTTCTTCAATTCTTGGGGCCATCAACTTTATCACAACCATCATCAACATAAAACCTCCCGCAATTTCTCAGTATCAAACCCCCCTATTCGTATGATCCGTCATAATCACAGCCATTCTTCTCCTCCTATCGCTCCCTGTGCTAGCAGCCGGAATTACAATACTACTAACGGACCGAAACCTTAACACAACTTTCTTTGACCCTGCTGGAGGGGGAGACCCCATCCTGTACCAACACCTATTCTGATTCTTCGGCCACCCTGAAGTATATATCTTGAT
>Hn15
GCAGGCATAGTAGGCATAGCCCTGAGCCTATTAATTCGAGCCGAACTCTGCCAGCCCGGCTCCCTCCTAGGGGATGACCAAATCTACAATGTTATTGTAACAGCGCATGCATTTATTATAATCTTCTTTATAGTAATACCTATCATAATTGGGGGCTTTGGAAACTGGTTAGTCCCACTAATAATCGGGGCCCCAGACATAGCCTTTCCCCGAATAAACAACATAAGCTTTTGACTCCTCCCCCCCTCTTTTCTATTACTCTTAGCCTCCGCCGGCATTGAAGCCGGAGCGGGAACAGGTTGAACTGTCTACCCCCCTCTCGCTGGAAACCTTGCTCACGCAGGCGCCTCTGTTGACCTTACAATCTTCTCTTTACACCTAGCAGGTGTTTCTTCAATTCTTGGGGCCATCAACTTTATCACAACCATCATCAACATAAAACCTCCCGCAATTTCTCAGTATCAAACCCCCCTATTCGTATGATCTGTCATAATCACAGCCATTCTTCTCCTCCTATCGCTCCCTGTGCTAGCAGCCGGAATTACAATACTACTAACGGACCGAAACCTTAACACAACTTTCTTTGACCCTGCTGGAGGGGGGGACCCCATCCTGTACCAACACCTATTCTGATTCTTCGGCCACCCTGAAGTATATATCTTGAT
>Hn16
GCAGGCATAGTAGGCATAGCCCTGAGCCTATTAATTCGAGCCGAACTCTGCCAGCCCGGCTCCCTCCTAGGGGATGACCAAATCTACAATGTTATTGTAACAGCGCATGCATTTATTATAATCTTCTTTATAGTAATACCTATCATAATTGGGGGCTTTGGAAACTGGTTAGTCCCACTAATAATCGGGGCCCCAGACATAGCCTTTCCCCGAATAAACAACATAAGCTTTTGACTCCTCCCCCCCTCTTTTCTATTACTCTTAGCCTCCGCCGGCATTGAAGCCGGAGCGGGAACAGGTTGAACTGTCTACCCCCCTCTCGCTGGAAACCTTGCTCACGCAGGCGCCTCTGTTGACCTTACAATCTTCTCTTTACACCTAGCAGGTGTTTCTTCAATTCTTGGGGCCATCAACTTTATCACAACCATCATCAACATAAAACCTCCCGCAATTTCTCAGTATCAAACCCCCCTATTCGTATGATCTGTCATAATCACAGCCATTCTTCTCCTCCTATCGCTCCCTGTGCTAGCAGCCGGAATTACAATACTACTAACGGACCGAAACCTTAACACAACTTTCTTTGACCCTGCTGGAGGGGGGGACCCCATCCTGTACCAACACCTATTCTGATTCTTCGGCCACCCTGAAGTATATATCTTGAT
>Hn17
GCAGGCATAGTAGGAATAGCCCTGAGCCTATTAATTCGAGCCGAACTCTGCCAGCCCGGCTCCCTCCTAGGGGATGACCAAATCTACAATGTTATTGTAACAGCGCATGCATTTATTATAATCTTCTTTATAGTAATACCTATCATAATCGGGGGCTTTGGAAACTGATTAGTCCCACTAATAATCGGGGCCCCAGACATAGCCTTTCCCCGAATAAACAACATAAGCTTTTGACTCCTCCCCCCCTCTTTTCTATTACTCTTAGCCTCCGCCGGCATTGAAGCCGGGGCGGGAACAGGTTGAACTGTCTACCCTCCTCTCGCTGGAAACCTTGCTCACGCAGGCGCCTCTGTTGACCTTACAATCTTCTCCTTACACCTAGCAGGTGTTTCTTCAATTCTTGGAGCCATCAACTTTATCACAACCATCATCAACATAAAACCTCCCGCAATTTCTCAGTATCAAACCCCCCTATTCGTATGATCTGTTATAATCACAGCCATTCTTCTCCTTCTATCGCTCCCTGTGCTAGCAGCCGGAATTACAATACTACTAACGGACCGAAACCTTAACACAACTTTCTTTGACCCTGCTGGAGGGGGGGACCCTATCCTGTACCAACACTTATTCTGATTCTTCGGCCACCCTGAAGTATATATCTTGAT
>Hn18
GCAGGCATAGTAGGAATAGCCCTGAGCCTATTAATTCGAGCCGAACTCTGCCAGCCCGGCTCCCTCCTAGGGGATGACCAAATCTACAATGTTATTGTAACAGCGCATGCATTTATTATAATCTTCTTTATAGTAATACCTATCATAATCGGGGGCTTTGGAAACTGATTAGTCCCACTAATAATCGGGGCCCCAGACATAGCCTTTCCCCGAATAAACAACATAAGCTTTTGACTCCTCCCCCCCTCTTTTCTATTACTCTTAGCCTCCGCCGGCATTGAAGCCGGGGCGGGAACAGGTTGAACTGTCTACCCCCCTCTCGCTGGAAACCTTGCTCACGCAGGCGCCTCTGTTGACCTTACAATCTTCTCCTTACACCTAGCAGGTGTTTCTTCAATTCTTGGAGCCATCAACTTTATCACAACCATCATCAACATAAAACCTCCCGCAATTTCTCAGTATCAAACCCCCCTATTCGTATGATCTGTTATAATCACAGCCATTCTTCTCCTTCTATCGCTCCCTGTGCTAGCAGCCGGAATTACAATACTACTAACGGACCGAAACCTTAACACAACTTTCTTTGACCCTGCTGGAGGGGGGGACCCTATCCTGTACCAACACTTATTCTGATTCTTCGGCCACCCTGAAGTATATATCTTGAT
>Hn19
GCAGGCATAGTAGGCATAGCCCTGAGCCTATTAATTCGAGCCGAACTCTGCCAGCCCGGCTCCCTCCTAGGGGATGACCAAATCTACAATGTTATTGTAACAGCGCATGCATTTATTATAATCTTCTTTATAGTAATACCTATCATAATTGGGGGCTTTGGAAACTGGTTAGTCCCACTAATAATCGGGGCCCCAGACATAGCCTTTCCCCGAATGAACAACATAAGCTTTTGACTCCTCCCCCCCTCTTTTCTATTACTCTTAGCCTCCGCCGGCATTGAAGCCGGAGCGGGAACAGGTTGAACTGTCTACCCCCCTCTCGCTGGAAACCTTGCTCACGCAGGCGCCTCTGTTGACCTTACAATCTTCTCTTTACACCTAGCAGGTGTTTCTTCAATTCTTGGGGCCATCAACTTTATCACAACCATCATCAACATAAAACCTCCCGCAATTTCTCAGTATCAAACCCCCCTATTCGTATGATCTGTCATAATCACAGCCATTCTTCTCCTCCTATCGCTCCCTGTGCTAGCAGCCGGAATTACAATACTACTAACGGACCGAAACCTTAACACAACTTTCTTTGACCCTGCTGGAGGGGGGGACCCCATCCTGTACCAACACCTATTCTGATTCTTCGGCCACCCTGAAGTATATATCTTGAT
>Hn20
GCAGGCATAGTAGGCATAGCCCTGAGCCTATTAATTCGAGCCGAACTCTGCCAGCCCGGCTCCCTCCTAGGGGATGACCAAATCTACAATGTTATTGTAACAGCGCATGCATTTATTATAATCTTCTTTATAGTAATACCTATCATAATTGGGGGCTTTGGAAACTGGTTAGTCCCACTAATAATCGGGGCCCCAGACATAGCCTTTCCCCGAATAAACAACATAAGCTTTTGACTCCTCCCCCCCTCTTTTCTATTACTCTTAGCCTCCGCCGGCATTGAAGCCGGAGCGGGAACAGGTTGAACTGTCTACCCCCCTCTCGCTGGAAACCTTGCTCACGCAGGCGCCTCTGTTGACCTTACAATCTTCTCTTTACACCTAGCAGGTGTTTCTTCAATTCTTGGGGCCATCAACTTTATCACAACCATCATCAACATAAAACCTCCCGCAATTTCTCAGTATCAAACCCCCCTATTCGTATGATCTGTCATAATCACAGCCATTCTTCTCCTCCTATCGCTCCCTGTGCTAGCAGCCGGAATTACAATACTACTAACGGACCGAAACCTTAACACAACTTTCTTTGACCCTGCTGGAGGGGGGGACCCCATCCTGTACCAACACCTATTCTGATTCTTCGGCCACCCTGAAGTATATATCTTGAT
>Hn21
GCAGGCATAGTAGGCATAGCCCTGAGCCTATTAATTCGAGCCGAACTCTGCCAGCCCGGCTCCCTCCTAGGGGATGACCAAATCTACAATGTTATTGTAACAGCGCATGCATTTATTATAATCTTCTTTATAGTAATACCTATCATAATTGGGGGCTTTGGAAACTGGTTAGTCCCACTAATAATCGGGGCCCCAGACATAGCCTTTCCCCGAATAAACAACATAAGCTTTTGACTCCTCCCCCCCTCTTTTCTATTACTCTTAGCCTCCGCCGGCATTGAAGCCGGAGCGGGAACAGGTTGAACTGTCTACCCCCCTCTCGCTGGAAACCTTGCTCACGCAGGCGCCTCTGTTGACCTTACAATCTTCTCTTTACACCTAGCAGGTGTTTCTTCAATTCTTGGGGCCATCAACTTTATCACAACCATCATCAACATAAAACCTCCCGCAATTTCTCAGTATCAAACCCCCCTATTCGTATGATCTGTCATAATCACAGCCATTCTTCTCCTCCTATCGCTCCCTGTGCTAGCAGCCGGAATTACAATACTACTAACGGACCGAAACCTTAACACAACTTTCTTTGACCCTGCTGGAGGGGGGGACCCCATCCTGTACCAACACCTATTCTGATTCTTCGGCCACCCTGAAGTATATATCTTGAT
>Hn22
GCAGGCATAGTAGGCATAGCCCTGAGCCTATTAATTCGAGCCGAACTCTGCCAGCCCGGCTCCCTCCTAGGGGATGACCAAATCTACAATGTTATTGTAACAGCGCATGCATTTATTATAATCTTCTTTATAGTAATACCTATCATAATTGGGGGCTTTGGAAACTGGTTAGTCCCACTAATAATCGGGGCCCCAGACATAGCCTTTCCCCGAATAAACAACATAAGCTTTTGACTCCTCCCCCCCTCTTTTCTATTACTCTTAGCCTCCGCCGGCATTGAAGCCGGAGCGGGAACAGGTTGAACTGTCTACCCCCCTCTCGCTGGAAACCTTGCTCACGCAGGCGCCTCTGTTGACCTTACAATCTTCTCTTTACACCTAGCAGGTGTTTCTTCAATTCTTGGGGCCATCAACTTTATCACAACCATCATCAACATAAAACCTCCCGCAATTTCTCAGTATCAAACCCCCCTATTCGTATGATCTGTCATAATCACAGCCATTCTTCTCCTCCTATCGCTCCCTGTGCTAGCAGCCGGAATTACAATACTACTAACGGACCGAAACCTTAACACAACTTTCTTTGACCCTGCTGGAGGGGGGGACCCCATCCTGTACCAACACCTATTCTGATTCTTCGGCCACCCTGAAGTATATATCTTGAT
>Hn23
GCAGGCATAGTAGGAATAGCCCTGAGCCTATTAATTCGAGCCGAACTCTGCCAGCCCGGCTCCCTCCTAGGGGATGACCAAATCTACAATGTTATTGTAACAGCGCATGCATTTATTATAATCTTCTTTATAGTAATACCTATCATAATCGGGGGCTTTGGAAACTGATTAGTCCCACTAATAATCGGGGCCCCAGACATAGCCTTTCCCCGAATAAACAACATAAGCTTTTGACTCCTCCCCCCCTCTTTTCTATTACTCTTAGCCTCCGCCGGCATTGAAGCCGGGGCGGGAACAGGTTGAACTGTCTACCCCCCTCTCGCTGGAAACCTTGCTCACGCAGGCGCCTCTGTTGACCTTACAATCTTCTCCTTACACCTAGCAGGTGTTTCTTCAATTCTTGGAGCCATCAACTTTATCACAACCATCATCAACATAAAACCTCCCGCAATTTCTCAGTATCAAACCCCCCTATTCGTATGATCTGTTATAATCACAGCCATTCTTCTCCTTCTATCGCTCCCTGTGCTAGCAGCCGGAATTACAATACTACTAACGGACCGAAACCTTAACACAACTTTCTTTGACCCTGCTGGAGGGGGGGACCCTATCCTGTACCAACACTTATTCTGATTCTTCGGCCACCCTGAAGTATATATCTTGAT
>Hn24
GCAGGCATAGTAGGCATAGCCCTGAGCCTATTAATTCGAGCCGAACTCTGCCAGCCCGGCTCCCTCCTAGGGGATGACCAAATCTACAATGTTATTGTAACAGCGCATGCATTTATTATAATCTTCTTTATAGTAATACCTATCATAATTGGGGGCTTTGGAAACTGGTTAGTCCCACTAATAATCGGGGCCCCAGACATAGCCTTTCCCCGAATAAACAACATAAGCTTTTGACTCCTCCCCCCCTCTTTTCTATTACTCTTAGCCTCCGCCGGCATTGAAGCCGGAGCGGGAACAGGTTGAACTGTCTACCCCCCTCTCGCTGGAAACCTTGCTCACGCAGGCGCCTCTGTTGACCTTACAATCTTCTCTTTACACCTAGCAGGTGTTTCTTCAATTCTTGGGGCCATCAACTTTATCACAACCATCATCAACATAAAACCTCCCGCAATTTCTCAGTATCAAACCCCCCTATTCGTATGATCTGTCATAATCACAGCCATTCTTCTCCTCCTATCGCTCCCTGTGCTAGCAGCCGGAATTACAATACTACTAACGGACCGAAACCTTAACACAACTTTCTTTGACCCTGCTGGAGGGGGGGACCCCATCCTGTACCAACACCTATTCTGATTCTTCGGCCACCCTGAAGTATATATCTTGAT
>Hn25
GCAGGCATAGTAGGCATAGCCCTGAGCCTATTAATTCGAGCCGAACTCTGCCAGCCCGGCTCCCTCCTAGGGGATGACCAAATCTACAATGTTATTGTAACAGCGCATGCATTTATTATAATCTTCTTTATAGTAATACCTATCATAATTGGGGGCTTTGGAAACTGGTTAGTCCCACTAATAATCGGGGCCCCAGACATAGCCTTTCCCCGAATAAACAACATAAGCTTTTGACTCCTCCCCCCCTCTTTTCTATTACTCTTAGCCTCCGCCGGCATTGAAGCCGGAGCGGGAACAGGTTGAACTGTCTACCCCCCTCTCGCTGGAAACCTTGCTCACGCAGGCGCCTCTGTTGACCTTACAATCTTCTCTTTACACCTAGCAGGTGTTTCTTCAATTCTTGGGGCCATCAACTTTATCACAACCATCATCAACATAAAACCTCCCGCAATTTCTCAGTATCAAACCCCCCTATTCGTATGATCTGTCATAATCACAGCCATTCTTCTCCTCCTATCGCTCCCTGTGCTAGCAGCCGGAATTACAATACTACTAACGGACCGAAACCTTAACACAACTTTCTTTGACCCTGCTGGAGGGGGGGACCCCATCCTGTACCAACACCTATTCTGATTCTTCGGCCACCCTGAAGTATATATCTTGAT
>Hn26
GCAGGCATAGTAGGAATAGCCCTGAGCCTATTAATTCGAGCCGAACTCTGCCAGCCCGGCTCCCTCCTAGGGGATGACCAAATCTACAATGTTATTGTAACAGCGCATGCATTTATTATAATCTTCTTTATAGTAATACCTATCATAATCGGGGGCTTTGGAAACTGATTAGTCCCACTAATAATCGGGGCCCCAGACATAGCCTTTCCCCGAATAAACAACATAAGCTTTTGACTCCTCCCCCCCTCTTTTCTATTACTCTTAGCCTCCGCCGGCATTGAAGCCGGGGCGGGAACAGGTTGAACTGTCTACCCCCCTCTCGCTGGAAACCTTGCTCACGCAGGCGCCTCTGTTGACCTTACAATCTTCTCCTTACACCTAGCAGGTGTTTCTTCAATTCTTGGAGCCATCAACTTTATCACAACCATCATCAACATAAAACCTCCCGCAATTTCTCAGTATCAAACCCCCCTATTCGTATGATCTGTTATAATCACAGCCATTCTTCTCCTTCTATCGCTCCCTGTGCTAGCAGCCGGAATTACAATACTACTAACGGACCGAAACCTTAACACAACTTTCTTTGACCCTGCTGGAGGGGGGGACCCTATCCTGTACCAACACTTATTCTGATTCTTCGGCCACCCTGAAGTATATATCTTGAT
>Hn27
GCAGGCATAGTAGGCATAGCCCTGAGCCTATTAATTCGAGCCGAACTCTGCCAGCCCGGCTCCCTCCTAGGGGATGACCAAATCTACAATGTTATTGTAACAGCGCATGCATTTATTATAATCTTCTTTATAGTAATACCTATCATAATTGGGGGCTTTGGAAACTGGTTAGTCCCACTAATAATCGGGGCCCCAGACATAGCCTTTCCCCGAATAAACAACATAAGCTTTTGACTCCTCCCCCCCTCTTTTCTATTACTCTTAGCCTCCGCCGGCATTGAAGCCGGAGCGGGAACAGGTTGAACTGTCTACCCCCCTCTCGCTGGAAACCTTGCTCACGCAGGCGCCTCTGTTGACCTTACAATCTTCTCTTTACACCTAGCAGGTGTTTCTTCAATTCTTGGGGCCATCAACTTTATCACAACCATCATCAACATAAAACCTCCCGCAATTTCTCAGTATCAAACCCCCCTATTCGTATGATCTGTCATAATCACAGCCATTCTTCTCCTCCTATCGCTCCCTGTGCTAGCAGCCGGAATTACAATACTACTAACGGACCGAAACCTTAACACAACTTTCTTTGACCCTGCTGGAGGGGGGGACCCCATCCTGTACCAACACCTATTCTGATTCTTCGGCCACCCTGAAGTATATATCTTGAT
>Hn28
GCAGGCATAGTAGGCATAGCCCTGAGCCTATTAATTCGAGCCGAACTCTGCCAGCCCGGCTCCCTCCTAGGGGATGACCAAATCTACAATGTTATTGTAACAGCGCATGCATTTATTATAATCTTCTTTATAGTAATACCTATCATAATCGGGGGCTTTGGAAACTGGTTAGTCCCGCTAATAATCGGGGCCCCAGACATAGCCTTTCCCCGAATAAACAACATAAGCTTTTGACTCCTCCCCCCCTCTTTTCTATTACTCTTAGCCTCCGCCGGCATTGAAGCCGGGGCGGGAACAGGTTGAACTGTCTACCCCCCTCTCGCTGGAAACCTTGCTCACGCAGGCGCCTCTGTTGACCTTACAATCTTCTCCTTACACCTAGCAGGTGTTTCTTCAATTCTTGGGGCCATCAACTTTATCACAACCATCATCAACATAAAACCTCCCGCAATTTCTCAGTATCAAACCCCCCTATTCGTATGATCTGTCATAATCACAGCCGTTCTTCTCCTTCTATCGCTCCCTGTGCTAGCAGCCGGAATTACAATACTACTAACGGACCGAAACCTTAACACAACTTTCTTTGACCCTGCTGGAGGGGGGGACCCCATCCTGTACCAACACCTATTCTGATTCTTCGGCCACCCTGAAGTATATATCTTGAT
>Hn29
GCAGGCATAGTAGGCATAGCCCTGAGCCTATTAATTCGAGCCGAACTCTGCCAGCCCGGCTCCCTCCTAGGGGATGACCAAATCTACAATGTTATTGTAACAGCGCATGCATTTATTATAATCTTCTTTATAGTAATACCTATCATAATCGGGGGCTTTGGAAACTGGTTAGTCCCACTAATAATCGGGGCCCCAGACATAGCCTTTCCCCGAATAAACAACATAAGCTTTTGACTCCTCCCCCCCTCTTTTCTATTACTCTTAGCCTCCGCCGGCATTGAAGCCGGAGCGGGAACAGGTTGAACTGTCTACCCCCCTCTCGCTGGAAACCTTGCTCACGCAGGCGCCTCTGTTGACCTTACAATCTTCTCCTTGCACCTAGCAGGTGTTTCTTCAATTCTTGGAGCCATCAACTTTATCACAACCATCATCAACATAAAACCTCCCGCAATTTCTCAGTATCAAACCCCCCTATTCGTATGATCTGTCATAATCACAGCCATTCTTCTCCTCCTATCGCTCCCTGTGCTAGCAGCCGGAATTACAATACTACTAACGGACCGAAACCTTAACACAACTTTCTTTGACCCTGCTGGAGGGGGAGACCCCATCCTGTACCAACACCTATTCTGATTCTTTGGCCACCCTGAAGTATATATCTTGAT
>Hn30
GCAGGCATAGTAGGCATAGCCCTGAGCCTATTAATTCGAGCCGAACTCTGCCAGCCCGGCTCCCTCCTAGGGGATGACCAAATCTACAATGTTATTGTAACAGCGCATGCATTTATTATAATCTTCTTTATAGTAATACCTATCATAATTGGGGGCTTTGGAAACTGGTTAGTCCCACTAATAATCGGGGCCCCAGACATAGCCTTTCCCCGAATAAACAACATAAGCTTTTGACTCCTCCCCCCCTCTTTTCTATTACTCTTAGCCTCCGCCGGCATTGAAGCCGGAGCGGGAACAGGTTGAACTGTCTACCCCCCTCTCGCTGGAAACCTTGCTCACGCAGGCGCCTCTGTTGACCTTACAATCTTCTCTTTACACCTAGCAGGTGTTTCTTCAATTCTTGGGGCCATCAACTTTATCACAACCATCATCAACATAAAACCTCCCGCAATTTCTCAGTATCAAACCCCCCTATTCGTATGATCTGTCATAATCACAGCCATTCTTCTCCTCCTATCGCTCCCTGTGCTAGCAGCCGGAATTACAATACTACTAACGGACCGAAACCTTAACACAACTTTCTTTGACCCTGCTGGAGGGGGGGACCCCATCCTGTACCAACACCTATTCTGATTCTTCGGCCACCCTGAAGTATATATCTTGAT
>WJ1
GCAGGCATAGTAGGCATAGCCCTGAGCCTATTAATTCGAGCCGAACTCTGCCAGCCCGGCTCCCTCCTAGGGGATGACCAAATCTACAATGTTATTGTAACAGCGCATGCATTTATTATAATCTTCTTTATAGTAATACCTATCATAATCGGGGGCTTTGGAAACTGGTTAGTCCCACTAATAATCGGGGCCCCAGACATAGCCTTTCCCCGAATAAACAACATAAGCTTTTGACTCCTCCCCCCCTCTTTTCTATTACTCTTAGCCTCCGCCGGCATTGAAGCCGGAGCGGGAACAGGTTGAACTGTCTACCCCCCTCTCGCTGGAAACCTTGCTCACGCAGGCGCCTCTGTTGACCTTACAATCTTCTCCTTGCACCTAGCAGGTGTTTCTTCAATTCTTGGAGCCATCAACTTTATCACAACCATCATCAACATAAAACCTCCCGCAATTTCTCAGTATCAAACCCCCCTATTCGTATGATCTGTCATAATCACAGCCATTCTTCTCCTCCTATCGCTCCCTGTGCTAGCAGCCGGAATTACAATACTACTAACGGACCGAAACCTCAACACAACTTTCTTTGACCCTGCTGGAGGGGGAGACCCCATCCTGTACCAACACCTATTCTGATTCTTTGGCCACCCTGAAGTATATATCTTGAT
>WJ2
GCAGGCATAGTAGGCATAGCCCTGAGCCTATTAATTCGAGCCGAACTCTGCCAGCCCGGCTCCCTCCTAGGGGATGACCAAATCTACAATGTTATTGTAACAGCGCATGCATTTATTATAATCTTCTTTATAGTAATACCTATCATAATCGGGGGCTTTGGAAACTGGTTAGTCCCACTAATAATCGGGGCCCCAGACATAGCCTTTCCCCGAATAAACAACATAAGCTTTTGACTCCTCCCCCCCTCTTTTCTATTACTCTTAGCCTCCGCCGGCATTGAAGCCGGAGCGGGAACAGGTTGAACTGTCTACCCCCCTCTCGCTGGAAACCTTGCTCACGCAGGCGCCTCTGTTGACCTTACAATCTTCTCCTTGCACCTAGCAGGTGTTTCTTCAATTCTTGGAGCCATCAACTTTATCACAACCATCATCAACATAAAACCTCCCGCAATTTCTCAGTATCAAACCCCCCTATTCGTATGATCTGTCATAATCACAGCCATTCTTCTCCTCCTATCGCTCCCTGTGCTAGCAGCCGGAATTACAATACTACTAACGGACCGAAACCTCAACACAACTTTCTTTGACCCTGCTGGAGGGGGAGACCCCATCCTGTACCAACACCTATTCTGATTCTTTGGCCACCCTGAAGTATATATCTTGAT
>WJ3
GCAGGCATAGTAGGCATAGCCCTGAGCCTATTAATTCGAGCCGAACTCTGCCAGCCCGGCTCCCTCCTAGGGGATGACCAAATCTACAATGTTATTGTAACAGCGCATGCATTTATTATAATCTTCTTTATAGTAATACCTATCATAATCGGGGGCTTTGGAAACTGGTTAGTCCCACTAATAATCGGGGCCCCAGACATAGCCTTTCCCCGAATAAACAACATAAGCTTTTGACTCCTCCCCCCCTCTTTTCTATTACTCTTAGCCTCCGCCGGCATTGAAGCCGGAGCGGGAACAGGTTGAACTGTCTACCCCCCTCTCGCTGGAAACCTTGCTCACGCAGGCGCCTCTGTTGACCTTACAATCTTCTCCTTGCACCTAGCAGGTGTTTCTTCAATTCTTGGAGCCATCAACTTTATCACAACCATCATCAACATAAAACCTCCCGCAATTTCTCAGTATCAAACCCCCCTATTCGTATGATCTGTCATAATCACAGCCATTCTTCTCCTCCTATCGCTCCCTGTGCTAGCAGCCGGAATTACAATACTACTAACGGACCGAAACCTTAACACAACTTTCTTTGACCCTGCTGGAGGGGGAGACCCCATCCTGTACCAACACCTATTCTGATTCTTTGGCCACCCTGAAGTATATATCTTGAT
>WJ4
GCAGGCATAGTAGGCATAGCCCTGAGCCTATTAATTCGAGCCGAACTCTGCCAGCCCGGCTCCCTCCTAGGGGATGACCAAATCTACAATGTTATTGTAACAGCGCATGCATTTATTATAATCTTCTTTATAGTAATACCTATCATAATCGGGGGCTTTGGAAACTGGTTAGTCCCACTAATAATCGGGGCCCCAGACATAGCCTTTCCCCGAATAAACAACATAAGCTTTTGACTCCTCCCCCCCTCTTTTCTATTACTCTTAGCCTCCGCCGGCATTGAAGCCGGAGCGGGAACAGGTTGAACTGTCTACCCCCCTCTCGCTGGAAACCTTGCTCACGCAGGCGCCTCTGTTGACCTTACAATCTTCTCCTTGCACCTAGCAGGTGTTTCTTCAATTCTTGGAGCCATCAACTTTATCACAACCATCATCAACATAAAACCTCCCGCAATTTCTCAGTATCAAACCCCCCTATTCGTATGATCTGTCATAATCACGGCCATTCTTCTCCTCCTATCGCTCCCTGTGCTAGCAGCCGGAATTACAATACTACTAACGGACCGAAACCTTAACACAACTTTCTTTGACCCTGCTGGAGGGGGAGACCCTATCCTGTACCAACACCTATTCTGATTCTTTGGCCACCCTGAAGTATATATCTTGAT
>WJ5
GCAGGCATAGTAGGCATAGCCCTGAGCCTATTAATTCGAGCCGAACTCTGCCAGCCCGGCTCCCTCCTAGGGGATGACCAAATCTACAATGTTATTGTAACAGCGCATGCATTTATTATAATCTTCTTTATAGTAATACCTATCATAATCGGGGGCTTTGGAAACTGGTTAGTCCCACTAATAATCGGGGCCCCAGACATAGCCTTTCCCCGAATGAACAACATAAGCTTTTGACTCCTCCCCCCCTCTTTTCTATTACTCTTAGCCTCCGCCGGCATTGAAGCCGGAGCGGGAACAGGTTGAACTGTCTACCCCCCTCTCGCTGGAAACCTTGCTCACGCAGGCGCCTCTGTTGACCTTACAATCTTCTCCTTGCACCTAGCAGGTGTTTCTTCAATTCTTGGAGCCATCAACTTTATCACAACCATCATCAACATAAAACCTCCCGCAATTTCTCAGTATCAAACCCCCCTATTCGTATGATCTGTCATAATCACAGCCATTCTTCTCCTCCTATCGCTCCCTGTGCTAGCAGCCGGAATTACAATACTACTAACGGACCGAAACCTTAACACAACTTTCTTTGACCCTGCTGGAGGGGGAGACCCCATCCTGTACCAACACCTATTCTGATTCTTTGGCCACCCTGAAGTATATATCTTGAT
>WJ6
GCAGGCATAGTAGGCATAGCCCTGAGCCTATTAATTCGAGCCGAACTCTGCCAGCCCGGCTCCCTCCTAGGGGATGACCAAATCTACAATGTTATTGTAACAGCGCATGCATTTATTATAATCTTCTTTATAGTAATACCTATCATAATCGGGGGCTTTGGAAACTGGTTAGTCCCACTAATAATCGGGGCCCCAGACATAGCCTTTCCCCGAATAAACAACATAAGCTTTTGACTCCTCCCCCCCTCTTTTCTATTACTCTTAGCCTCCGCCGGCATTGAAGCCGGAGCGGGAACAGGTTGAACTGTCTACCCCCCTCTCGCTGGAAACCTTGCTCACGCAGGCGCCTCTGTTGACCTTACAATCTTCTCCTTGCACCTAGCAGGTGTTTCTTCAATTCTTGGAGCCATCAACTTTATCACAACCATCATCAACATAAAACCTCCCGCAATTTCTCAGTATCAAACCCCCCTATTCGTATGATCTGTCATAATCACAGCCATTCTTCTCCTCCTATCGCTCCCTGTGCTAGCAGCCGGAATTACAATACTACTAACGGACCGAAACCTTAACACAACTTTCTTTGACCCTGCTGGAGGGGGAGACCCCATCCTGTACCAACACCTATTCTGATTCTTTGGCCACCCTGAAGTATATATCTTGAT
>WJ7
GCAGGCATAGTAGGCATAGCCCTGAGCCTATTAATTCGAGCCGAACTCTGCCAGCCCGGCTCCCTCCTAGGGGATGACCAAATCTACAATGTTATTGTAACAGCGCATGCATTTATTATAATCTTCTTTATAGTAATACCTATCATAATCGGGGGCTTTGGAAACTGGTTAGTCCCATTAATAATCGGGGCCCCAGACATAGCCTTTCCCCGAATAAACAACATAAGCTTTTGACTCCTCCCCCCCTCTTTTCTATTACTCTTAGCCTCCGCCGGCATTGAAGCCGGAGCGGGAACAGGTTGAACTGTCTACCCCCCTCTCGCCGGAAACCTTGCTCACGCAGGCGCCTCTGTTGACCTTACAATCTTCTCTTTACACCTAGCAGGTGTTTCTTCAATTCTTGGGGCCATCAACTTTATCACAACCATCATCAACATAAAACCTCCCGCAATTTCTCAGTATCAAACCCCCCTATTCGTATGATCTGTCATAATCACAGCCATTCTTCTCCTCCTATCGCTCCCTGTGCTAGCAGCCGGAATTACAATACTACTAACGGACCGAAACCTTAACACAACTTTCTTTGACCCTGCTGGAGGGGGGGACCCCATCCTGTACCAACACCTATTCTGATTCTTCGGCCACCCTGAAGTATATATCTTGAT
>WJ8
GCAGGCATAGTAGGCATAGCCCTGAGCCTATTAATTCGAGCCGAACTCTGCCAGCCCGGCTCCCTCCTAGGGGATGACCAAATCTACAATGTTATTGTAACAGCGCATGCATTTATTATAATCTTCTTTATAGTAATACCTATCATAATCGGGGGCTTTGGAAACTGGTTAGTCCCACTAATAATCGGGGCCCCAGACATAGCCTTTCCCCGAATGAACAACATAAGCTTTTGACTCCTCCCCCCCTCTTTTCTATTACTCTTAGCCTCCGCCGGCATTGAAGCCGGAGCGGGAACAGGTTGAACTGTCTACCCCCCTCTCGCTGGAAACCTTGCTCACGCAGGCGCCTCTGTTGACCTTACAATCTTCTCCTTGCACCTAGCAGGTGTTTCTTCAATTCTTGGAGCCATCAACTTTATCACAACCATCATCAACATAAAACCTCCCGCAATTTCTCAGTATCAAACCCCCCTATTCGTATGATCTGTCATAATCACAGCCATTCTTCTCCTCCTATCGCTCCCTGTGCTAGCAGCCGGAATTACAATACTACTAACGGACCGAAACCTTAACACAACTTTCTTTGACCCTGCTGGAGGGGGAGACCCCATCCTGTACCAACACCTATTCTGATTCTTTGGCCACCCTGAAGTATATATCTTGAT
>WJ9
GCAGGCATAGTAGGCATAGCCCTGAGCCTATTAATTCGAGCCGAACTCTGCCAGCCCGGCTCCCTCCTAGGGGATGACCAAATCTACAATGTTATTGTAACAGCGCATGCATTTATTATAATCTTCTTTATAGTAATACCTATCATAATCGGGGGCTTTGGAAACTGGTTAGTCCCACTAATAATCGGGGCCCCAGACATAGCCTTTCCCCGAATAAACAACATAAGCTTTTGACTCCTCCCCCCCTCTTTTCTATTACTCTTAGCCTCCGCCGGCATTGAAGCCGGAGCGGGAACAGGTTGAACTGTCTACCCCCCTCTCGCTGGAAACCTTGCTCACGCAGGCGCCTCTGTTGACCTTACAATCTTCTCCTTGCACCTAGCAGGTGTTTCTTCAATTCTTGGAGCCATCAACTTTATCACAACCATCATCAACATAAAACCTCCCGCAATTTCTCAGTATCAAACCCCCCTATTCGTATGATCTGTCATAATCACAGCCATTCTTCTCCTCCTATCGCTCCCTGTGCTAGCAGCCGGAATTACAATACTACTAACGGACCGAAACCTTAACACAACTTTCTTTGACCCTGCTGGAGGGGGAGACCCCATCCTGTACCAACACCTATTCTGATTCTTTGGCCACCCTGAAGTATATATCTTGAT
>WJ10
GCAGGCATAGTAGGCATAGCCCTGAGCCTATTAATTCGAGCCGAACTCTGCCAGCCCGGCTCCCTCCTAGGGGATGACCAAATCTACAATGTTATTGTAACAGCGCATGCATTTATTATAATCTTCTTTATAGTAATACCTATCATAATCGGGGGCTTTGGAAACTGGTTAGTCCCACTAATAATCGGGGCCCCAGACATAGCCTTTCCCCGAATAAACAACATAAGCTTTTGACTCCTCCCCCCCTCTTTTCTATTACTCTTAGCCTCCGCCGGCATTGAAGCCGGAGCGGGAACAGGTTGAACTGTCTACCCCCCTCTCGCTGGAAACCTTGCTCACGCAGGCGCCTCTGTTGACCTTACAATCTTCTCCTTGCACCTAGCAGGTGTTTCTTCAATTCTTGGAGCCATCAACTTTATCACAACCATCATCAACATAAAACCTCCCGCAATTTCTCAGTATCAAACCCCCCTATTCGTATGATCTGTCATAATCACAGCCATTCTTCTCCTCCTATCGCTCCCTGTGCTAGCAGCCGGAATTACAATACTACTAACGGACCGAAACCTTAACACAACTTTCTTTGACCCTGCTGGAGGGGGAGACCCCATCCTGTACCAACACCTATTCTGATTCTTTGGCCACCCTGAAGTATATATCTTGAT
>WJ11
GCAGGCATAGTAGGCATAGCCCTGAGCCTATTAATTCGAGCCGAACTCTGCCAGCCCGGCTCCCTCCTAGGGGATGACCAAATCTACAATGTTATTGTAACAGCGCATGCATTTATTATAATCTTCTTTATAGTAATACCTATCATAATCGGGGGCTTTGGAAACTGGTTAGTCCCACTAATAATCGGGGCCCCAGACATAGCCTTTCCCCGAATAAACAACATAAGCTTTTGACTCCTCCCCCCCTCTTTTCTATTACTCTTAGCCTCCGCCGGCATTGAAGCCGGAGCGGGAACAGGTTGAACTGTCTACCCCCCTCTCGCTGGAAACCTTGCTCACGCAGGCGCCTCTGTTGACCTTACAATCTTCTCCTTGCACCTAGCAGGTGTTTCTTCAATTCTTGGAGCCATCAACTTTATCACAACCATCATCAACATAAAACCTCCCGCAATTTCTCAGTATCAAACCCCCCTATTCGTATGATCTGTCATAATCACAGCCATTCTTCTCCTCCTATCGCTCCCTGTGCTAGCAGCCGGAATTACAATACTACTAACGGACCGAAACCTTAACACAACTTTCTTTGACCCTGCTGGAGGGGGAGACCCCATCCTGTACCAACACCTATTCTGATTCTTTGGCCACCCTGAAGTATATATCTTGAT
>WJ12
GCAGGCATAGTAGGCATAGCCCTGAGCCTATTAATTCGAGCCGAACTCTGCCAGCCCGGCTCCCTCCTAGGGGATGACCAAATCTACAATGTTATTGTAACAGCGCATGCATTTATTATAATCTTCTTTATAGTAATACCTATCATAATCGGGGGCTTTGGAAACTGGTTAGTCCCACTAATAATCGGGGCCCCAGACATAGCCTTTCCCCGAATAAACAACATAAGCTTTTGACTCCTCCCCCCCTCTTTTCTATTACTCTTAGCCTCCGCCGGCATTGAAGCCGGAGCGGGAACAGGTTGAACTGTCTACCCCCCTCTCGCTGGAAACCTTGCTCACGCAGGCGCCTCTGTTGACCTTACAATCTTCTCCTTGCACCTAGCAGGTGTTTCTTCAATTCTTGGAGCCATCAACTTTATCACAACCATCATCAACATAAAACCTCCCGCAATTTCTCAGTATCAAACCCCCCTATTCGTATGATCTGTCATAATCACAGCCATTCTTCTCCTCCTATCGCTCCCTGTGCTAGCAGCCGGAATTACAATACTACTAACGGACCGAAACCTTAACACAACTTTCTTTGACCCTGCTGGAGGGGGAGACCCCATCCTGTACCAACACCTATTCTGATTCTTTGGCCACCCTGAAGTATATATCTTGAT
>WJ13
GCAGGCATAGTAGGCATAGCCCTGAGCCTATTAATTCGAGCCGAACTCTGCCAGCCCGGCTCCCTCCTAGGGGATGACCAAATCTACAATGTTATTGTAACAGCGCATGCATTTATTATAATCTTCTTTATAGTAATACCTATCATAATCGGGGGCTTTGGAAACTGGTTAGTCCCACTAATAATCGGGGCCCCAGACATAGCCTTTCCCCGAATAAACAACATAAGCTTTTGACTCCTCCCCCCCTCTTTTCTATTACTCTTAGCCTCCGCCGGCATTGAAGCCGGAGCGGGAACAGGTTGAACTGTCTACCCCCCTCTTGCTGGAAACCTTGCTCACGCAGGCGCCTCTGTTGACCTTACAATCTTCTCCTTACACCTAGCAGGTGTTTCTTCAATTCTTGGAGCCATCAACTTTATCACAACCATCATCAACATAAAACCTCCCGCAATTTCTCAGTATCAAACCCCCCTATTCGTATGATCTGTCATAATCACAGCCATTCTTCTCCTCCTATCGCTCCCTGTGCTAGCAGCCGGAATTACAATACTACTAACGGACCGAAACCTTAACACAACTTTCTTTGACCCTGCTGGAGGGGGAGACCCCATCCTGTACCAACACCTATTCTGATTCTTTGGCCACCCTGAAGTATATATCTTGAT
>WJ14
GCAGGCATAGTAGGCATAGCCCTGAGCCTATTAATTCGAGCCGAACTCTGCCAGCCCGGCTCCCTCCTAGGGGATGACCAAATCTACAATGTTATTGTAACAGCGCATGCATTTATTATAATCTTCTTTATAGTAATACCTATCATAATCGGGGGCTTTGGAAACTGGTTAGTCCCACTAATAATCGGGGCCCCAGACATAGCCTTTCCCCGAATAAACAACATAAGCTTTTGACTCCTCCCCCCCTCTTTTCTATTACTCTTAGCCTCCGCCGGCATTGAAGCCGGAGCGGGAACAGGTTGAACTGTCTACCCCCCTCTCGCTGGAAACCTTGCTCACGCAGGCGCCTCTGTTGACCTTACAATCTTCTCCTTGCACCTAGCAGGTGTTTCTTCAATTCTTGGAGCCATCAACTTTATCACAACCATCATCAACATAAAACCTCCCGCAATTTCTCAGTATCAAACCCCCCTATTCGTATGATCTGTCATAATCACAGCCATTCTTCTCCTCCTATCGCTCCCTGTGCTAGCAGCCGGAATTACAATACTACTAACGGACCGAAACCTTAACACAACTTTCTTTGACCCTGCTGGAGGGGGAGACCCCATCCTGTACCAACACCTATTCTGATTCTTTGGCCACCCTGAAGTATATATCTTGAT
>WJ15
GCAGGCATAGTAGGCATAGCCCTGAGCCTATTAATTCGAGCCGAACTCTGCCAGCCCGGCTCCCTCCTAGGGGATGACCAAATCTACAATGTTATTGTAACAGCGCATGCATTTATTATAATCTTCTTTATAGTAATACCTATCATAATCGGGGGCTTTGGAAACTGGTTAGTCCCACTAATAATCGGGGCCCCAGACATAGCCTTTCCCCGAATAAACAACATAAGCTTTTGACTCCTCCCCCCCTCTTTTCTATTACTCTTAGCCTCCGCCGGCATTGAAGCCGGAGCGGGAACAGGTTGAACTGTCTACCCCCCTCTCGCTGGAAACCTTGCTCACGCAGGCGCCTCTGTTGACCTTACAATCTTCTCCTTGCACCTAGCAGGTGTTTCTTCAATTCTTGGAGCCATCAACTTTATCACAACCATCATCAACATAAAACCTCCCGCAATTTCTCAGTATCAAACCCCCCTATTCGTATGATCTGTCATAATCACAGCCATTCTTCTCCTCCTATCGCTCCCTGTGCTAGCAGCCGGAATTACAATACTACTAACGGACCGAAACCTTAACACAACTTTCTTTGACCCTGCTGGAGGGGGAGACCCCATCCTGTACCAACACCTATTCTGATTCTTTGGCCACCCTGAAGTATATATCTTGAT
>WJ16
GCAGGCATAGTAGGCATAGCCCTGAGCCTATTAATTCGAGCCGAACTCTGCCAGCCCGGCTCCCTCCTAGGGGATGACCAAATCTACAATGTTATTGTAACAGCGCATGCATTTATTATAATCTTCTTTATAGTAATACCTATCATAATCGGGGGCTTTGGAAACTGGTTAGTCCCACTAATAATCGGGGCCCCAGACATAGCCTTTCCCCGAATAAACAACATAAGCTTTTGACTCCTCCCCCCCTCTTTTCTATTACTCTTAGCCTCCGCCGGCATTGAAGCCGGAGCGGGAACAGGTTGAACTGTCTACCCCCCTCTCGCTGGAAACCTTGCTCACGCAGGCGCCTCTGTTGACCTTACAATCTTCTCCTTGCACCTAGCAGGTGTTTCTTCAATTCTTGGAGCCATCAACTTTATCACAACCATCATCAACATAAAACCTCCCGCAATTTCTCAGTATCAAACCCCCCTATTCGTATGATCTGTCATAATCACAGCCATTCTTCTCCTCCTATCGCTCCCTGTGCTAGCAGCCGGAATTACAATACTACTAACGGACCGAAACCTTAACACAACTTTCTTTGACCCTGCTGGAGGGGGAGACCCCATCCTGTACCAACACCTATTCTGATTCTTTGGCCACCCTGAAGTATATATCTTGAT
>WJ17
GCAGGCATAGTAGGCATAGCCCTGAGCCTATTAATTCGAGCCGAACTCTGCCAGCCCGGCTCCCTCCTAGGGGATGACCAAATCTACAATGTTATTGTAACAGCGCATGCATTTATTATAATCTTCTTTATAGTAATACCTATCATAATCGGGGGCTTTGGAAACTGGTTAGTCCCACTAATAATCGGGGCCCCAGACATAGCCTTTCCCCGAATAAACAACATAAGCTTTTGACTCCTCCCCCCCTCTTTTCTATTACTCTTAGCCTCCGCCGGCATTGAAGCCGGAGCGGGAACAGGTTGAACTGTCTACCCCCCTCTCGCTGGAAACCTTGCTCACGCAGGCGCCTCTGTTGACCTTACAATCTTCTCCTTGCACCTAGCAGGTGTTTCTTCAATTCTTGGAGCCATCAACTTTATCACAACCATCATCAACATAAAACCTCCCGCAATTTCTCAGTATCAAACCCCCCTATTCGTATGATCTGTCATAATCACAGCCATTCTTCTCCTCCTATCGCTCCCTGTGCTAGCAGCCGGAATTACAATACTACTAACGGACCGAAACCTTAACACAACTTTCTTTGACCCTGCTGGAGGGGGAGACCCCATCCTGTACCAACACCTATTCTGATTCTTTGGCCACCCTGAAGTATATATCTTGAT
>WJ18
GCAGGCATAGTAGGCATAGCCCTGAGCCTATTAATTCGAGCCGAACTCTGCCAGCCCGGCTCCCTCCTAGGGGATGACCAAATCTACAATGTTATTGTAACAGCGCATGCATTTATTATAATCTTCTTTATAGTAATACCTATCATAATCGGGGGCTTTGGAAACTGGTTAGTCCCACTAATAATCGGGGCCCCAGACATAGCCTTTCCCCGAATAAACAACATAAGCTTTTGACTCCTCCCCCCCTCTTTTCTATTACTCTTAGCCTCCGCCGGCATTGAAGCCGGAGCGGGAACAGGTTGAACTGTCTACCCCCCTCTCGCTGGAAACCTTGCTCACGCAGGCGCCTCTGTTGACCTTACAATCTTCTCCTTGCACCTAGCAGGTGTTTCTTCAATTCTTGGAGCCATCAACTTTATCACAACCATCATCAACATAAAACCTCCCGCAATTTCTCAGTATCAAACCCCCCTATTCGTATGATCTGTCATAATCACAGCCATTCTTCTCCTCCTATCGCTCCCTGTGCTAGCAGCCGGAATTACAATACTACTAACGGACCGAAACCTTAACACAACTTTCTTTGACCCTGCTGGAGGGGGAGACCCCATCCTGTACCAACACCTATTCTGATTCTTTGGCCACCCTGAAGTATATATCTTGAT
>WJ19
GCAGGCATAGTAGGCATAGCCCTGAGCCTATTAATTCGAGCCGAACTCTGCCAGCCCGGCTCCCTCCTAGGGGATGACCAAATCTACAATGTTATTGTAACAGCGCATGCATTTATTATAATCTTCTTTATAGTAATACCTATCATAATCGGGGGCTTTGGAAACTGGTTAGTCCCACTAATAATCGGGGCCCCAGACATAGCCTTTCCCCGAATAAACAACATAAGCTTTTGACTACTCCCCCCCTCTTTTCTATTACTCTTAGCCTCCGCCGGCATTGAAGCCGGAGCGGGAACAGGTTGAACTGTCTACCCCCCTCTCGCTGGAAACCTTGCTCACGCAGGCGCCTCTGTTGACCTTACAATCTTCTCCTTGCACCTAGCAGGTGTTTCTTCAATTCTTGGAGCCATCAACTTTATCACAACCATCATCAACATAAAACCTCCCGCAATTTCTCAGTATCAAACCCCCCTATTCGTATGATCTGTCATAATCACAGCCATTCTTCTCCTCCTATCGCTCCCTGTGCTAGCAGCCGGAATTACAATACTACTAACGGACCGAAACCTTAACACAACTTTCTTTGACCCTGCTGGAGGGGGAGACCCCATCCTGTACCAACACCTATTCTGATTCTTTGGCCACCCTGAAGTATATATCTTGAT
>WJ20
GCAGGCATAGTAGGCATAGCCCTGAGCCTATTAATTCGAGCCGAACTCTGCCAGCCCGGCTCCCTCCTAGGGGATGACCAAATCTACAATGTTATTGTAACAGCGCATGCATTTATTATAATCTTCTTTATAGTAATACCTATCATAATCGGGGGCTTTGGAAACTGGTTAGTCCCACTAATAATCGGGGCCCCAGACATAGCCTTTCCCCGAATAAACAACATAAGCTTTTGACTCCTCCCCCCCTCTTTTCTATTGCTCTTAGCCTCCGCCGGCATTGAAGCCGGAGCGGGAACAGGTTGAACTGTCTACCCCCCTCTCGCTGGAAACCTTGCTCACGCAGGCGCCTCTGTTGACCTTACAATCTTCTCCTTGCACCTAGCAGGTGTTTCTTCAATTCTTGGAGCCATCAACTTTATCACAACCATCATCAACATAAAACCTCCCGCAATTTCTCAGTATCAAACCCCCCTATTCGTATGATCTGTCATAATCACAGCCATTCTTCTCCTCCTATCGCTCCCTGTGCTAGCAGCCGGAATTACAATACTACTAACGGACCGAAACCTTAACACAACTTTCTTTGACCCTGCTGGAGGGGGAGACCCCATCCTGTACCAACACCTATTCTGATTCTTTGGCCACCCTGAAGTATATATCTTGAT
>WJ21
GCAGGCATAGTAGGCATAGCCCTGAGCCTATTAATTCGAGCCGAACTCTGCCAGCCCGGCTCCCTCCTAGGGGATGACCAAATCTACAATGTTATTGTAACAGCGCATGCATTTATTATAATCTTCTTTATAGTAATACCTATCATAATCGGGGGCTTTGGAAACTGGTTAGTCCCACTAATAATCGGGGCCCCAGACATAGCCTTTCCCCGAATAAACAACATAAGCTTTTGACTCCTCCCCCCCTCTTTTCTATTACTCTTAGCCTCCGCCGGCATTGAAGCCGGAGCGGGAACAGGTTGAACTGTCTACCCCCCTCTCGCTGGAAACCTTGCTCACGCAGGCGCCTCTGTTGACCTTACAATCTTCTCCTTGCACCTAGCAGGTGTTTCTTCAATTCTTGGAGCCATCAACTTTATCACAACCATCATCAACATAAAACCTCCCGCAATTTCTCAGTATCAAACCCCCCTATTCGTATGATCTGTCATAATCACAGCCATTCTTCTCCTCCTATCGCTCCCTGTGCTAGCAGCCGGAATTACAATACTACTAACGGACCGAAACCTTAACACAACTTTCTTTGACCCTGCTGGAGGGGGAGACCCCATCCTGTACCAACACCTATTCTGATTCTTTGGCCACCCTGAAGTATACATCTTGAT
>WJ22
GCAGGCATAGTAGGCATAGCCCTGAGCCTATTAATTCGAGCCGAACTCTGCCAGCCCGGCTCCCTCCTAGGGGATGACCAAATCTACAATGTTATTGTAACAGCGCATGCATTTATTATAATCTTCTTTATAGTAATACCTATCATAATCGGGGGCTTTGGAAACTGGTTAGTCCCACTAATAATCGGGGCCCCAGACATAGCCTTTCCCCGAATAAACAACATAAGCTTTTGACTCCTCCCCCCCTCTTTTCTATTACTCTTAGCCTCCGCCGGCATTGAAGCCGGAGCGGGAACAGGTTGAACTGTCTACCCCCCTCTCGCTGGAAACCTTGCTCACGCAGGTGCCTCTGTTGACCTTACAATCTTCTCCTTGCACCTAGCAGGTGTTTCTTCAATTCTTGGAGCCATCAACTTTATCACAACCATCATCAACATAAAACCTCCCGCAATTTCTCAGTATCAAACCCCCCTATTCGTATGATCTGTCATAATCACAGCCATTCTTCTCCTCCTATCGCTCCCTGTGCTAGCAGCCGGAATTACAATACTACTAACGGACCGAAACCTTAACACAACTTTCTTTGACCCTGCTGGAGGGGGAGACCCCATCCTGTACCAACACCTATTCTGATTCTTTGGCCACCCTGAAGTATATATCTTGAT
>WJ23
GCAGGCATAGTAGGCATAGCCCTGAGCCTATTAATTCGAGCCGAACTCTGCCAGCCCGGCTCCCTCCTAGGGGATGACCAAATCTACAATGTTATTGTAACAGCGCATGCATTTATTATAATCTTCTTTATAGTAATACCTATCATAATCGGGGGCTTTGGAAACTGGTTAGTCCCACTAATAATCGGGGCCCCAGACATAGCCTTTCCCCGAATAAACAACATAAGCTTTTGACTCCTCCCCCCCTCTTTTCTATTACTCTTAGCCTCCGCCGGCATTGAAGCCGGAGCGGGAACAGGTTGAACTGTCTACCCCCCTCTTGCTGGAAACCTTGCTCACGCAGGCGCCTCTGTTGACCTTACAATCTTCTCCTTACACCTAGCAGGTGTTTCTTCAATTCTTGGAGCCATCAACTTTATCACAACCATCATCAACATAAAACCTCCCGCAATTTCTCAGTATCAAACCCCCCTATTCGTATGATCTGTCATAATCACAGCCATTCTTCTCCTCCTATCGCTCCCTGTGCTAGCAGCCGGAATTACAATACTACTAACGGACCGAAACCTTAACACAACTTTCTTTGACCCTGCTGGAGGGGGAGACCCCATCCTGTACCAACACCTATTCTGATTCTTTGGCCACCCTGAAGTATATATCTTGAT
>WJ24
GCAGGCATAGTAGGCATAGCCCTGAGCCTATTAATTCGAGCCGAACTCTGCCAGCCCGGCTCCCTCCTAGGGGATGACCAAATCTACAATGTTATTGTAACAGCGCATGCATTTATTATAATCTTCTTTATAGTAATACCTATCATAATCGGGGGCTTTGGAAACTGGTTAGTCCCACTAATAATCGGGGCCCCAGACATAGCCTTTCCCCGAATAAACAACATAAGCTTTTGACTCCTCCCCCCCTCTTTTCTATTACTCTTAGCCTCCGCCGGCATTGAAGCCGGAGCGGGAACAGGTTGAACTGTCTACCCCCCTCTCGCTGGAAACCTTGCTCACGCAGGCGCCTCTGTTGACCTTACAATCTTCTCCTTGCACCTAGCAGGTGTTTCTTCAATTCTTGGAGCCATCAACTTTATCACAACCATCATCAACATAAAACCTCCCGCAATTTCTCAGTATCAAACCCCCCTATTCGTATGATCTGTCATAATCACAGCCATTCTTCTCCTCCTATCGCTCCCTGTGCTAGCAGCCGGAATTACAATACTACTAACGGACCGAAACCTTAACACAACTTTCTTTGACCCTGCTGGAGGGGGAGACCCCATCCTGTACCAACACCTATTCTGATTCTTTGGCCACCCTGAAGTATATATCTTGAT
>WJ25
GCAGGCATAGTAGGCATAGCCCTGAGCCTATTAATTCGAGCCGAACTCTGCCAGCCCGGCTCCCTCCTAGGGGATGACCAAATCTACAATGTTATTGTAACAGCGCATGCATTTATTATAATCTTCTTTATAGTAATACCTATCATAATTGGGGGCTTTGGAAACTGGTTAGTCCCACTAATAATCGGGGCCCCAGACATAGCCTTTCCCCGAATAAACAACATAAGCTTTTGACTCCTCCCCCCCTCTTTTCTATTACTCTTAGCCTCCGCCGGCATTGAAGCCGGAGCGGGAACAGGTTGAACTGTCTACCCCCCTCTCGCTGGAAACCTTGCTCACGCAGGCGCCTCTGTTGACCTTACAATCTTCTCTTTACACCTAGCAGGTGTTTCTTCAATTCTTGGGGCCATCAACTTTATCACAACCATCATCAACATAAAACCTCCCGCAATTTCTCAGTATCAAACCCCCCTATTCGTATGATCTGTCATAATCACAGCCATTCTTCTCCTCCTATCGCTCCCTGTGCTAGCAGCCGGAATTACAATACTACTAACGGACCGAAACCTTAACACAACTTTCTTTGACCCTGCTGGAGGGGGGGACCCCATCCTGTACCAACACCTATTCTGATTCTTCGGCCACCCTGAAGTATATATCTTGAT
>WJ26
GCAGGCATAGTAGGCATAGCCCTGAGCCTATTAATTCGAGCCGAACTCTGCCAGCCCGGCTCCCTCCTAGGGGATGACCAAATCTACAATGTTATTGTAACAGCGCATGCATTTATTATAATCTTCTTTATAGTAATACCTATCATAATCGGGGGCTTTGGAAACTGGTTAGTCCCACTAATAATCGGGGCCCCAGACATAGCCTTTCCCCGAATAAACAACATAAGCTTTTGACTCCTCCCCCCCTCTTTTCTATTACTCTTAGCCTCCGCCGGCATTGAAGCCGGAGCGGGAACAGGTTGAACTGTCTACCCCCCTCTCGCTGGAAACCTTGCTCACGCAGGCGCCTCTGTTGACCTTACAATCTTCTCCTTGCACCTAGCAGGTGTTTCTTCAATTCTTGGAGCCATCAACTTTATCACAACCATCATCAACATAAAACCTCCCGCAATTTCTCAGTATCAAACCCCCCTATTCGTATGATCTGTCATAATCACGGCCATTCTTCTCCTCCTATCGCTCCCTGTGCTAGCAGCCGGAATTACAATACTACTAACGGACCGAAACCTTAACACAACTTTCTTTGACCCTGCTGGAGGGGGAGACCCTATCCTGTACCAACACCTATTCTGATTCTTTGGCCACCCTGAAGTATATATCTTGAT
>WJ27
GCAGGCATAGTAGGCATAGCCCTGAGCCTATTAATTCGAGCCGAACTCTGCCAGCCCGGCTCCCTCCTAGGGGATGACCAAATCTACAATGTTATTGTAACAGCGCATGCATTTATTATAATCTTCTTTATAGTAATACCTATCATAATCGGGGGCTTTGGAAACTGGTTAGTCCCACTAATAATCGGGGCCCCAGACATAGCCTTTCCCCGAATAAACAACATAAGCTTTTGACTCCTCCCCCCCTCTTTTCTATTACTCTTAGCCTCCGCCGGCATTGAAGCCGGAGCGGGAACAGGTTGAACTGTCTACCCCCCTCTTGCTGGAAACCTTGCTCACGCAGGCGCCTCTGTTGACCTTACAATCTTCTCCTTACACCTAGCAGGTGTTTCTTCAATTCTTGGAGCCATCAACTTTATCACAACCATCATCAACATAAAACCTCCCGCAATTTCTCAGTATCAAACCCCCCTATTCGTATGATCTGTCATAATCACAGCCATTCTTCTCCTCCTATCGCTCCCTGTGCTAGCAGCCGGAATTACAATACTACTAACGGACCGAAACCTTAACACAACTTTCTTTGACCCTGCTGGAGGGGGAGACCCCATCCTGTACCAACACCTATTCTGATTCTTTGGCCACCCTGAAGTATATATCTTGAT
>WJ28
GCAGGCATAGTAGGCATAGCCCTGAGCCTATTAATTCGAGCCGAACTCTGCCAGCCCGGCTCCCTCCTAGGGGATGACCAAATCTACAATGTTATTGTAACAGCGCATGCATTTATTATAATCTTCTTTATAGTAATACCTATCATAATCGGGGGCTTTGGAAACTGGTTAGTCCCACTAATAATCGGGGCCCCAGACATAGCCTTTCCCCGAATAAACAACATAAGCTTTTGACTCCTCCCCCCCTCTTTTCTATTACTCTTAGCCTCCGCCGGCATTGAAGCCGGAGCGGGAACAGGTTGAACTGTCTACCCCCCTCTCGCTGGAAACCTTGCTCACGCAGGCGCCTCTGTTGACCTTACAATCTTCTCCTTGCACCTAGCAGGTGTTTCTTCAATTCTTGGAGCCATCAACTTTATCACAACCATCATCAACATAAAACCTCCCGCAATTTCTCAGTATCAAACCCCCCTATTCGTATGATCTGTCATAATCACGGCCATTCTTCTCCTCCTATCGCTCCCTGTGCTAGCAGCCGGAATTACAATACTACTAACGGACCGAAACCTTAACACAACTTTCTTTGACCCTGCTGGAGGGGGAGACCCCATCCTGTACCAACACCTATTCTGATTCTTTGGCCACCCTGAAGTATATATCTTGAT
>WJ29
GCAGGCATAGTAGGCATAGCCCTGAGCCTATTAATTCGAGCCGAACTCTGCCAGCCCGGCTCCCTCCTAGGGGATGACCAAATCTACAATGTTATTGTAACAGCGCATGCATTTATTATAATCTTCTTTATAGTAATACCTATCATAATCGGGGGCTTTGGAAACTGGTTAGTCCCACTAATAATCGGGGCCCCAGACATAGCCTTTCCCCGAATAAACAACATAAGCTTTTGACTCCTCCCCCCCTCTTTTCTATTACTCTTAGCCTCCGCCGGCATTGAAGCCGGAGCGGGAACAGGTTGAACTGTCTACCCCCCTCTCGCTGGAAACCTTGCTCACGCAGGCGCCTCTGTTGACCTTACAATCTTCTCCTTGCACCTAGCAGGTGTTTCTTCAATTCTTGGAGCCATCAACTTTATCACAACCATCATCAACATAAAACCTCCCGCAATTTCTCAGTATCAAACCCCCCTATTCGTATGATCTGTCATAATCACGGCCATTCTTCTCCTCCTATCGCTCCCTGTGCTAGCAGCCGGAATTACAATACTACTAACGGACCGAAACCTTAACACAACTTTCTTTGACCCTGCTGGAGGGGGAGACCCCATCCTGTACCAACACCTATTCTGATTCTTTGGCCACCCTGAAGTATATATCTTGAT
>WJ30
GCAGGCATAGTAGGCATAGCCCTGAGCCTATTAATTCGAGCCGAACTCTGCCAGCCCGGCTCCCTCCTAGGGGATGACCAAATCTACAATGTTATTGTAACAGCGCATGCATTTATTATAATCTTCTTTATAGTAATACCTATCATAATCGGGGGCTTTGGAAACTGGTTAGTCCCACTAATAATCGGGGCCCCAGACATAGCCTTTCCCCGAATAAACAACATAAGCTTTTGACTCCTCCCCCCCTCTTTTCTATTGCTCTTAGCCTCCGCCGGCATTGAAGCCGGAGCGGGAACAGGTTGAACTGTCTACCCCCCTCTCGCTGGAAACCTTGCTCACGCAGGCGCCTCTGTTGACCTTACAATCTTCTCCTTGCACCTAGCAGGTGTTTCTTCAATTCTTGGAGCCATCAACTTTATCACAACCATCATCAACATAAAACCTCCCGCAATTTCTCAGTATCAAACCCCCCTATTCGTATGATCTGTCATAATCACAGCCATTCTTCTCCTCCTATCGCTCCCTGTGCTAGCAGCCGGAATTACAATACTACTAACGGACCGAAACCTTAACACAACTTTCTTTGACCCTGCTGGAGGGGGAGACCCCATCCTGTACCAACACCTATTCTGATTCTTTGGCCACCCTGAAGTATATATCTTGAT
