# Supplementary material for: Population genetics of swamp eel in the Yangtze River: comparative analyses between mitochondrial and microsatellite data provide novel insights
Source: PeerJ. 2020 Jan 21;8:e8415. doi: 10.7717/peerj.8415 (PMC6979408; doi:10.7717/peerj.8415)
Supplement: Supplemental Information 4 [file peerj-08-8415-s008.fas]

>Dt1
ATCGACCTCCCCTCCCCATCAAACATCTCCGCCTGATGAAACTTTGGTTCCCTATTAGGCCTCTGTTTGACCCTGCAAATCCTCACTGGTATTCTCCTCACTATACACTACTCAGCGGACATTTCTACCGCCTTTGCATCAGTGGCTCACATCTGCCGAGATGTAAACAACGGCTGACTTATTCGAGCCCTACATGCAAACGGCGCCTCCTTTTTCTTTATCTGCATCTACCTCCACATTGGACGAGGCCTGTACTATGGGTCTTACCTATATAAAGAAACATGACTCTCAGGAGTAACTCTTCTCCTCTTACTCATAGCCACTGCCTTTGTAGGCTACGTCCTTCCATGAGGACAAATATCTTACTGAGGTGCCACAGTCATTACTAACCTCTTATCCGCCGCCCCTTACACCGGCCCTCAAATAGTCAACTGAGTTTGAGGGGGCTACTCCGTCGACCACGCCACACTCACTCGCTTCTTCTCATTCCATTTTTTCCTACCCTTCCTTATTGTAGCCATATCTTTTATTCACCTTATTTTCCTCCACGAAACAGGCTCAAATAACCCTGCAGGCCTTAACTCAAATATAGACAAAATTCCATTTCACCCTTACTACTCATTTAAAGACTTATTTGGCTATCTTTTATTTTTCCTACTACTAACCCTAATATCACTATTCTCCCCAAACCTTTTAAGCGACCCAGACAACTTTACCCAAGCAAACTCCCTTATTACACCCCCCCACATCAAACCCGAATGATATTTTCTATTCGCTTACGCAATTTTACGCTCTGTCCCTAGTAAACTAGGCGGAGTGATTGCCCTGGCCGCCTCAATCTTTGTGCTTATACTTGTCCCCTTCCTACACATATCTAAACAACAAAGCATAACTTTCCGCCCACTCTCCCAACTCGTCTTCTGAACATTAATTGCCACTGTAGCTATCCTCACTTGAATCGGCGGCATACCTGTAGAATACCCATTCATTACCATTGGACGAGTCGCATCTGTCTTATATTTCTCTCTCTTCCTTTTCTTCTTCCCCCTAGCCAGCTGGTATGAAAACAAAACCTTAAAACTCAACT
>Dt2
ATTGACCTCCCCTCCCCATCAAACATCTCCGCCTGATGAAACTTTGGTTCCCTCTTAGGCCTCTGTTTGACCCTACAAATCCTCACTGGCATCCTCCTCACTATGCACTACTCAGCAGACATCTCTACCGCTTTTGCATCAGTAGCCCACATCTGCCGAGATGTAAACAACGGCTGACTTATTCGAGCCCTACATGCAAACGGCGCCTCCTTTTTCTTTATCTGCATCTACCTCCACATTGGACGAGGCCTATACTATGGGTCTTACCTCTATAAAGAGACATGACTCTCAGGGGTAGCCCTTCTCCTCTTGCTCATAGCCACTGCCTTTGTAGGCTACGTTCTTCCATGAGGACAAATATCTTACTGAGGTGCCACAGTCATTACTAACCTTTTATCCGCCGCCCCTTATACCGGCCCTCAAATAGTCAACTGAGTTTGAGGGGGCTACTCAGTCGACCACGCCACACTCACTCGCTTCTTCTCATTCCATTTTTTCCTTCCCTTCCTCATTGTAGCCATATCTTTTATCCACCTTATTTTCCTCCACGAAACAGGCTCAAATAACCCTGCAGGCCTTAACTCAAATATAGACAAAATTCCATTTCACCCCTACTACTCCTTTAAAGACTTATTTGGCTATCTCCTATTTTTCCTACTACTAACCCTAATATCGCTATTCTCCCCAAACCTTCTAAGCGACCCAGACAACTTTACCCAAGCAAACTCCCTTATTACACCCCCCCACATCAAACCCGAATGATACTTTCTATTCGCTTACGCAATTTTACGCTCTGTTCCTAGCAAACTAGGCGGAGTAATTGCCCTGGCCGCCTCAATCTTCGTGCTCATACTTGTCCCCTTCCTACACATGTCTAAACAACAAAGCATAACTTTTCGCCCAATCTCCCAACTCGTCTTCTGAACATTAATTGCCACTGTAGCCATCCTCACTTGAATCGGCGGCATACCTGTAGAATACCCATTCATTACCATTGGACGAGTCGCATCTGTCTTATATTTCTCCCTCTTCCTATTCTTCTTCCCCCTAGCCAGCTGGTATGAAAACAAAACCTTAAAACTCAACT
>Dt3
ATCGACCTCCCCTCCCCATCAAACATCTCCGCCTGATGAAACTTTGGCTCCCTATTAGGCCTCTGTTTGACCCTGCAAATCCTCACTGGTATTCTCCTCACTATACACTACTCAGCGGACATTTCTACCGCCTTTGCATCAGTGGCTCACATCTGCCGAGATGTAAACAACGGCTGACTTATTCGAGCCCTACATGCAAACGGCGCCTCCTTTTTCTTTATCTGCATCTACCTCCACATTGGACGAGGCCTGTACTATGGGTCTTACCTATATAAAGAAACATGACTCTCAGGAGTAACTCTTCTCCTCTTACTCATAGCCACTGCCTTTGTAGGCTACGTCCTTCCATGAGGACAAATATCTTACTGAGGTGCCACAGTCATTACTAACCTCTTATCCGCCGCCCCTTACACCGGCCCTCAAATAGTCAACTGAGTTTGAGGGGGCTACTCCGTCGACCACGCCACACTCACTCGCTTCTTCTCATTCCATTTTTTCCTACCCTTCCTTATTGTAGCCATATCTTTTATTCACCTTATTTTCCTCCACGAAACAGGCTCAAATAACCCTGCAGGCCTTAACTCAAATATAGACAAAATTCCATTTCACCCTTACTACTCATTTAAAGACTTATTTGGCTATCTTTTATTTTTCCTACTACTAACCCTAATATCACTATTCTCCCCAAACCTTTTAAGCGACCCAGACAACTTTACCCAAGCAAACTCCCTTATTACACCCCCCCACATCAAACCCGAATGATATTTTCTATTCGCTTACGCAATTTTACGCTCTGTCCCTAGTAAACTAGGCGGAGTGATTGCCCTGGCCGCCTCAATCTTTGTGCTTATACTTGTCCCCTTCCTACACATATCTAAACAACAAAGCATAACTTTCCGCCCAGTCTCCCAACTCGTCTTCTGAACATTAATTGCCACTGTAGCTATCCTCACTTGAATCGGCGGCATACCTGTAGAATACCCATTCATTACCATTGGACGAGTCGCATCTGTCTTATATTTCTCTCTCTTCCTTTTCTTCTTCCCCCTAGCCAGCTGGTATGAAAACAAAACCTTAAAACTCAACT
>Dt4
ATTGACCTCCCCTCCCCATCAAACATCTCCGCCTGATGAAACTTTGGTTCCCTCTTAGGCCTCTGTTTGACCCTACAAATCCTCACTGGCATCCTCCTCACTATGCACTACTCAGCAGACATCTCTACCGCTTTTGCATCAGTAGCCCACATCTGCCGAGATGTAAACAACGGCTGACTTATTCGAGCCCTACATGCAAACGGCGCCTCCTTTTTCTTTATCTGCATCTACCTCCACATTGGACGAGGCCTATACTATGGGTCTTACCTCTATAAAGAGACATGACTCTCAGGGGTAGCCCTTCTCCTCTTGCTCATAGCCACTGCCTTTGTAGGCTACGTTCTTCCATGAGGACAAATATCTTACTGAGGTGCCACAGTCATTACTAACCTTTTATCCGCCGCCCCTTATACCGGCCCTCAAATAGTCAACTGAGTTTGAGGGGGCTACTCAGTCGACCACGCCACACTCACTCGCTTCTTCTCATTCCATTTTTTCCTTCCCTTCCTCATTGTAGCCATATCTTTTATCCACCTTATTTTCCTCCACGAAACAGGCTCAAATAACCCTGCAGGCCTTAACTCAAATATAGACAAAATTCCATTCCACCCCTACTACTCCTTTAAAGACTTATTTGGCTATCTCCTATTTTTCCTACTACTAACCCTAATATCGCTATTCTCCCCAAACCTTCTAAGCGACCCAGACAACTTTACCCAAGCAAACTCCCTTATTACACCCCCCCACATCAAACCCGAATGATACTTTCTATTCGCTTACGCAATTTTACGCTCTGTTCCTAGCAAACTAGGCGGAGTAATTGCCCTGGCCGCCTCAATCTTCGTGCTCATACTTGTCCCCTTCCTACACATGTCTAAACAACAAAGCATAACTTTTCGCCCAATCTCCCAACTCGTCTTCTGAACATTAATTGCCACTGTAGCCATCCTCACTTGAATCGGCGGCATACCTGTAGAATACCCATTCATTACCATTGGACGAGTCGCATCTGTCTTATATTTCTCCCTCTTCCTATTCTTCTTCCCCCTAGCCAGCTGGTATGAAAACAAAACCTTAAAACTCAACT
>Dt5
ATTGACCTCCCCTCCCCATCAAACATCTCCGCCTGATGAAACTTTGGTTCCCTCTTAGGCCTCTGTTTGACCCTACAAATCCTCACTGGCATCCTCCTCACTATGCACTACTCAGCAGACATCTCTACCGCTTTTGCATCAGTAGCCCACATCTGCCGAGATGTAAACAACGGCTGACTTATTCGAGCCCTACATGCAAACGGCGCCTCCTTTTTCTTTATCTGCATCTACCTCCACATTGGACGAGGCCTATACTATGGGTCTTACCTCTATAAAGAGACATGACTCTCAGGGGTAGCCCTTCTCCTCTTGCTCATAGCCACTGCCTTTGTAGGCTACGTTCTTCCATGAGGACAAATATCTTACTGAGGTGCCACAGTCATTACTAACCTTTTATCCGCCGCCCCTTATACCGGCCCTCAAATAGTCAACTGAGTTTGAGGGGGCTACTCAGTCGACCACGCCACACTCACTCGCTTCTTCTCATTCCATTTTTTCCTTCCCTTCCTCATTGTAGCCATATCTTTTATCCACCTTATTTTCCTCCACGAAACAGGCTCAAATAACCCTGCAGGCCTTAACTCAAATATAGACAAAATTCCATTTCACCCCTACTACTCCTTTAAAGACTTATTTGGCTATCTCCTATTTTTCCTACTACTAACCCTAATATCGCTATTCTCCCCAAACCTTCTAAGCGACCCAGACAACTTTACCCAAGCAAACTCCCTTATTACACCCCCCCACATCAAACCCGAATGATACTTTCTATTCGCTTACGCAATTTTACGCTCTGTTCCTAGCAAACTAGGCGGAGTAATTGCCCTGGCCGCCTCAATCTTCGTGCTCATACTTGTCCCCTTCCTACACATGTCTAAACAACAAAGCATAACTTTTCGCCCAATCTCCCAACTCGTCTTCTGAACATTAATTGCCACTGTAGCCATCCTCACTTGAATCGGCGGCATACCTGTAGAATACCCATTCATTACCATTGGACGAGTCGCATCTGTCTTATATTTCTCCCTCTTCCTATTCTTCTTCCCCCTAGCCAGCTGGTATGAAAACAAAACCTTAAAACTCAACT
>Dt6
ATCGACCTCCCCTCCCCATCAAACATCTCCGCCTGATGAAACTTTGGTTCCCTATTAGGCCTCTGTTTGACCCTGCAAATCCTCACTGGTATTCTCCTCACTATACACTACTCAGCGGACATTTCTACCGCCTTTGCATCAGTGGCTCACATCTGCCGAGATGTAAACAACGGCTGACTTATTCGAGCCCTACATGCAAACGGCGCCTCCTTTTTCTTTATCTGCATCTACCTCCACATTGGACGAGGCCTGTACTATGGGTCTTACCTATATAAAGAAACATGACTCTCAGGAGTAACTCTTCTCCTCTTACTCATAGCCACTGCCTTTGTAGGCTACGTCCTTCCATGAGGACAAATATCTTACTGAGGTGCCACAGTCATTACTAACCTCTTATCCGCCGCCCCTTACACCGGCCCTCAAATAGTCAACTGAGTTTGAGGGGGCTACTCCGTCGACCACGCCACACTCACTCGCTTCTTCTCATTCCATTTTTTCCTACCCTTCCTTATTGTAGCCATATCTTTTATTCACCTTATTTTCCTCCACGAAACAGGCTCAAATAACCCTGCAGGCCTTAACTCAAATATAGACAAAATTCCATTTCACCCTTACTACTCATTTAAAGACTTATTTGGTTATCTTTTATTTTTCCTACTACTAACCCTAATATCACTATTCTCCCCAAACCTTTTAAGCGACCCAGACAACTTTACCCAAGCAAACTCCCTTATTACACCCCCCCACATCAAACCCGAATGATATTTTCTATTCGCTTACGCAATTTTACGCTCTGTCCCTAGTAAACTAGGCGGAGTAATTGCCCTGGCCGCCTCAATCTTTGTGCTTATACTTGTCCCCTTCCTACACATATCTAAACAACAAAGCATAACTTTCCGCCCAGTCTCCCAACTCGTCTTCTGAACATTAATTGCCACTGTAGCTATCCTCACTTGAATCGGCGGCATACCTGTAGAATACCCATTCATTACCATTGGACGAGTCGCATCTGTCTTATATTTCTCTCTCTTCCTTTTCTTCTTCCCCCTAGCCAGCTGGTATGAAAACAAAACCTTAAAACTCAACT
>Dt7
ATCGACCTCCCCTCCCCATCAAACATCTCCGCCTGATGAAACTTTGGTTCCCTATTAGGCCTCTGTTTGACCCTGCAAATCCTCACTGGTATTCTCCTCACTATACACTACTCAGCGGACATTTCTACCGCCTTTGCATCAGTGGCTCACATCTGCCGAGATGTAAACAACGGCTGACTTATTCGAGCCCTACATGCAAACGGCGCCTCCTTTTTCTTTATCTGCATCTACCTCCACATTGGACGAGGCCTGTACTATGGGTCTTACCTATATAAAGAAACATGACTCTCAGGAGTAACTCTTCTCCTCTTACTCATAGCCACTGCCTTTGTAGGCTACGTCCTTCCATGAGGACAAATATCTTACTGAGGTGCCACAGTCATTACTAACCTCTTATCCGCCGCCCCTTACACCGGCCCTCAAATAGTCAACTGAGTTTGAGGGGGCTACTCCGTCGACCACGCCACACTCACTCGCTTCTTCTCATTCCATTTTTTCCTACCCTTCCTTATTGTAGCCATATCTTTTATTCACCTTATTTTCCTCCACGAAACAGGCTCAAATAACCCTGCAGGCCTTAACTCAAATATAGACAAAATTCCATTTCACCCTTACTACTCATTTAAAGACTTATTTGGCTATCTTTTATTTTTCCTACTACTAACCCTAATATCACTATTCTCCCCAAACCTTTTAAGCGACCCAGACAACTTTACCCAAGCAAACTCCCTTATTACACCCCCCCACATCAAACCCGAATGATATTTTCTATTCGCTTACGCAATTTTACGCTCTGTCCCTAGTAAACTAGGCGGAGTGATTGCCCTGGCCGCCTCAATCTTTGTGCTTATACTTGTCCCCTTCCTACACATATCTAAACAACAAAGCATAACTTTCCGCCCACTCTCCCAACTCGTCTTCTGAACATTAATTGCCACTGTAGCTATCCTCACTTGAATCGGCGGCATACCTGTAGAATACCCATTCATTACCATTGGACGAGTCGCATCTGTCTTATATTTCTCTCTCTTCCTTTTCTTCTTCCCCCTAGCCAGCTGGTATGAAAACAAAACCTTAAAACTCAACT
>Dt8
ATCGACCTCCCCTCCCCATCAAACATCTCCGCCTGATGAAACTTTGGTTCCCTATTAGGCCTCTGTTTGACCCTGCAAATCCTCACTGGTATTCTCCTCACTATACACTACTCAGCGGACATTTCTACCGCCTTTGCATCAGTGGCTCACATCTGCCGAGATGTAAACAACGGCTGACTTATTCGAGCCCTACATGCAAACGGCGCCTCCTTTTTCTTTATCTGCATCTACCTCCACATTGGACGAGGCCTGTACTATGGGTCTTACCTATATAAAGAAACATGACTCTCAGGAGTAACTCTTCTCCTCTTACTCATAGCCACTGCCTTTGTAGGCTACGTCCTTCCATGAGGACAAATATCTTACTGAGGTGCCACAGTCATTACTAACCTCTTATCCGCCGCCCCTTACACCGGCCCTCAAATAGTCAACTGAGTTTGAGGGGGCTACTCCGTCGACCACGCCACACTCACTCGCTTCTTCTCATTCCATTTTTTCCTACCCTTCCTTATTGTAGCCATATCTTTTATTCACCTTATTTTCCTCCACGAAACAGGCTCAAATAACCCTGCAGGCCTTAACTCAAATATAGACAAAATTCCATTTCACCCTTACTACTCATTTAAAGACTTATTTGGTTATCTTTTATTTTTCCTACTACTAACCCTAATATCACTATTCTCCCCAAACCTTTTAAGCGACCCAGACAACTTTACCCAAGCAAACTCCCTTATTACACCCCCCCACATCAAACCCGAATGATATTTTCTATTCGCTTACGCAATTTTACGCTCTGTCCCTAGTAAACTAGGCGGAGTAATTGCCCTGGCCGCCTCAATCTTTGTGCTTATACTTGTCCCCTTCCTACACATATCTAAACAACAAAGCATAACTTTCCGCCCAGTCTCCCAACTCGTCTTCTGAACATTAATTGCCACTGTAGCTATCCTCACTTGAATCGGCGGCATACCTGTAGAATACCCATTCATTACCATTGGACGAGTCGCATCTGTCTTATATTTCTCTCTCTTCCTTTTCTTCTTCCCCCTAGCCAGCTGGTATGAAAACAAAACCTTAAAACTCAACT
>Dt9
ATTGACCTCCCCTCCCCATCAAACATCTCCGCCTGATGAAACTTTGGTTCCCTCTTAGGCCTCTGTTTGACCCTACAAATCCTCACTGGCATCCTCCTCACTATGCACTACTCAGCAGACATCTCTACCGCTTTTGCATCAGTGGCCCACATCTGCCGAGATGTAAACAACGGCTGGCTTATTCGAGCCCTACATGCAAACGGCGCCTCCTTTTTCTTTATCTGCATCTACCTCCACATTGGACGAGGCCTATACTATGGGTCTTACCTCTATAAAGAGACATGACTCTCAGGGGTAGCCCTTCTCCTCTTGCTCATAGCCACTGCCTTTGTAGGCTATGTTCTTCCATGAGGACAAATATCTTACTGAGGCGCCACAGTCATTACTAACCTTTTATCCGCCGCCCCTTATACCGGCCCTCAAATAGTCAACTGAGTTTGAGGGGGCTACTCAGTCGACCACGCCACACTCACTCGCTTCTTCTCATTCCATTTTTTCCTTCCCTTCCTCATTGTAGCCATATCTTTTATCCACCTTATTTTCCTCCACGAAACAGGCTCAAATAACCCTGCAGGCCTTAACTCAAATATAGACAAAATTCCATTTCACCCCTACTACTCCTTTAAAGACTTATTTGGCTATCTCCTATTTTTCCTACTACTAACCCTAATATCGCTATTCTCCCCAAACCTTTTAAGCGACCCAGACAACTTTACCCAAGCAAACTCCCTTATTACACCCCCCCACATCAAACCCGAATGATATTTTCTATTCGCTTACGCAATTTTACGCTCTGTTCCTAGCAAACTAGGCGGAGTAATTGCCCTGGCCGCCTCAATCTTCGTGCTTATACTTGTCCCCTTCCTACACATGTCTAAACAACAAAGCATAACTTTCCGCCCAATCTCCCAACTCGTCTTCTGAACATTAATTGCCACTGTAGCCATCCTCACTTGAATCGGCGGCATACCTGTAGAATACCCATTCATCACCATTGGACGAGTCGCATCTGTCTTATATTTCTCCCTCTTCCTATTCTTCTTCCCCCTAGCCAGCTGGTATGAAAACAAAACCTTAAAACTCAACT
>Dt10
ATCGACCTCCCCTCCCCATCAAACATCTCCGCCTGATGAAACTTTGGCTCCCTATTAGGCCTCTGTTTGACCCTGCAAATCCTCACTGGTATTCTCCTCACTATACACTACTCAGCGGACATTTCTACCGCCTTTGCATCAGTGGCTCACATCTGCCGAGATGTAAACAACGGCTGACTTATTCGAGCCCTACATGCAAACGGCGCCTCCTTTTTCTTTATCTGCATCTACCTCCACATTGGACGAGGCCTGTACTATGGGTCTTACCTATATAAAGAAACATGACTCTCAGGAGTAACTCTTCTCCTCTTACTCATAGCCACTGCCTTTGTAGGCTACGTCCTTCCATGAGGACAAATATCTTACTGAGGTGCCACAGTCATTACTAACCTCTTATCCGCCGCCCCTTACACCGGCCCTCAAATAGTCAACTGAGTTTGAGGGGGCTACTCCGTCGACCACGCCACACTCACTCGCTTCTTCTCATTCCATTTTTTCCTACCCTTCCTTATCGTAGCCATATCTTTTATTCACCTTATTTTCCTCCACGAAACAGGCTCAAATAACCCTGCAGGCCTTAACTCAAATATAGACAAAATTCCATTTCACCCTTACTACTCATTTAAAGACTTATTTGGCTATCTTTTATTTTTCCTACTACTAACCCTAATATCACTATTCTCCCCAAACCTTTTAAGCGACCCAGACAACTTTACCCAAGCAAACTCCCTTATTACACCCCCCCACATCAAACCCGAATGATATTTTCTATTCGCTTACGCAATTTTACGCTCTGTCCCTAGTAAACTAGGCGGAGTGATTGCCCTGGCCGCCTCAATCTTTGTGCTTATACTTGTCCCCTTCCTACACATATCTAAACAACAAAGCATAACTTTCCGCCCAGTCTCCCAACTCGTCTTCTGAACATTAATTGCCACTGTAGCTATCCTCACTTGAATCGGCGGCATACCTGTAGAATACCCATTCATTACCATTGGACGAGTCGCATCTGTCTTATATTTCTCTCTCTTCCTTTTCTTCTTCCCCCTAGCCAGCTGGTATGAAAACAAAACCTTAAAACTCAACT
>Dt11
ATTGACCTCCCCTCCCCATCAAACATCTCCGCCTGATGAAACTTTGGTTCCCTCTTAGGCCTCTGTTTGACCCTACAAATCCTCACTGGCATCCTCCTCACTATGCACTACTCAGCAGACATCTCTACCGCTTTTGCATCAGTAGCCCACATCTGCCGAGATGTAAACAACGGCTGACTTATTCGAGCCCTACATGCAAACGGCGCCTCCTTTTTCTTTATCTGCATCTACCTCCACATTGGACGAGGCCTATACTATGGGTCTTACCTCTATAAAGAGACATGACTCTCAGGGGTAGCCCTTCTCCTCTTGCTCATAGCCACTGCCTTTGTAGGCTACGTTCTTCCATGAGGACAAATATCTTACTGAGGTGCCACAGTCATTACTAACCTTTTATCCGCCGCCCCTTATACCGGCCCTCAAATAGTCAACTGAGTTTGAGGGGGCTACTCAGTCGACCACGCCACACTCACTCGCTTCTTCTCATTCCATTTTTTCCTTCCCTTCCTCATTGTAGCCATATCTTTTATCCACCTTATTTTCCTCCACGAAACAGGCTCAAATAACCCTGCAGGCCTTAACTCAAATATAGACAAAATTCCATTTCACCCCTACTACTCCTTTAAAGACTTATTTGGCTATCTCCTATTTTTCCTACTACTAACCCTAATATCGCTATTCTCCCCAAACCTTCTAAGCGACCCAGACAACTTTACCCAAGCAAACTCCCTTATTACACCCCCCCACATCAAACCCGAATGATACTTTCTATTCGCTTACGCAATTTTACGCTCTGTTCCTAGCAAACTAGGCGGAGTAATTGCCCTGGCCGCCTCAATCTTCGTGCTCATACTTGTCCCCTTCCTACACATGTCTAAACAACAAAGCATAACTTTTCGCCCAATCTCCCAACTCGTCTTCTGAACATTAATTGCCACTGTAGCCATCCTCACTTGAATCGGCGGCATACCTGTAGAATACCCATTCATTACCATTGGACGAGTCGCATCTGTCTTATATTTCTCCCTCTTCCTATTCTTCTTCCCCCTAGCCAGCTGGTATGAAAACAAAACCTTAAAACTCAACT
>Dt12
ATTGACCTCCCCTCCCCATCAAACATCTCCGCCTGATGAAACTTTGGTTCCCTCTTAGGCCTCTGTTTGACCCTACAAATCCTCACTGGCATCCTCCTCACTATGCACTACTCAGCAGACATCTCTACCGCTTTTGCATCAGTAGCCCACATCTGCCGAGATGTAAACAACGGCTGACTTATTCGAGCCCTACATGCAAACGGCGCCTCCTTTTTCTTTATCTGCATCTACCTCCACATTGGACGAGGCCTATACTATGGGTCTTACCTCTATAAAGAGACATGACTCTCAGGGGTAGCCCTTCTCCTCTTGCTCATAGCCACTGCCTTTGTAGGCTACGTTCTTCCATGAGGACAAATATCTTACTGAGGTGCCACAGTCATTACTAACCTTTTATCCGCCGCCCCTTATACCGGCCCTCAAATAGTCAACTGAGTTTGAGGGGGCTACTCAGTCGACCACGCCACACTCACTCGCTTCTTCTCATTCCATTTTTTCCTTCCCTTCCTCATTGTAGCCATATCTTTTATCCACCTTATTTTCCTCCACGAAACAGGCTCAAATAACCCTGCAGGCCTTAACTCAAATATAGACAAAATTCCATTTCACCCCTACTACTCCTTTAAAGACTTATTTGGCTATCTCCTATTTTTCCTACTACTAACCCTAATATCGCTATTCTCCCCAAACCTTCTAAGCGACCCAGACAACTTTACCCAAGCAAACTCCCTTATTACACCCCCCCACATCAAACCCGAATGATACTTTCTATTCGCTTACGCAATTTTACGCTCTGTTCCTAGCAAACTAGGCGGAGTAATTGCCCTGGCCGCCTCAATCTTCGTGCTCATACTTGTCCCCTTCCTACACATGTCTAAACAACAAAGCATAACTTTTCGCCCAATCTCCCAACTCGTCTTCTGAACATTAATTGCCACTGTAGCCATCCTCACTTGAATCGGCGGCATACCTGTAGAATACCCATTCATTACCATTGGACGAGTCGCATCTGTCTTATATTTCTCCCTCTTCCTATTCTTCTTCCCCCTAGCCAGCTGGTATGAAAACAAAACCTTAAAACTCAACT
>Dt13
ATCGACCTCCCCTCCCCATCAAACATCTCCGCCTGATGAAACTTTGGTTCCCTATTAGGCCTCTGTTTGACCCTGCAAATCCTCACTGGTATTCTCCTCACTATACACTACTCAGCGGACATTTCTACCGCCTTTGCATCAGTGGCTCACATCTGCCGAGATGTAAACAACGGCTGACTTATTCGAGCCCTACATGCAAACGGCGCCTCCTTTTTCTTTATCTGCATCTACCTCCACATTGGACGAGGCCTGTACTATGGGTCTTACCTATATAAAGAAACATGACTCTCAGGAGTAACTCTTCTCCTCTTACTCATAGCCACTGCCTTTGTAGGCTACGTCCTTCCATGAGGACAAATATCTTACTGAGGTGCCACAGTCATTACTAACCTCTTATCCGCCGCCCCTTACACCGGCCCTCAAATAGTCAACTGAGTTTGAGGGGGCTACTCCGTCGACCACGCCACACTCACTCGCTTCTTCTCATTCCATTTTTTCCTACCCTTCCTTATTGTAGCCATATCTTTTATTCACCTTATTTTCCTCCACGAAACAGGCTCAAATAACCCTGCAGGCCTTAACTCAAATATAGACAAAATTCCATTTCACCCTTACTACTCATTTAAAGACTTATTTGGTTATCTTTTATTTTTCCTACTACTAACCCTAATATCACTATTCTCCCCAAACCTTTTAAGCGACCCAGACAACTTTACCCAAGCAAACTCCCTTATTACACCCCCCCACATCAAACCCGAATGATATTTTCTATTCGCTTACGCAATTTTACGCTCTGTCCCTAGTAAACTAGGCGGAGTAATTGCCCTGGCCGCCTCAATCTTTGTGCTTATACTTGTCCCCTTCCTACACATATCTAAACAACAAAGCATAACTTTCCGCCCAGTCTCCCAACTCGTCTTCTGAACATTAATTGCCACTGTAGCTATCCTCACTTGAATCGGCGGCATACCTGTAGAATACCCATTCATTACCATTGGACGAGTCGCATCTGTCTTATATTTCTCTCTCTTCCTTTTCTTCTTCCCCCTAGCCAGCTGGTATGAAAACAAAACCTTAAAACTCAACT
>Dt14
ATCGACCTCCCCTCCCCATCAAACATCTCCGCCTGATGAAACTTTGGTTCCCTATTAGGCCTCTGTTTGACCCTGCAAATCCTCACTGGTATTCTCCTCACTATACACTACTCAGCGGACATTTCTACCGCCTTTGCATCAGTGGCTCACATCTGCCGAGATGTAAACAACGGCTGACTTATTCGAGCCCTACATGCAAACGGCGCCTCCTTTTTCTTTATCTGCATCTACCTCCACATTGGACGAGGCCTGTACTATGGGTCTTACCTATATAAAGAAACATGACTCTCAGGAGTAACTCTTCTCCTCTTACTCATAGCCACTGCCTTTGTAGGCTACGTCCTTCCATGAGGACAAATATCTTACTGAGGTGCCACAGTCATTACTAACCTCTTATCCGCCGCCCCTTACACCGGCCCTCAAATAGTCAACTGAGTTTGAGGGGGCTACTCCGTCGACCACGCCACACTCACTCGCTTCTTCTCATTCCATTTTTTCCTACCCTTCCTTATTGTAGCCATATCTTTTATTCACCTTATTTTCCTCCACGAAACAGGCTCAAATAACCCTGCAGGCCTTAACTCAAATATAGACAAAATTCCATTTCACCCTTACTACTCATTTAAAGACTTATTTGGTTATCTTTTATTTTTCCTACTACTAACCCTAATATCACTATTCTCCCCAAACCTTTTAAGCGACCCAGACAACTTTACCCAAGCAAACTCCCTTATTACACCCCCCCACATCAAACCCGAATGATATTTTCTATTCGCTTACGCAATTTTACGCTCTGTCCCTAGTAAACTAGGCGGAGTAATTGCCCTGGCCGCCTCAATCTTTGTGCTTATACTTGTCCCCTTCCTACACATATCTAAACAACAAAGCATAACTTTCCGCCCAGTCTCCCAACTCGTCTTCTGAACATTAATTGCCACTGTAGCTATCCTCACTTGAATCGGCGGCATACCTGTAGAATACCCATTCATTACCATTGGACGAGTCGCATCTGTCTTATATTTCTCTCTCTTCCTTTTCTTCTTCCCCCTAGCCAGCTGGTATGAAAACAAAACCTTAAAACTCAACT
>Dt15
ATCGACCTCCCCTCCCCATCAAACATCTCCGCCTGATGAAACTTTGGTTCCCTATTAGGCCTCTGTTTGACCCTGCAAATCCTCACTGGTATTCTCCTCACTATACACTACTCAGCGGACATTTCTACCGCCTTTGCATCAGTGGCTCACATCTGCCGAGATGTAAACAACGGCTGACTTATTCGAGCCCTACATGCAAACGGCGCCTCCTTTTTCTTTATCTGCATCTACCTCCACATTGGACGAGGCCTGTACTATGGGTCTTACCTATATAAAGAAACATGACTCTCAGGAGTAACTCTTCTCCTCTTACTCATAGCCACTGCCTTTGTAGGCTACGTCCTTCCATGAGGACAAATATCTTACTGAGGTGCCACAGTCATTACTAACCTCTTATCCGCCGCCCCTTACACCGGCCCTCAAATAGTCAACTGAGTTTGAGGGGGCTACTCCGTCGACCACGCCACACTCACTCGCTTCTTCTCATTCCATTTTTTCCTACCCTTCCTTATTGTAGCCATATCTTTTATTCACCTTATTTTCCTCCACGAAACAGGCTCAAATAACCCTGCAGGCCTTAACTCAAATATAGACAAAATTCCATTTCACCCTTACTACTCATTTAAAGACTTATTTGGTTATCTTTTATTTTTCCTACTACTAACCCTAATATCACTATTCTCCCCAAACCTTTTAAGCGACCCAGACAACTTTACCCAAGCAAACTCCCTTATTACACCCCCCCACATCAAACCCGAATGATATTTTCTATTCGCTTACGCAATTTTACGCTCTGTCCCTAGTAAACTAGGCGGAGTAATTGCCCTGGCCGCCTCAATCTTTGTGCTTATACTTGTCCCCTTCCTACACATATCTAAACAACAAAGCATAACTTTCCGCCCAGTCTCCCAACTCGTCTTCTGAACATTAATTGCCACTGTAGCTATCCTCACTTGAATCGGCGGCATACCTGTAGAATACCCATTCATTACCATTGGACGAGTCGCATCTGTCTTATATTTCTCTCTCTTCCTTTTCTTCTTCCCCCTAGCCAGCTGGTATGAAAACAAAACCTTAAAACTCAACT
>Dt16
ATCGACCTCCCCTCCCCATCAAACATCTCCGCCTGATGAAACTTTGGTTCCCTATTAGGCCTCTGTTTGACCCTGCAAATCCTCACTGGTATTCTCCTCACTATACACTACTCAGCGGACATTTCTACCGCCTTTGCATCAGTGGCTCACATCTGCCGAGATGTAAACAACGGCTGACTTATTCGAGCCCTACATGCAAACGGCGCCTCCTTTTTCTTTATCTGCATCTACCTCCACATTGGACGAGGCCTGTACTATGGGTCTTACCTATATAAAGAAACATGACTCTCAGGAGTAACTCTTCTCCTCTTACTCATAGCCACTGCCTTTGTAGGCTACGTCCTTCCATGAGGACAAATATCTTACTGAGGTGCCACAGTCATTACTAACCTCTTATCCGCCGCCCCTTACACCGGCCCTCAAATAGTCAACTGAGTTTGAGGGGGCTACTCCGTCGACCACGCCACACTCACTCGCTTCTTCTCATTCCATTTTTTCCTACCCTTCCTTATTGTAGCCATATCTTTTATTCACCTTATTTTCCTCCACGAAACAGGCTCAAATAACCCTGCAGGCCTTAACTCAAATATAGACAAAATTCCATTTCACCCTTACTACTCATTTAAAGACTTATTTGGTTATCTTTTATTTTTCCTACTACTAACCCTAATATCACTATTCTCCCCAAACCTTTTAAGCGACCCAGACAACTTTACCCAAGCAAACTCCCTTATTACACCCCCCCACATCAAACCCGAATGATATTTTCTATTCGCTTACGCAATTTTACGCTCTGTCCCTAGTAAACTAGGCGGAGTAATTGCCCTGGCCGCCTCAATCTTTGTGCTTATACTTGTCCCCTTCCTACACACATCTAAACAACAAAGCATAACTTTCCGCCCAGTCTCCCAACTCGTCTTCTGAACATTAATTGCCACTGTAGCTATCCTCACTTGAATCGGCGGCATACCTGTAGAATACCCATTCATTACCATTGGACGAGTCGCATCTGTCTTATATTTCTCTCTCTTCCTTTTCTTCTTCCCCCTAGCCAGCTGGTATGAAAACAAAACCTTAAAACTCAACT
>Dt17
ATCGACCTCCCCTCCCCATCAAACATCTCCGCCTGATGAAACTTTGGTTCCCTATTAGGCCTCTGTTTGACCCTGCAAATCCTCACTGGTATTCTCCTCACTATACACTACTCAGCGGACATTTCTACCGCCTTTGCATCAGTGGCTCACATCTGCCGAGATGTAAACAACGGCTGACTTATTCGAGCCCTACATGCAAACGGCGCCTCCTTTTTCTTTATCTGCATCTACCTCCACATTGGACGAGGCCTGTACTATGGGTCTTACCTATATAAAGAAACATGACTCTCAGGAGTAACTCTTCTCCTCTTACTCATAGCCACTGCCTTTGTAGGCTACGTCCTTCCATGAGGACAAATATCTTACTGAGGTGCCACAGTCATTACTAACCTCTTATCCGCCGCCCCTTACACCGGCCCTCAAATAGTCAACTGAGTTTGAGGGGGCTACTCCGTCGACCACGCCACACTCACTCGCTTCTTCTCATTCCATTTTTTCCTACCCTTCCTTATTGTAGCCATATCTTTTATTCACCTTATTTTCCTCCACGAAACAGGCTCAAATAACCCTGCAGGCCTTAACTCAAATATAGACAAAATTCCATTTCACCCTTACTACTCATTTAAAGACTTATTTGGTTATCTTTTATTTTTCCTACTACTAACCCTAATATCACTATTCTCCCCAAACCTTTTAAGCGACCCAGACAACTTTACCCAAGCAAACTCCCTTATTACACCCCCCCACATCAAACCCGAATGATATTTTCTATTCGCTTACGCAATTTTACGCTCTGTCCCTAGTAAACTAGGCGGAGTGATTGCCCTGGCCGCCTCAATCTTTGTGCTTATACTTGTCCCCTTCCTACACATATCTAAACAACAAAGCATAACTTTCCGCCCAGTCTCCCAACTCGTCTTCTGAACATTAATTGCCACTGTAGCTATCCTCACTTGAATCGGCGGCATACCTGTAGAATACCCATTCATTACCATTGGACGAGTCGCATCTGTCTTATATTTCTCTCTCTTCCTTTTCTTCTTCCCCCTAGCCAGCTGGTATGAAAACAAAACCTTAAAACTCAACT
>Dt18
ATCGACCTCCCCTCCCCATCAAACATCTCCGCCTGATGAAACTTTGGTTCCCTATTAGGCCTCTGTTTAACCCTGCAAATCCTCACTGGTATTCTCCTCACTATACACTACTCAGCGGACATTTCTACCGCCTTTGCATCAGTGGCTCACATCTGCCGAGATGTAAACAACGGCTGACTTATTCGAGCCCTACATGCAAACGGCGCCTCCTTTTTCTTTATCTGCATCTACCTCCACATTGGACGAGGCCTGTACTATGGGTCTTACCTATATAAAGAAACATGACTCTCAGGAGTAACTCTTCTCCTCTTACTCATAGCCACTGCCTTTGTAGGCTACGTCCTTCCATGAGGACAAATATCTTACTGAGGTGCCACAGTCATTACTAACCTCTTATCCGCCGCCCCTTACACCGGCCCTCAAATAGTCAACTGAGTTTGAGGGGGCTACTCCGTCGACCACGCCACACTCACTCGCTTCTTCTCATTCCATTTTTTCCTACCCTTCCTTATTGTAGCCATATCTTTTATTCACCTTATTTTCCTCCACGAAACAGGCTCAAATAACCCTGCAGGCCTTAACTCAAATATAGACAAAATTCCATTTCACCCTTACTACTCATTTAAAGACTTATTTGGCTATCTTTTATTTTTCCTACTACTAACCCTAATATCACTATTCTCCCCAAACCTTTTAAGCGACCCAGACAACTTTACCCAAGCAAACTCCCTTATTACACCCCCCCACATCAAACCCGAATGATATTTTCTATTCGCTTACGCAATTTTACGCTCTGTCCCTAGTAAACTAGGCGGAGTGATTGCCCTGGCCGCCTCAATCTTTGTGCTTATACTTGTCCCCTTCCTACACATATCTAAACAACAAAGCATAACTTTCCGCCCACTCTCCCAACTCGTCTTCTGAACATTAATTGCCACTGTAGCTATCCTCACTTGAATCGGCGGCATACCTGTAGAATACCCATTCATTACCATTGGACGAGTCGCATCTGTCTTATATTTCTCTCTCTTCCTTTTCTTCTTCCCCCTAGCCAGCTGGTATGAAAACAAAACCTTAAAACTCAACT
>Dt19
ATCGACCTCCCCTCCCCATCAAACATCTCCGCCTGATGAAACTTTGGTTCCCTATTAGGCCTCTGTTTGACCCTGCAAATCCTCACTGGTATTCTCCTCACTATACACTACTCAGCGGACATTTCTACCGCCTTTGCATCAGTGGCTCACATCTGCCGAGATGTAAACAACGGCTGACTTATTCGAGCCCTACATGCAAACGGCGCCTCCTTTTTCTTTATCTGCATCTACCTCCACATTGGACGAGGCCTGTACTATGGGTCTTACCTATATAAAGAAACATGACTCTCAGGAGTAGCTCTCCTCCTCTTACTCATAGCCACTGCCTTTGTAGGCTACGTCCTTCCATGAGGACAAATATCTTACTGAGGTGCCACAGTCATTACTAACCTCTTATCCGCCGCCCCTTACACCGGCCCTCAAATAGTCAACTGAGTTTGAGGGGGCTACTCCGTCGACCACGCCACACTCACTCGCTTCTTCTCATTCCATTTTTTCCTACCCTTCCTTATTGTAGCCATATCTTTTATTCACCTTATTTTCCTCCACGAAACAGGCTCAAATAACCCTGCAGGCCTTAACTCAAATATAGACAAAATTCCATTTCACCCTTACTACTCATTTAAAGACTTATTTGGCTATCTTTTATTTTTCCTACTACTAACCCTAATATCACTATTCTCCCCAAACCTTTTAAGCGACCCAGACAACTTTACCCAAGCAAACTCCCTTATTACACCCCCCCACATCAAACCCGAATGATATTTTCTATTCGCTTACGCAATTTTACGCTCTGTCCCTAGTAAACTAGGCGGAGTGATTGCCCTGGCCGCCTCAATCTTTGTGCTTATACTTGTCCCCTTCCTACACATATCTAAACAACAAAGCATAACTTTCCGCCCAGTCTCCCAACTCGTCTTCTGAACATTAATTGCCACTGTAGCTATCCTCACTTGAATCGGCGGCATACCTGTAGAATACCCATTCATTACCATTGGACGAGTCGCATCTGTCTTATATTTCTCTCTCTTCCTTTTCTTCTTCCCCCTAGCCAGCTGGTATGAAAACAAAACCTTAAAACTCAACT
>Dt20
ATCGACCTCCCCTCCCCATCAAACATCTCCGCCTGATGAAACTTTGGTTCCCTATTAGGCCTCTGTTTGACCCTGCAAATCCTCACTGGTATTCTCCTCACTATACACTACTCAGCGGACATTTCTACCGCCTTTGCATCAGTGGCTCACATCTGCCGAGATGTAAACAACGGCTGACTTATTCGAGCCCTACATGCAAACGGCGCCTCCTTTTTCTTCATCTGCATCTACCTCCACATTGGACGAGGCCTATACTATGGGTCTTACCTATATAAAGAAACATGACTCTCAGGAGTAACCCTTCTCCTCTTGCTCATAGCCACTGCCTTTGTAGGCTACGTCCTTCCATGAGGACAAATATCTTACTGAGGTGCCACAGTCATTACTAACCTCTTATCCGCCGCCCCTTACACCGGCCCTCAAATAGTCAACTGAGTTTGAGGGGGTTACTCCGTCGACCACGCCACACTCACTCGCTTCTTCTCATTCCATTTTTTCCTACCCTTCCTTATTGTAGCCATATCTTTTATTCACCTTATTTTCCTCCACGAAACAGGCTCAAATAACCCTGCAGGCCTTAACTCAAATATAGACAAAATTCCATTTCACCCTTACTACTCCTTTAAAGACTTATTTGGTTATCTTTTATTTTTCCTACTACTAACCCTAATATCACTATTCTCCCCAAACCTTTTAAGCGACCCAGACAACTTTACCCAAGCAAACTCCCTTATTACACCCCCCCACATCAAACCCGAATGATATTTTCTATTCGCTTACGCAATTTTACGCTCTGTCCCTAGTAAACTAGGCGGAGTGATTGCCCTGGCCGCCTCAATCTTTGTGCTTATACTTGTCCCCTTCCTACACATGTCTAAACAACAAAGCATAACTTTCCGCCCAATCTCCCAACTCGTCTTCTGAACATTAATTGCCACTGTAGCTATCCTCACTTGAATCGGCGGCATACCTGTAGAATACCCATTCATTACCATTGGACGAGTCGCATCTGTCTTATATTTCTCTCTCTTCCTTTTCTTCTTCCCCCTAGCCAGCTGGTATGAAAACAAGACCTTAAAACTCAACT
>Dt21
ATCGACCTCCCCTCCCCATCAAACATCTCCGCCTGATGAAACTTTGGTTCCCTATTAGGCCTCTGTTTGACCCTGCAAATCCTCACTGGTATTCTCCTCACTATACACTACTCAGCGGACATTTCTACCGCCTTTGCATCAGTGGCTCACATCTGCCGAGATGTAAACAACGGCTGACTTATTCGAGCCCTACATGCAAACGGCGCCTCCTTTTTCTTCATCTGCATCTACCTCCACATTGGACGAGGCCTATACTATGGGTCTTACCTATATAAAGAAACATGACTCTCAGGAGTAACCCTTCTCCTCTTGCTCATAGCCACTGCCTTTGTAGGCTACGTCCTTCCATGAGGACAAATATCTTACTGAGGTGCCACAGTCATTACTAACCTCTTATCCGCCGCCCCTTACACCGGCCCTCAAATAGTCAACTGAGTTTGAGGGGGTTACTCCGTCGACCACGCCACACTCACTCGCTTCTTCTCATTCCATTTTTTCCTACCCTTCCTTATTGTAGCCATATCTTTTATTCACCTTATTTTCCTCCACGAAACAGGCTCAAATAACCCTGCAGGCCTTAACTCAAATATAGACAAAATTCCATTTCACCCTTACTACTCCTTTAAAGACTTATTTGGTTATCTTTTATTTTTCCTACTACTAACCCTAATATCACTATTCTCCCCAAACCTTTTAAGCGACCCAGACAACTTTACCCAAGCAAACTCCCTTATTACACCCCCCCACATCAAACCCGAATGATATTTTCTATTCGCTTACGCAATTTTACGCTCTGTCCCTAGTAAACTAGGCGGAGTGATTGCCCTGGCCGCCTCAATCTTTGTGCTTATACTTGTCCCCTTCCTACACATGTCTAAACAACAAAGCATAACTTTCCGCCCAATCTCCCAACTCGTCTTCTGAACATTAATTGCCACTGTAGCTATCCTCACTTGAATCGGCGGCATACCTGTAGAATACCCATTCATTACCATTGGACGAGTCGCATCTGTCTTATATTTCTCTCTCTTCCTTTTCTTCTTCCCCCTAGCCAGCTGGTATGAAAACAAGACCTTAAAACTCAACT
>Dt22
ATCGACCTCCCCTCCCCATCAAACATCTCCGCCTGATGAAACTTTGGTTCCCTATTAGGCCTCTGTTTGACCCTGCAAATCCTCACTGGTATTCTCCTCACTATACACTACTCAGCGGACATTTCTACCGCCTTTGCATCAGTGGCTCACATCTGCCGAGATGTAAACAACGGCTGACTTATTCGAGCCCTACATGCAAACGGCGCCTCCTTTTTCTTTATCTGCATCTACCTCCACATTGGACGAGGCCTGTACTATGGGTCTTACCTATATAAAGAAACATGACTCTCAGGAGTAACTCTTCTCCTCTTACTCATAGCCACTGCCTTTGTAGGCTACGTCCTTCCATGAGGACAAATATCTTACTGAGGTGCCACAGTCATTACTAACCTCTTATCCGCCGCCCCTTACACCGGCCCTCAAATAGTCAACTGAGTTTGAGGGGGCTACTCCGTCGACCACGCCACACTCACTCGCTTCTTCTCATTCCATTTTTTCCTACCCTTCCTTATTGTAGCCATATCTTTTATTCACCTTATTTTCCTCCACGAAACAGGCTCAAATAACCCTGCAGGCCTTAACTCAAATATAGACAAAATTCCATTTCACCCTTACTACTCATTTAAAGACTTATTTGGCTATCTTTTATTTTTCCTACTACTAACCCTAATATCACTATTCTCCCCAAACCTTTTAAGCGACCCAGACAACTTTACCCAAGCAAACTCCCTTATTACACCCCCCCACATCAAACCCGAATGATATTTTCTATTCGCTTACGCAATTTTACGCTCTGTCCCTAGTAAACTAGGCGGAGTGATTGCCCTGGCCGCCTCAATCTTTGTGCTTATACTTGTCCCCTTCCTACACATATCTAAACAACAAAGCATAACTTTCCGCCCAGTCTCCCAACTCGTCTTCTGAACATTAATTGCCACTGTAGCTATCCTCACTTGAATCGGCGGCATACCTGTAGAATACCCATTCATTACCATTGGACGAGTCGCATCTGTCTTATATTTCTCTCTCTTCCTTTTCTTCTTCCCCCTAGCCAGCTGGTATGAAAACAAAACCTTAAAACTCAACT
>Dt23
ATCGACCTCCCCTCCCCATCAAACATCTCCGCCTGATGAAACTTTGGTTCCCTATTAGGCCTCTGTTTGACCCTGCAAATCCTCACTGGTATTCTCCTCACTATACACTACTCAGCGGACATTTCTACCGCCTTTGCATCAGTGGCTCACATCTGCCGAGATGTAAACAACGGCTGACTTATTCGAGCCCTACATGCAAACGGCGCCTCCTTTTTCTTTATCTGCATCTACCTCCACATTGGACGAGGCCTGTACTATGGGTCTTACCTATATAAAGAAACATGACTCTCAGGAGTAACTCTTCTCCTCTTACTCATAGCCACTGCCTTTGTAGGCTACGTCCTTCCATGAGGACAAATATCTTACTGAGGTGCCACAGTCATTACTAACCTCTTATCCGCCGCCCCTTACACCGGCCCTCAAATAGTCAACTGAGTTTGAGGGGGCTACTCCGTCGACCACGCCACACTCACTCGCTTCTTCTCATTCCATTTTTTCCTACCCTTCCTTATTGTAGCCATATCTTTTATTCACCTTATTTTCCTCCACGAAACAGGCTCAAATAACCCTGCAGGCCTTAACTCAAATATAGACAAAATTCCATTTCACCCTTACTACTCATTTAAAGACTTATTTGGTTATCTTTTATTTTTCCTACTACTAACCCTAATATCACTATTCTCCCCAAACCTTTTAAGCGACCCAGACAACTTTACCCAAGCAAACTCCCTTATTACACCCCCCCACATCAAACCCGAATGATATTTTCTATTCGCTTACGCAATTTTACGCTCTGTCCCTAGTAAACTAGGCGGAGTGATTGCCCTGGCCGCCTCAATCTTTGTGCTTATACTTGTCCCCTTCCTACACATATCTAAACAACAAAGCATAACTTTCCGCCCAGTCTCCCAACTCGTCTTCTGAACATTAATTGCCACTGTAGCTATCCTCACTTGAATCGGCGGCATACCTGTAGAATACCCATTCATTACCATTGGACGAGTCGCATCTGTCTTATATTTCTCTCTCTTCCTTTTCTTCTTCCCCCTAGCCAGCTGGTATGAAAACAAAACCTTAAAACTCAACT
>Dt24
ATCGACCTCCCCTCCCCATCAAACATCTCCGCCTGATGAAACTTTGGCTCCCTATTAGGCCTCTGTTTGACCCTGCAAATCCTCACTGGTATTCTCCTCACTATACACTACTCAGCGGACATTTCTACCGCCTTTGCATCAGTGGCTCACATCTGCCGAGATGTAAACAACGGCTGACTTATTCGAGCCCTACATGCAAACGGCGCCTCCTTTTTCTTTATCTGCATCTACCTCCACATTGGACGAGGCCTGTACTATGGGTCTTACCTATATAAAGAAACATGACTCTCAGGAGTAACTCTTCTCCTCTTACTCATAGCCACTGCCTTTGTAGGCTACGTCCTTCCATGAGGACAAATATCTTACTGAGGTGCCACAGTCATTACTAACCTCTTATCCGCCGCCCCTTACACCGGCCCTCAAATAGTCAACTGAGTTTGAGGGGGCTACTCCGTCGACCACGCCACACTCACTCGCTTCTTCTCATTCCATTTTTTCCTACCCTTCCTTATTGTAGCCATATCTTTTATTCACCTTATTTTCCTCCACGAAACAGGCTCAAATAACCCTGCAGGCCTTAACTCAAATATAGACAAAATTCCATTTCACCCTTACTACTCATTTAAAGACTTATTTGGCTATCTTTTATTTTTCCTACTACTAACCCTAATATCACTATTCTCCCCAAACCTTTTAAGCGACCCAGACAACTTTACCCAAGCAAACTCCCTTATTACACCCCCCCACATCAAACCCGAATGATATTTTCTATTCGCTTACGCAATTTTACGCTCTGTCCCTAGTAAACTAGGCGGAGTGATTGCCCTGGCCGCCTCAATCTTTGTGCTTATACTTGTCCCCTTCCTACACATATCTAAACAACAAAGCATAACTTTCCGCCCAGTCTCCCAACTCGTCTTCTGAACATTAATTGCCACTGTAGCTATCCTCACTTGAATCGGCGGCATACCTGTAGAATACCCATTCATTACCATTGGACGAGTCGCATCTGTCTTATATTTCTCTCTCTTCCTTTTCTTCTTCCCCCTAGCCAGCTGGTATGAAAACAAAACCTTAAAACTCAACT
>Dt25
ATCGACCTCCCCTCCCCATCAAACATCTCCGCCTGATGAAACTTTGGCTCCCTATTAGGCCTCTGTTTGACCCTGCAAATCCTCACTGGTATTCTCCTCACTATACACTACTCAGCGGACATTTCTACCGCCTTTGCATCAGTGGCTCACATCTGCCGAGATGTAAACAACGGCTGACTTATTCGAGCCCTACATGCAAACGGCGCCTCCTTTTTCTTTATCTGCATCTACCTCCACATTGGACGAGGCCTGTACTATGGGTCTTACCTATATAAAGAAACATGACTCTCAGGAGTAACTCTTCTCCTCTTACTCATAGCCACTGCCTTTGTAGGCTACGTCCTTCCATGAGGACAAATATCTTACTGAGGTGCCACAGTCATTACTAACCTCTTATCCGCCGCCCCTTACACCGGCCCTCAAATAGTCAACTGAGTTTGAGGGGGCTACTCCGTCGACCACGCCACACTCACTCGCTTCTTCTCATTCCATTTTTTCCTACCCTTCCTTATTGTAGCCATATCTTTTATTCACCTTATTTTCCTCCACGAAACAGGCTCAAATAACCCTGCAGGCCTTAACTCAAATATAGACAAAATTCCATTTCACCCTTACTACTCATTTAAAGACTTATTTGGCTATCTTTTATTTTTCCTACTACTAACCCTAATATCACTATTCTCCCCAAACCTTTTAAGCGACCCAGACAACTTTACCCAAGCAAACTCCCTTATTACACCCCCCCACATCAAACCCGAATGATATTTTCTATTCGCTTACGCAATTTTACGCTCTGTCCCTAGTAAACTAGGCGGAGTGATTGCCCTGGCCGCCTCAATCTTTGTGCTTATACTTGTCCCCTTCCTACACATATCTAAACAACAAAGCATAACTTTCCGCCCAGTCTCCCAACTCGTCTTCTGAACATTAATTGCCACTGTAGCTATCCTCACTTGAATCGGCGGCATACCTGTAGAATACCCATTCATTACCATTGGACGAGTCGCATCTGTCTTATATTTCTCTCTCTTCCTTTTCTTCTTCCCCCTAGCCAGCTGGTATGAAAACAAAACCTTAAAACTCAACT
>Dt26
ATCGACCTCCCCTCCCCATCAAACATCTCCGCCTGATGAAACTTTGGTTCCCTATTAGGCCTCTGTTTAACCCTGCAAATCCTCACTGGTATTCTCCTCACTATACACTACTCAGCGGACATTTCTACCGCCTTTGCATCAGTGGCTCACATCTGCCGAGATGTAAACAACGGCTGACTTATTCGAGCCCTACATGCAAACGGCGCCTCCTTTTTCTTTATCTGCATCTACCTCCACATTGGACGAGGCCTGTACTATGGGTCTTACCTATATAAAGAAACATGACTCTCAGGAGTAACTCTTCTCCTCTTACTCATAGCCACTGCCTTTGTAGGCTACGTCCTTCCATGAGGACAAATATCTTACTGAGGTGCCACAGTTATTACTAACCTCTTATCCGCCGCCCCTTACACCGGCCCTCAAATAGTCAACTGAGTTTGAGGGGGCTACTCCGTCGACCACGCCACACTCACTCGCTTCTTCTCATTCCATTTTTTCCTACCCTTCCTTATTGTAGCCATATCTTTTATTCACCTTATTTTCCTCCACGAAACAGGCTCAAATAACCCTGCAGGCCTTAACTCAAATATAGACAAAATTCCATTTCACCCTTACTACTCATTTAAAGACTTATTTGGCTATCTTTTATTTTTCCTACTACTAACCCTAATATCACTATTCTCCCCAAACCTTTTAAGCGACCCAGACAACTTTACCCAAGCAAACTCCCTTATTACACCCCCCCACATCAAACCCGAATGATATTTTCTATTCGCTTACGCAATTTTACGCTCTGTCCCTAGTAAACTAGGCGGAGTGATTGCCCTGGCCGCCTCAATCTTTGTGCTTATACTTGTCCCCTTCCTACACATATCTAAACAACAAAGCATAACTTTCCGCCCAGTCTCCCAACTCGTCTTCTGAACATTAATTGCCACTGTAGCTATCCTCACTTGAATCGGCGGCATACCTGTAGAATACCCATTCATTACCATTGGACGAGTCGCATCTGTCTTATATTTCTCTCTCTTCCTTTTCTTCTTCCCCCTAGCCAGCTGGTATGAAAACAAAACCTTAAAACTCAACT
>Dt27
ATCGACCTCCCCTCCCCATCAAACATCTCCGCCTGATGAAACTTTGGTTCCCTATTAGGCCTCTGTTTGACCCTGCAAATCCTCACTGGTATTCTCCTCACTATACACTACTCAGCGGACATTTCTACCGCCTTTGCATCAGTGGCTCACATCTGCCGAGATGTAAACAACGGCTGACTTATTCGAGCCCTACATGCAAACGGCGCCTCCTTTTTCTTCATCTGCATCTACCTCCACATTGGACGAGGCCTATACTATGGGTCTTACCTATATAAAGAAACATGACTCTCAGGAGTAACCCTTCTCCTCTTGCTCATAGCCACTGCCTTTGTAGGCTACGTCCTTCCATGAGGACAAATATCTTACTGAGGTGCCACAGTCATTACTAACCTCTTATCCGCCGCCCCTTACACCGGCCCTCAAATAGTCAACTGAGTTTGAGGGGGTTACTCCGTCGACCACGCCACACTCACTCGCTTCTTCTCATTCCATTTTTTCCTACCCTTCCTTATTGTAGCCATATCTTTTATTCACCTTATTTTCCTCCACGAAACAGGCTCAAATAACCCTGCAGGCCTTAACTCAAATATAGACAAAATTCCATTTCACCCTTACTACTCCTTTAAAGACTTATTTGGTTATCTTTTATTTTTCCTACTACTAACCCTAATATCACTATTCTCCCCAAACCTTTTAAGCGACCCAGACAACTTTACCCAAGCAAACTCCCTTATTACACCCCCCCACATCAAACCCGAATGATATTTTCTATTCGCTTACGCAATTTTACGCTCTGTCCCTAGTAAACTAGGCGGAGTGATTGCCCTGGCCGCCTCAATCTTTGTGCTTATACTTGTCCCCTTCCTACACATGTCTAAACAACAAAGCATAACTTTCCGCCCAATCTCCCAACTCGTCTTCTGAACATTAATTGCCACTGTAGCTATCCTCACTTGAATCGGCGGCATACCTGTAGAATACCCATTCATTACCATTGGACGAGTCGCATCTGTCTTATATTTCTCTCTCTTCCTTTTCTTCTTCCCCCTAGCCAGCTGGTATGAAAACAAGACCTTAAAACTCAACT
>Dt28
ATCGACCTCCCCTCCCCATCAAACATCTCCGCCTGATGAAACTTTGGTTCCCTATTAGGCCTCTGTTTGACCCTGCAAATCCTCACTGGTATTCTCCTCACTATACACTACTCAGCGGACATTTCTACCGCCTTTGCATCAGTGGCTCACATCTGCCGAGATGTAAACAACGGCTGACTTATTCGAGCCCTACATGCAAACGGCGCCTCCTTTTTCTTTATCTGCATCTACCTCCACATTGGACGAGGCCTGTACTATGGGTCTTACCTATATAAAGAAACATGACTCTCAGGAGTAACTCTTCTCCTCTTACTCATAGCCACTGCCTTTGTAGGCTACGTCCTTCCATGAGGACAAATATCTTACTGAGGTGCCACAGTCATTACTAACCTCTTATCCGCCGCCCCTTACACCGGCCCTCAAATAGTCAACTGAGTTTGAGGGGGCTACTCCGTCGACCACGCCACACTCACTCGCTTCTTCTCATTCCATTTTTTCCTACCCTTCCTTATTGTAGCCATATCTTTTATTCACCTTATTTTCCTCCACGAAACAGGCTCAAATAACCCTGCAGGCCTTAACTCAAATATAGACAAAATTCCATTTCACCCTTACTACTCATTTAAAGACTTATTTGGTTATCTTTTATTTTTCCTACTACTAACCCTAATATCACTATTCTCCCCAAACCTTTTAAGCGACCCAGACAACTTTACCCAAGCAAACTCCCTTATTACACCCCCCCACATCAAACCCGAATGATATTTTCTATTCGCTTACGCAATTTTACGCTCTGTCCCTAGTAAACTAGGCGGAGTGATTGCCCTGGCCGCCTCAATCTTTGTGCTTATACTTGTCCCCTTCCTACACATATCTAAACAACAAAGCATAACTTTCCGCCCAGTCTCCCAACTCGTCTTCTGAACATTAATTGCCACTGTAGCTATCCTCACTTGAATCGGCGGCATACCTGTAGAATACCCATTCATTACCATTGGACGAGTCGCATCTGTCTTATATTTCTCTCTCTTCCTTTTCTTCTTCCCCCTAGCCAGCTGGTATGAAAACAAAACCTTAAAACTCAACT
>Dt29
ATCGACCTCCCCTCCCCATCAAACATCTCCGCCTGATGAAACTTTGGTTCCCTATTAGGCCTCTGTTTGACCCTGCAAATCCTCACTGGTATTCTCCTCACTATACACTACTCAGCGGACATTTCTACCGCCTTTGCATCAGTGGCTCACATCTGCCGAGATGTAAACAACGGCTGACTTATTCGAGCCCTACATGCAAACGGCGCCTCCTTTTTCTTTATCTGCATCTACCTCCACATTGGACGAGGCCTGTACTATGGGTCTTACCTATATAAAGAAACATGACTCTCAGGAGTAACTCTTCTCCTCTTACTCATAGCCACTGCCTTCGTAGGCTACGTCCTTCCATGAGGACAAATATCTTACTGAGGTGCCACAGTCATTACTAACCTCTTATCCGCCGCCCCTTACACCGGCCCTCAAATAGTCAACTGAGTTTGAGGGGGCTACTCCGTCGACCACGCCACACTCACTCGCTTCTTCTCATTCCATTTTTTCCTACCCTTCCTTATTGTAGCCATATCTTTTATTCACCTTATTTTCCTCCACGAAACAGGCTCAAATAACCCTGCAGGCCTTAACTCAAATATAGACAAAATTCCATTTCACCCTTACTACTCATTTAAAGACTTATTTGGTTATCTTTTATTTTTCCTACTACTAACCCTAATATCACTATTCTCCCCAAACCTTTTAAGCGACCCAGACAACTTTACCCAAGCAAACTCCCTTATTACACCCCCCCACATCAAACCCGAATGATATTTTCTATTCGCTTACGCAATTTTACGCTCTGTCCCTAGTAAACTAGGCGGAGTAATTGCCCTGGCCGCCTCAATCTTTGTGCTTATACTTGTCCCCTTCCTACACATATCTAAACAACAAAGCATAACTTTCCGCCCAGTCTCCCAACTCGTCTTCTGAACATTAATTGCCACTGTAGCTATCCTCACTTGAATCGGCGGCATACCTGTAGAATACCCATTCATTACCATTGGACGAGTCGCATCTGTCTTATATTTCTCTCTCTTCCTTTTCTTCTTCCCCCTAGCCAGCTGGTATGAAAACAAAACCTTAAAACTCAACT
>Dt30
ATCGACCTCCCCTCCCCGTCAAACATCTCCGCCTGATGAAACTTTGGTTCCCTATTAGGCCTCTGTTTGACCCTGCAAATCCTCACTGGTATTCTCCTCACTATACACTACTCAGCGGACATTTCTACCGCCTTTGCATCAGTGGCTCACATCTGCCGAGATGTAAACAACGGCTGACTTATTCGAGCCCTACATGCAAACGGCGCCTCCTTTTTCTTTATCTGCATCTACCTCCACATTGGACGAGGCCTGTACTATGGGTCTTACCTATATAAAGAAACATGACTCTCAGGAGTAACTCTTCTCCTCTTACTCATAGCCACTGCCTTTGTAGGCTACGTCCTTCCATGAGGACAAATATCTTACTGAGGTGCCACAGTCATTACTAACCTCTTATCCGCCGCCCCTTACACCGGCCCTCAAATAGTCAACTGAGTTTGAGGGGGCTACTCCGTCGACCACGCCACACTCACTCGCTTCTTCTCATTCCATTTTTTCCTACCCTTCCTTATTGTAGCCATATCTTTTATTCACCTTATTTTCCTCCACGAAACAGGCTCAAATAACCCTGCAGGCCTTAACTCAAATATAGACAAAATTCCATTTCACCCTTACTACTCATTTAAAGACTTATTTGGCTATCTTTTATTTTTCCTACTACTAACCCTAATATCACTATTCTCCCCAAACCTTTTAAGCGACCCAGACAACTTTACCCAAGCAAACTCCCTTATTACACCCCCCCACATCAAACCCGAATGATATTTTCTATTCGCTTACGCAATTTTACGCTCTGTCCCTAGTAAACTAGGCGGAGTGATTGCCCTGGCCGCCTCAATCTTTGTGCTTATACTTGTCCCCTTCCTACACATATCTAAACAACAAAGCATAACTTTCCGCCCAGTCTCCCAACTCGTCTTCTGAACATTAATTGCCACTGTAGCTATCCTCACTTGAATCGGCGGCATACCTGTAGAATACCCATTCATTACCATTGGACGAGTCGCATCTGTCTTATATTTCTCTCTCTTCCTTTTCTTCTTCCCCCTAGCCAGCTGGTATGAAAACAAAACCTTAAAACTCAACT
>Ww1
ATTGACCTCCCCTCCCCATCAAACATCTCCGCCTGATGAAACTTTGGTTCCCTCTTAGGCCTCTGTTTGACCCTACAAATCCTCACTGGCATCCTCCTCACTATGCACTACTCAGCAGACATCTCTACCGCTTTTGCATCAGTAGCCCACATCTGCCGAGATGTAAACAACGGCTGACTTATTCGAGCCCTACATGCAAACGGCGCCTCCTTTTTCTTTATCTGCATCTACCTCCACATTGGACGAGGCCTATACTATGGGTCTTACCTCTATAAAGAGACATGACTCTCAGGGGTAGCCCTTCTCCTCTTGCTCATAGCCACTGCCTTTGTAGGCTACGTTCTTCCATGAGGACAAATATCTTACTGAGGTGCCACAGTCATTACTAACCTTTTATCCGCCGCCCCTTATACCGGCCCTCAAATAGTCAACTGAGTTTGAGGGGGCTACTCAGTCGACCACGCCACACTCACTCGCTTCTTCTCATTCCATTTTTTCCTTCCCTTCCTCATTGTAGCCATATCTTTTATCCACCTTATTTTCCTCCACGAAACAGGCTCAAATAACCCTGCAGGCCTTAACTCAAATATAGACAAAATTCCATTTCACCCCTACTACTCCTTTAAAGACTTATTTGGCTATCTCCTATTTTTCCTACTACTAACCCTAATATCGCTATTCTCCCCAAACCTTCTAAGCGACCCAGACAACTTTACCCAAGCAAACTCCCTTATTACACCCCCCCACATCAAACCCGAATGATACTTTCTATTCGCTTACGCAATTTTACGCTCTGTTCCTAGCAAACTAGGCGGAGTAATTGCCCTGGCCGCCTCAATCTTCGTGCTCATACTTGTCCCCTTCCTACACATGTCTAAACAACAAAGCATAACTTTTCGCCCAATCTCCCAACTCGTCTTCTGAACATTAATTGCCACTGTAGCCATCCTCACTTGAATCGGCGGCATACCTGTAGAATACCCATTCATTACCATTGGACGAGTCGCATCTGTCTTATATTTCTCCCTCTTCCTATTCTTCTTCCCCCTAGCCAGCTGGTATGAAAACAAAACCTTAAAACTCAACT
>Ww2
ATTGACCTCCCCTCCCCATCAAACATCTCCGCCTGATGAAACTTTGGTTCCCTCTTAGGCCTCTGTTTGACCCTACAAATCCTCACTGGCATCCTCCTCACTATGCACTACTCAGCAGACATCTCTACCGCTTTTGCATCAGTAGCCCACATCTGCCGAGATGTAAACAACGGCTGACTTATTCGAGCCCTACATGCAAACGGCGCCTCCTTTTTCTTTATCTGCATCTACCTCCACATTGGACGAGGCCTATACTATGGGTCTTACCTCTATAAAGAGACATGACTCTCAGGGGTAGCCCTTCTCCTCTTGCTCATAGCCACTGCCTTTGTAGGCTACGTTCTTCCATGAGGACAAATATCTTACTGAGGTGCCACAGTCATTACTAACCTTTTATCCGCCGCCCCTTATACCGGCCCTCAAATAGTCAACTGAGTTTGAGGGGGCTACTCAGTCGACCACGCCACACTCACTCGCTTCTTCTCATTCCATTTTTTCCTTCCCTTCCTCATTGTAGCCATATCTTTTATCCACCTTATTTTCCTCCACGAAACAGGCTCAAATAACCCTGCAGGCCTTAACTCAAATATAGACAAAATTCCATTTCACCCCTACTACTCCTTTAAAGACTTATTTGGCTATCTCCTATTTTTCCTACTACTAACCCTAATATCGCTATTCTCCCCAAACCTTCTAAGCGACCCAGACAACTTTACCCAAGCAAACTCCCTTATTACACCCCCCCACATCAAACCCGAATGATACTTTCTATTCGCTTACGCAATTTTACGCTCTGTTCCTAGCAAACTAGGCGGAGTAATTGCCCTGGCCGCCTCAATCTTCGTGCTCATACTTGTCCCCTTCCTACACATGTCTAAACAACAAAGCATAACTTTTCGCCCAATCTCCCAACTCGTCTTCTGAACATTAATTGCCACTGTCGCCATCCTCACTTGAATCGGCGGCATACCTGTAGAATACCCATTCATTACCATTGGACGAGTCGCATCTGTCTTATATTTCTCCCTCTTCCTATTCTTCTTCCCCCTAGCCAGCTGGTATGAAAACAAAACCTTAAAACTCAACT
>Ww3
ATTGACCTCCCCTCCCCATCAAACATCTCCGCCTGATGAAACTTTGGTTCCCTCTTAGGCCTCTGTTTGACCCTACAAATCCTCACTGGCATCCTCCTCACTATGCACTACTCAGCAGACATCTCTACCGCTTTTGCATCAGTAGCCCACATCTGCCGAGATGTAAACAACGGCTGACTTATTCGAGCCCTACATGCAAACGGCGCCTCCTTTTTCTTCATCTGCATCTACCTCCACATTGGACGAGGCCTATACTATGGGTCTTACCTCTATAAAGAGACATGACTCTCAGGGGTAGCCCTTCTCCTCTTGCTCATAGCCACTGCCTTTGTAGGCTACGTTCTTCCATGAGGACAAATATCTTACTGAGGTGCCACAGTCATTACTAACCTTTTATCCGCCGCCCCTTATACCGGCCCTCAAATAGTCAACTGAGTTTGAGGGGGCTACTCAGTCGACCACGCCACACTCACTCGCTTCTTCTCATTCCATTTTTTCCTTCCCTTCCTCATTGTAGCCATATCTTTTATCCACCTTATTTTCCTCCACGAAACAGGCTCAAATAACCCTGCAGGCCTTAACTCAAATATAGACAAAATTCCATTTCACCCCTACTACTCCTTTAAAGACTTATTTGGCTATCTCCTATTTTTCCTACTACTAACCCTAATATCGCTATTCTCCCCAAACCTTCTAAGCGACCCAGACAACTTTACCCAAGCAAACTCCCTTATTACACCCCCCCACATCAAACCCGAATGATACTTTCTATTCGCTTACGCAATTTTACGCTCTGTTCCTAGCAAACTAGGCGGAGTAATTGCCCTGGCCGCCTCAATCTTCGTGCTCATACTTGTCCCCTTCCTACACATGTCTAAACAACAAAGCATAACTTTTCGCCCAATCTCCCAACTCGTCTTCTGAACATTAATTGCCACTGTAGCCATCCTCACTTGAATCGGCGGCATACCTGTAGAATACCCATTCATTACCATTGGACGAGTCGCATCTGTCTTATATTTCTCCCTCTTCCTATTCTTCTTCCCCCTAGCCAGCTGGTATGAAAACAAAACCTTAAAACTCAACT
>Ww4
ATTGACCTCCCCTCCCCATCAAACATCTCCGCCTGATGAAACTTTGGTTCCCTCTTAGGCCTCTGTTTGACCCTACAAATCCTCACTGGCATCCTCCTCACTATGCACTACTCAGCAGACATCTCTACCGCTTTTGCATCAGTAGCCCACATCTGCCGAGATGTAAACAACGGCTGACTTATTCGAGCCCTACATGCAAACGGCGCCTCCTTTTTCTTTATCTGCATCTACCTCCACATTGGACGAGGCCTATACTATGGGTCTTACCTCTATAAAGAGACATGACTCTCAGGGGTAGCCCTTCTCCTCTTGCTCATAGCCACTGCCTTTGTAGGCTACGTTCTTCCATGAGGACAAATATCTTACTGAGGTGCCACAGTCATTACTAACCTTTTATCCGCCGCCCCTTATACCGGCCCTCAAATAGTCAACTGAGTTTGAGGGGGCTACTCAGTCGACCACGCCACACTCACTCGCTTCTTCTCATTCCATTTTTTCCTTCCCTTCCTCATTGTAGCCATATCTTTTATCCACCTTATTTTCCTCCACGAAACAGGCTCAAATAACCCTGCAGGCCTTAACTCAAATATAGACAAAATTCCATTTCACCCCTACTACTCCTTTAAAGACTTATTTGGCTATCTCCTATTTTTCCTACTACTAACCCTAATATCGCTATTCTCCCCAAACCTTCTAAGCGACCCAGACAACTTTACCCAAGCAAACTCCCTTATTACACCCCCCCACATCAAACCCGAATGATACTTTCTATTCGCTTACGCAATTTTACGCTCTGTTCCTAGCAAACTAGGCGGAGTAATTGCCCTGGCCGCCTCAATCTTCGTGCTCATACTTGTCCCCTTCCTACACATGTCTAAACAACAAAGCATAACTTTTCGCCCAATCTCCCAACTCGTCTTCTGAACATTAATTGCCACTGTAGCCATCCTCACTTGAATCGGCGGCATACCTGTAGAATACCCATTCATTACCATTGGACGAGTCGCATCTGTCTTATATTTCTCCCTCTTCCTATTCTTCTTCCCCCTAGCCAGCTGGTATGAAAACAAAACCTTAAAACTCAACT
>Ww5
ATTGACCTCCCCTCCCCATCAAACATCTCCGCCTGATGAAACTTTGGTTCCCTCTTAGGCCTCTGTTTGACCCTACAAATCCTCACTGGCATCCTCCTCACTATGCACTACTCAGCAGACATCTCTACCGCTTTTGCATCAGTAGCCCACATCTGCCGAGATGTAAACAACGGCTGACTTATTCGAGCCCTACATGCAAACGGCGCCTCCTTTTTCTTTATCTGCATCTACCTCCACATTGGACGAGGCCTATACTATGGGTCTTACCTCTATAAAGAGACATGACTCTCAGGGGTAGCCCTTCTCCTCTTGCTCATAGCCACTGCCTTTGTAGGCTACGTTCTTCCATGAGGACAAATATCTTACTGAGGTGCCACAGTCATTACTAACCTTTTATCCGCCGCCCCTTATACCGGCCCTCAAATAGTCAACTGAGTTTGAGGGGGCTACTCAGTCGACCACGCCACACTCACTCGCTTCTTCTCATTCCATTTTTTCCTTCCCTTCCTCATTGTAGCCATATCTTTTATCCACCTTATTTTCCTCCACGAAACAGGCTCAAATAACCCTGCAGGCCTTAACTCAAATATAGACAAAATTCCATTTCACCCCTACTACTCCTTTAAAGACTTATTTGGCTATCTCCTATTTTTCCTACTACTAACCCTAATATCGCTATTCTCCCCAAACCTTCTAAGCGACCCAGACAACTTTACCCAAGCAAACTCCCTTATTACACCCCCCCACATCAAACCCGAATGATACTTTCTATTCGCTTACGCAATTTTACGCTCTGTTCCTAGCAAACTAGGCGGAGTAATTGCCCTGGCCGCCTCAATCTTCGTGCTCATACTTGTCCCCTTCCTACACATGTCTAAACAACAAAGCATAACTTTTCGCCCAATCTCCCAACTCGTCTTCTGAACATTAATTGCCACTGTAGCCATCCTCACTTGAATCGGCGGCATACCTGTAGAATACCCATTCATTACCATTGGACGAGTCGCATCTGTCTTATATTTCTCCCTCTTCCTATTCTTCTTCCCCCTAGCCAGCTGGTATGAAAACAAAACCTTAAAACTCAACT
>Ww6
ATTGACCTCCCCTCCCCATCAAACATCTCCGCCTGATGAAACTTTGGTTCCCTCTTAGGCCTCTGTTTGACCCTACAAATCCTCACTGGCATCCTCCTCACTATGCACTACTCAGCAGACATCTCTACCGCTTTTGCATCAGTAGCCCACATCTGCCGAGATGTAAACAACGGCTGACTTATTCGAGCCCTACATGCAAACGGCGCCTCCTTTTTCTTTATCTGCATCTACCTCCACATTGGACGAGGCCTATACTATGGGTCTTACCTCTATAAAGAGACATGACTCTCAGGGGTAGCCCTTCTCCTCTTGCTCATAGCCACTGCCTTTGTAGGCTACGTTCTTCCATGAGGACAAATATCTTACTGAGGTGCCACAGTCATTACTAACCTTTTATCCGCCGCCCCTTATACCGGCCCTCAAATAGTCAACTGAGTTTGAGGGGGCTACTCAGTCGACCACGCCACACTCACTCGCTTCTTCTCATTCCATTTTTTCCTTCCCTTCCTCATTGTAGCCATATCTTTTATCCACCTTATTTTCCTCCACGAAACAGGCTCAAATAACCCTGCAGGCCTTAACTCAAATATAGACAAAATTCCATTTCACCCCTACTACTCCTTTAAAGACTTATTTGGCTATCTCCTATTTTTCCTACTACTAACCCTAATATCGCTATTCTCCCCAAACCTTCTAAGCGACCCAGACAACTTTACCCAAGCAAACTCCCTTATTACACCCCCCCACATCAAACCCGAATGATACTTTCTATTCGCTTACGCAATTTTACGCTCTGTTCCTAGCAAACTAGGCGGAGTAATTGCCCTGGCCGCCTCAATCTTCGTGCTCATACTTGTCCCCTTCCTACACATGTCTAAACAACAAAGCATAACTTTTCGCCCAATCTCCCAACTCGTCTTCTGAACATTAATTGCCACTGTAGCCATCCTCACTTGAATCGGCGGCATACCTGTAGAATACCCATTCATTACCATTGGACGAGTCGCATCTGTCTTATATTTCTCCCTCTTCCTATTCTTCTTCCCCCTAGCCAGCTGGTATGAAAACAAAACCTTAAAACTCAACT
>Ww7
ATTGACCTCCCCTCCCCATCAAACATCTCCGCCTGATGAAACTTTGGTTCCCTATTAGGCCTCTGTTTAACCCTGCAAATCCTCACTGGTATTCTCCTCACTATACACTACTCAGCGGACATTTCTACCGCCTTTGCATCAGTGGCTCACATCTGCCGAGATGTAAACAACGGCTGACTTATTCGAGCCCTACATGCAAACGGCGCCTCCTTTTTCTTTATCTGCATCTACCTCCACATTGGACGAGGCCTGTACTATGGGTCTTACCTATATAAAGAAACATGACTCTCAGGAGTAACTCTTCTCCTCTTACTCATAGCCACTGCCTTTGTAGGCTACGTCCTTCCATGAGGACAAATATCTTACTGAGGTGCCACAGTTATTACTAACCTCTTATCCGCCGCCCCTTACACCGGCCCTCAAATAGTCAACTGAGTTTGAGGGGGCTACTCCGTCGACCACGCCACACTCACTCGCTTCTTCTCATTCCATTTTTTCCTACCCTTCCTTATTGTAGCCATATCTTTTATTCACCTTATTTTCCTCCACGAAACAGGCTCAAATAACCCTGCAGGCCTTAACTCAAATATAGACAAAATTCCATTTCACCCTTACTACTCATTTAAAGACTTATTTGGCTATCTTTTATTTTTCCTACTACTAACCCTAATATCACTATTCTCCCCAAACCTTTTAAGCGACCCAGACAACTTTACCCAAGCAAACTCCCTTATTACACCCCCCCACATCAAACCCGAATGATATTTTCTATTCGCTTACGCAATTTTACGCTCTGTCCCTAGTAAACTAGGCGGAGTGATTGCCCTGGCCGCCTCAATCTTTGTGCTTATACTTGTCCCCTTCCTACACATATCTAAACAACAAAGCATAACTTTCCGCCCAGTCTCCCAACTCGTCTTCTGAACATTAATTGCCACTGTAGCTATCCTCACTTGAATCGGCGGCATACCTGTAGAATACCCATTCATTACCATTGGACGAGTCGCATCTGTCTTATATTTCTCTCTCTTCCTTTTCTTCTTCCCCCTAGCCAGCTGGTATGAAAACAAAACCTTAAAACTCAACT
>Ww8
ATTGACCTCCCCTCCCCATCAAACATCTCCGCCTGATGAAACTTTGGTTCCCTCTTAGGCCTCTGTTTGACCCTACAAATCCTCACTGGCATCCTCCTCACTATGCACTACTCAGCAGACATCTCTACCGCTTTTGCATCAGTAGCCCACATCTGCCGAGATGTAAACAACGGCTGACTTATTCGAGCCCTACATGCAAACGGCGCCTCCTTTTTCTTTATCTGCATCTACCTCCACATTGGACGAGGCCTATACTATGGGTCTTACCTCTATAAAGAGACATGACTCTCAGGGGTAGCCCTTCTCCTCTTGCTCATAGCCACTGCCTTTGTAGGCTACGTTCTTCCATGAGGACAAATATCTTACTGAGGTGCCACAGTCATTACTAACCTTTTATCCGCCGCCCCTTATACCGGCCCTCAAATAGTCAACTGAGTTTGAGGGGGCTACTCAGTCGACCACGCCACACTCACTCGCTTCTTCTCATTCCATTTTTTCCTTCCCTTCCTCATTGTAGCCATATCTTTTATCCACCTTATTTTCCTCCACGAAACAGGCTCAAATAACCCTGCAGGCCTTAACTCAAATATAGACAAAATTCCATTTCACCCCTACTACTCCTTTAAAGACTTATTTGGCTATCTCCTATTTTTCCTACTACTAACCCTAATATCGCTATTCTCCCCAAACCTTCTAAGCGACCCAGACAACTTTACCCAAGCAAACTCCCTTATTACACCCCCCCACATCAAACCCGAATGATACTTTCTATTTGCTTACGCAATTTTACGCTCTGTTCCTAGCAAACTGGGCGGAGTAATTGCCCTGGCCGCCTCAATCTTCGTGCTCATACTTGTCCCCTTCCTACACATGTCCAAACAACAAAGCATAACTTTTCGCCCAATCTCCCAACTCGTCTTCTGAACATTAATTGCCACTGTAGCCATCCTCACTTGAATCGGCGGCATACCTGTAGAATACCCATTCATTACCATTGGACGAGTCGCATCTGTCTTATATTTCTCCCTCTTCCTATTCTTCTTCCCCCTAGCCAGCTGGTATGAAAACAAAACCTTAAAACTCAACT
>Ww9
ATTGACCTCCCCTCCCCATCAAACATCTCCGCCTGATGAAACTTTGGTTCCCTCTTAGGCCTCTGTTTGACCCTACAAATCCTCACTGGCATCCTCCTCACTATGCACTACTCAGCAGACATCTCTACCGCTTTTGCATCAGTAGCCCACATCTGCCGAGATGTAAACAACGGCTGACTTATTCGAGCCCTACATGCAAACGGCGCCTCCTTTTTCTTTATCTGCATCTACCTCCACATTGGACGAGGCCTATACTATGGGTCTTACCTCTATAAAGAGACATGACTCTCAGGGGTAGCCCTTCTCCTCTTGCTCATAGCCACTGCCTTTGTAGGCTACGTTCTTCCATGAGGACAAATATCTTACTGAGGTGCCACAGTCATTACTAACCTTTTATCCGCCGCCCCTTATACCGGCCCTCAAATAGTCAACTGAGTTTGAGGGGGCTACTCAGTCGACCACGCCACACTCACTCGCTTCTTCTCATTCCATTTTTTCCTTCCCTTCCTCATTGTAGCCATATCTTTTATCCACCTTATTTTCCTCCACGAAACAGGCTCAAATAACCCTGCAGGCCTTAACTCAAATATAGACAAAATTCCATTTCACCCCTACTACTCCTTTAAAGACTTATTTGGCTATCTCCTATTTTTCCTACTACTAACCCTAATATCGCTATTCTCCCCAAACCTTCTAAGCGACCCAGACAACTTTACCCAAGCAAACTCCCTTATTACACCCCCCCACATCAAACCCGAATGATACTTTCTATTCGCTTACGCAATTTTACGCTCTGTTCCTAGCAAACTAGGCGGAGTAATTGCCCTGGCCGCCTCAATCTTCGTGCTCATACTTGTCCCCTTCCTACACATGTCTAAACAACAAAGCATAACTTTTCGCCCAATCTCCCAACTCGTCTTCTGAACATTAATTGCCACTGTAGCCATCCTCACTTGAATCGGCGGCATACCTGTAGAATACCCATTCATTACCATTGGACGAGTCGCATCTGTCTTATATTTCTCCCTCTTCCTATTCTTCTTCCCCCTAGCCAGCTGGTATGAAAACAAAACCTTAAAACTCAACT
>Ww10
ATTGACCTCCCCTCCCCATCAAACATCTCCGCCTGATGAAACTTTGGTTCCCTCTTAGGCCTCTGTTTGACCCTACAAATCCTCACTGGCATCCTCCTCACTATGCACTACTCAGCAGACATCTCTACCGCTTTTGCATCAGTAGCCCACATCTGCCGAGATGTAAACAACGGCTGACTTATTCGAGCCCTACATGCAAACGGCGCCTCCTTTTTCTTTATCTGCATCTACCTCCACATTGGACGAGGCCTATACTATGGGTCTTACCTCTATAAAGAGACATGACTCTCAGGGGTAGCCCTTCTCCTCTTGCTCATAGCCACTGCCTTTGTAGGCTACGTTCTTCCATGAGGACAAATATCTTACTGAGGTGCCACAGTCATTACTAACCTTTTATCCGCCGCCCCTTATACCGGCCCTCAAATAGTCAACTGAGTTTGAGGGGGCTACTCAGTCGACCACGCCACACTCACTCGCTTCTTCTCATTCCATTTTTTCCTTCCCTTCCTCATTGTAGCCATATCTTTTATCCACCTTATTTTCCTCCACGAAACAGGCTCAAATAACCCTGCAGGCCTTAACTCAAATATAGACAAAATTCCATTTCACCCCTACTACTCCTTTAAAGACTTATTTGGCTATCTCCTATTTTTCCTACTACTAACCCTAATATCGCTATTCTCCCCAAACCTTCTAAGCGACCCAGACAACTTTACCCAAGCAAACTCCCTTATTACACCCCCCCACATCAAACCCGAATGATACTTTCTATTCGCTTACGCAATTTTACGCTCTGTTCCTAGCAAACTAGGCGGAGTAATTGCCCTGGCCGCCTCAATCTTCGTGCTCATACTTGTCCCCTTCCTACACATGTCTAAACAACAAAGCATAACTTTTCGCCCAATCTCCCAACTCGTCTTCTGAACATTAATTGCCACTGTAGCCATCCTCACTTGAATCGGCGGCATACCTGTAGAATACCCATTCATTACCATTGGACGAGTCGCATCTGTCTTATATTTCTCCCTCTTCCTATTCTTCTTCCCCCTAGCCAGCTGGTATGAAAACAAAACCTTAAAACTCAACT
>Ww11
ATTGACCTCCCCTCCCCATCAAACATCTCCGCCTGATGAAACTTTGGTTCCCTCTTAGGCCTCTGTTTGACCCTACAAATCCTCACTGGCATCCTCCTCACTATGCACTACTCAGCAGACATCTCTACCGCTTTTGCATCAGTAGCCCACATCTGCCGAGATGTAAACAACGGCTGACTTATTCGAGCCCTACATGCAAACGGCGCCTCCTTTTTCTTTATCTGCATCTACCTCCACATTGGACGAGGCCTATACTATGGGTCTTACCTCTATAAAGAGACATGACTCTCAGGGGTAGCCCTTCTCCTCTTGCTCATAGCCACTGCCTTTGTAGGCTACGTTCTTCCATGAGGACAAATATCTTACTGAGGTGCCACAGTCATTACTAACCTTTTATCCGCCGCCCCTTATACCGGCCCTCAAATAGTCAACTGAGTTTGAGGGGGCTACTCAGTCGACCACGCCACACTCACTCGCTTCTTCTCATTCCATTTTTTCCTTCCCTTCCTCATTGTAGCCATATCTTTTATCCACCTTATTTTCCTCCACGAAACAGGCTCAAATAACCCTGCAGGCCTTAACTCAAATATAGACAAAATTCCATTTCACCCCTACTACTCCTTTAAAGACTTATTTGGCTATCTCCTATTTTTCCTACTACTAACCCTAATATCGCTATTCTCCCCAAACCTTCTAAGCGACCCAGACAACTTTACCCAAGCAAACTCCCTTATTACACCCCCCCACATCAAACCCGAATGATACTTTCTATTCGCTTACGCAATTTTACGCTCTGTTCCTAGCAAACTAGGCGGAGTAATTGCCCTGGCCGCCTCAATCTTCGTGCTCATACTTGTCCCCTTCCTACACATGTCTAAACAACAAAGCATAACTTTTCGCCCAATCTCCCAACTCGTCTTCTGAACATTAATTGCCACTGTAGCCATCCTCACTTGAATCGGCGGCATACCTGTAGAATACCCATTCATTACCATTGGACGAGTCGCATCTGTCTTATATTTCTCCCTCTTCCTATTCTTCTTCCCCCTAGCCAGCTGGTATGAAAACAAAACCTTAAAACTCAACT
>Ww12
ATTGACCTCCCCTCCCCATCAAACATCTCCGCCTGATGAAACTTTGGTTCCCTCTTAGGCCTCTGTTTGACCCTACAAATCCTCACTGGCATCCTCCTCACTATGCACTACTCAGCAGACATCTCTACCGCTTTTGCATCAGTAGCCCACATCTGCCGAGATGTAAACAACGGCTGACTTATTCGAGCCCTACATGCAAACGGCGCCTCCTTTTTCTTTATCTGCATCTACCTCCACATTGGACGAGGCCTATACTATGGGTCTTACCTCTATAAAGAGACATGACTCTCAGGGGTAGCCCTTCTCCTCTTGCTCATAGCCACTGCCTTTGTAGGCTACGTTCTTCCATGAGGACAAATATCTTACTGAGGCGCCACAGTCATTACTAACCTTTTATCCGCCGCCCCTTATACCGGCCCTCAAATAGTCAACTGAGTTTGAGGGGGCTACTCAGTCGACCACGCCACACTCACTCGCTTCTTCTCATTCCATTTTTTCCTTCCCTTCCTCATTGTAGCCATATCTTTTATCCACCTTATTTTCCTCCACGAAACAGGCTCAAATAACCCTGCAGGCCTTAACTCAAATATAGACAAAATTCCATTTCACCCCTACTACTCCTTTAAAGACTTATTTGGCTATCTCCTATTTTTCCTACTACTAACCCTAATATCGCTATTCTCCCCAAACCTTCTAAGCGACCCAGACAACTTTACCCAAGCAAACTCCCTTATTACACCCCCCCACATCAAACCCGAATGATACTTTCTATTCGCTTACGCAATTTTACGCTCTGTTCCTAGCAAACTGGGCGGAGTAATTGCCCTGGCCGCCTCAATCTTCGTGCTCATACTTGTCCCCTTCCTACACATGTCCAAACAACAAAGCATAACTTTTCGCCCAATCTCCCAACTCGTCTTCTGAACATTAATTGCCACTGTAGCCATCCTCACTTGAATCGGCGGCATACCTGTAGAATACCCATTCATTACCATTGGACGAGTCGCATCTGTCTTATATTTCTCCCTCTTCCTATTCTTCTTCCCCCTAGCCAGCTGGTATGAAAACAAAACCTTAAAACTCAACT
>Ww13
ATTGACCTCCCCTCCCCATCAAACATCTCCGCCTGATGAAACTTTGGTTCCCTCTTAGGCCTCTGTTTGACCCTACAAATCCTCACTGGCATCCTCCTCACTATGCACTACTCAGCAGACATCTCTACCGCTTTTGCATCAGTGGCCCACATCTGCCGAGATGTAAACAACGGCTGACTTATTCGAGCCCTACATGCAAACGGCGCCTCCTTTTTCTTTATCTGCATCTACCTCCACATTGGACGAGGCCTATACTATGGGTCTTACCTCTATAAAGAGACATGACTCTCAGGGGTAGCCCTTCTCCTCTTGCTCATAGCCACTGCCTTTGTAGGCTATGTTCTTCCATGAGGACAAATATCTTACTGAGGCGCCACAGTCATTACTAACCTTTTATCCGCCGCCCCTTATACCGGCCCTCAAATAGTCAACTGAGTTTGAGGGGGCTACTCAGTCGACCACGCCACACTCACTCGCTTCTTCTCATTCCATTTTTTCCTTCCCTTCCTCATTGTAGCCATATCTTTTATCCACCTTATTTTCCTCCACGAAACAGGCTCAAATAACCCTGCAGGCCTTAACTCAAATATAGACAAAATTCCATTTCACCCCTACTACTCCTTTAAAGACTTATTTGGCTATCTCCTATTTTTCCTACTACTAACCCTAATATCGCTATTCTCCCCAAACCTTTTAAGCGACCCAGACAACTTTACCCAAGCAAACTCCCTTATTACACCCCCCCACATCAAACCCGAATGATATTTTCTATTCGCTTACGCAATTTTACGCTCTGTTCCTAGCAAACTAGGCGGAGTAATTGCCCTGGCCGCCTCAATCTTCGTGCTTATACTTGTCCCCTTCCTACACATGTCTAAACAACAAAGCATAACTTTCCGCCCAATCTCCCAACTCGTCTTCTGAACATTAATTGCCACTGTAGCCATCCTCACTTGAATCGGCGGCATACCTGTAGAATACCCATTCATCACCATTGGACGAGTCGCATCTGTCTTATATTTCTCCCTCTTCCTATTCTTCTTCCCCCTAGCCAGCTGGTATGAAAACAAAACCTTAAAACTCAACT
>Ww14
ATTGACCTCCCCTCCCCATCAAACATCTCCGCCTGATGAAACTTTGGTTCCCTCTTAGGCCTCTGTTTGACCCTACAAATCCTCACTGGCATCCTCCTCACTATGCACTACTCAGCAGACATCTCTACCGCTTTTGCATCAGTAGCCCACATCTGCCGAGATGTAAACAACGGCTGACTTATTCGAGCCCTACATGCAAACGGCGCCTCCTTTTTCTTTATCTGCATCTACCTCCACATTGGACGAGGCCTATACTATGGATCTTACCTCTATAAAGAGACATGACTCTCAGGGGTAGCCCTTCTCCTCTTGCTCATAGCCACTGCCTTTGTAGGCTACGTTCTTCCATGAGGACAAATATCTTACTGAGGTGCCACAGTCATTACTAACCTTTTATCCGCCGCCCCTTATACCGGCCCTCAAATAGTCAACTGAGTTTGAGGGGGCTACTCAGTCGACCACGCCACACTCACTCGCTTCTTCTCATTCCATTTTTTCCTTCCCTTCCTCATTGTAGCCATATCTTTTATCCACCTTATTTTCCTCCACGAAACAGGCTCAAATAACCCTGCAGGCCTTAACTCAAATATAGACAAAATTCCATTTCACCCCTACTACTCCTTTAAAGACTTATTTGGCTATCTCCTATTTTTCCTACTACTAACCCTAATATCGCTATTCTCCCCAAACCTTCTAAGCGACCCAGACAACTTTACCCAAGCAAACTCCCTTATTACACCCCCCCACATCAAACCCGAATGATACTTTCTATTCGCTTACGCAATTTTACGCTCTGTTCCTAGCAAACTAGGCGGAGTAATTGCCCTGGCCGCCTCAATCTTCGTGCTCATACTTGTCCCTTTCCTACACATGTCTAAACAACAAAGCATAACTTTTCGCCCAATCTCCCAACTCGTCTTCTGAACATTAATTGCCACTGTAGCCATCCTCACTTGAATCGGCGGCATACCTGTAGAATACCCATTCATTACCATTGGACGAGTCGCATCTGTCTTATATTTCTCCCTCTTCCTATTCTTCTTCCCCCTAGCCAGCTGGTATGAAAACAAAACCTTAAAACTCAACT
>Ww15
ATTGACCTCCCCTCCCCATCAAACATCTCCGCCTGATGAAACTTTGGTTCCCTCTTAGGCCTCTGTTTGACCCTACAAATCCTCACTGGCATCCTCCTCACTATGCACTACTCAGCAGACATCTCTACCGCTTTTGCATCAGTAGCCCACATCTGCCGAGATGTAAACAACGGCTGACTTATTCGAGCCCTACATGCAAACGGCGCCTCCTTTTTCTTTATCTGCATCTACCTCCACATTGGACGAGGCCTATACTATGGATCTTACCTCTATAAAGAGACATGACTCTCAGGGGTAGCCCTTCTCCTCTTGCTCATAGCCACTGCCTTTGTAGGCTACGTTCTTCCATGAGGACAAATATCTTACTGAGGTGCCACAGTCATTACTAACCTTTTATCCGCCGCCCCTTATACCGGCCCTCAAATAGTCAACTGAGTTTGAGGGGGCTACTCAGTCGACCACGCCACACTCACTCGCTTCTTCTCATTCCATTTTTTCCTTCCCTTCCTCATTGTAGCCATATCTTTTATCCACCTTATTTTCCTCCACGAAACAGGCTCAAATAACCCTGCAGGCCTTAACTCAAATATAGACAAAATTCCATTTCACCCCTACTACTCCTTTAAAGACTTATTTGGCTATCTCCTATTTTTCCTACTACTAACCCTAATATCGCTATTCTCCCCAAACCTTCTAAGCGACCCAGACAACTTTACCCAAGCAAACTCCCTTATTACACCCCCCCACATCAAACCCGAATGATACTTTCTATTCGCTTACGCAATTTTACGCTCTGTTCCTAGCAAACTAGGCGGAGTAATTGCCCTGGCCGCCTCAATCTTCGTGCTCATACTTGTCCCTTTCCTACACATGTCTAAACAACAAAGCATAACTTTTCGCCCAATCTCCCAACTCGTCTTCTGAACATTAATTGCCACTGTAGCCATCCTCACTTGAATCGGCGGCATACCTGTAGAATACCCATTCATTACCATTGGACGAGTCGCATCTGTCTTATATTTCTCCCTCTTCCTATTCTTCTTCCCCCTAGCCAGCTGGTATGAAAACAAAACCTTAAAACTCAACT
>Ww16
ATTGACCTCCCCTCCCCATCAAACATCTCCGCCTGATGAAACTTTGGTTCCCTCTTAGGCCTCTGTTTGACCCTACAAATCCTCACTGGCATCCTCCTCACTATGCACTACTCAGCAGACATCTCTACCGCTTTTGCATCAGTAGCCCACATCTGCCGAGATGTAAACAACGGCTGACTTATTCGAGCCCTACATGCAAACGGCGCCTCCTTTTTCTTTATCTGCATCTACCTCCACATTGGACGAGGCCTATACTATGGGTCTTACCTCTATAAAGAGACATGACTCTCAGGGGTAGCCCTTCTCCTCTTGCTCATAGCCACTGCCTTTGTAGGCTACGTTCTTCCATGAGGACAAATATCTTACTGAGGTGCCACAGTCATTACTAACCTTTTATCCGCCGCCCCTTATACCGGCCCTCAAATAGTCAACTGAGTTTGAGGGGGCTACTCAGTCGACCACGCCACACTCACTCGCTTCTTCTCATTCCATTTTTTCCTTCCCTTCCTCATTGTAGCCATATCTTTTATCCACCTTATTTTCCTCCACGAAACAGGCTCAAATAACCCTGCAGGCCTTAACTCAAATATAGACAAAATTCCATTTCACCCCTACTACTCCTTTAAAGACTTATTTGGCTATCTCCTATTTTTCCTACTACTAACCCTAATATCGCTATTCTCCCCAAACCTTCTAAGCGACCCAGACAACTTTACCCAAGCAAACTCCCTTATTACACCCCCCCACATCAAACCCGAATGATACTTTCTATTCGCTTACGCAATTTTACGCTCTGTTCCTAGCAAACTAGGCGGAGTAATTGCCCTGGCCGCCTCAATCTTCGTGCTCATACTTGTCCCCTTCCTACACATGTCTAAACAACAAAGCATAACTTTTCGCCCAATCTCCCAGCTCGTCTTCTGAACATTAATTGCCACTGTAGCCATCCTCACTTGAATCGGCGGCATACCTGTAGAATACCCATTCATTACCATTGGACGAGTCGCATCTGTCTTATATTTCTCCCTCTTCCTATTCTTCTTCCCCCTAGCCAGCTGGTATGAAAACAAAACCTTAAAACTCAACT
>Ww17
ATTGACCTCCCCTCCCCATCAAACATCTCCGCCTGATGAAACTTTGGCTCCCTATTAGGCCTCTGTTTGACCCTGCAAATCCTCACTGGTATTCTCCTCACTATACACTACTCAGCGGACATTTCTACCGCCTTTGCATCAGTGGCTCACATCTGCCGAGATGTAAACAACGGCTGACTTATTCGAGCCCTACATGCAAACGGCGCCTCCTTTTTCTTTATCTGCATCTACCTCCACATTGGACGAGGCCTGTACTATGGGTCTTACCTATATAAAGAAACATGACTCTCAGGAGTAACTCTTCTCCTCTTACTCATAGCCACTGCCTTTGTAGGCTACGTCCTTCCATGAGGACAAATATCTTACTGAGGTGCCACAGTCATTACTAACCTCTTATCCGCCGCCCCTTACACCGGCCCTCAAATAGTCAACTGAGTTTGAGGGGGCTACTCCGTCGACCACGCCACACTCACTCGCTTCTTCTCATTCCATTTTTTCCTACCCTTCCTTATTGTAGCCATATCTTTTATTCACCTTATTTTCCTCCACGAAACAGGCTCAAATAACCCTGCAGGCCTTAACTCAAATATAGACAAAATTCCATTTCACCCTTACTACTCATTTAAAGACTTATTTGGCTATCTTTTATTTTTCCTACTACTAACCCTAATATCACTATTCTCCCCAAACCTTTTAAGCGACCCAGACAACTTTACCCAAGCAAACTCCCTTATTACACCCCCCCACATCAAACCCGAATGATATTTTCTATTCGCTTACGCAATTTTACGCTCTGTCCCTAGTAAACTAGGCGGAGTGATTGCCCTGGCCGCCTCAATCTTTGTGCTTATACTTGTCCCCTTCCTACACATATCTAAACAACAAAGCATAACTTTCCGCCCAGTCTCCCAACTCGTCTTCTGAACATTAATTGCCACTGTAGCTATCCTCACTTGAATCGGCGGCATACCTGTAGAATACCCATTCATTACCATTGGACGAGTCGCATCTGTCTTATATTTCTCTCTCTTCCTTTTCTTCTTCCCCCTAGCCAGCTGGTATGAAAACAAAACCTTAAAACTCAACT
>Ww18
ATTGACCTCCCCTCCCCATCAAACATCTCCGCCTGATGAAACTTTGGTTCCCTCTTAGGCCTCTGTTTGACCCTACAAATCCTCACTGGCATCCTCCTCACTATGCACTACTCAGCAGACATCTCTACCGCTTTTGCATCAGTAGCCCACATCTGCCGAGATGTAAACAACGGCTGACTTATTCGAGCCCTACATGCAAACGGCGCCTCCTTTTTCTTTATCTGCATCTACCTCCACATTGGACGAGGCCTATACTATGGGTCTTACCTCTATAAAGAGACATGACTCTCAGGGGTAGCCCTTCTCCTCTTGCTCATAGCCACTGCCTTTGTAGGCTACGTTCTTCCATGAGGACAAATATCTTACTGAGGTGCCACAGTCATTACTAACCTTTTATCCGCCGCCCCTTATACCGGCCCTCAAATAGTCAACTGAGTTTGAGGGGGCTACTCAGTCGACCACGCCACACTCACTCGCTTCTTCTCATTCCATTTTTTCCTTCCCTTCCTCATTGTAGCCATATCTTTTATCCACCTTATTTTCCTCCACGAAACAGGCTCAAATAACCCTGCAGGCCTTAACTCAAATATAGACAAAATTCCATTTCACCCCTACTACTCCTTTAAAGACTTATTTGGCTATCTCCTATTTTTCCTACTACTAACCCTAATATCGCTATTCTCCCCAAACCTTCTAAGCGACCCAGACAACTTTACCCAAGCAAACTCCCTTATTACACCCCCCCACATCAAACCCGAATGATACTTTCTATTCGCTTACGCAATTTTACGCTCTGTTCCTAGCAAACTAGGCGGAGTAATTGCCCTGGCCGCCTCAATCTTCGTGCTCATACTTGTCCCCTTCCTACACATGTCTAAACAACAAAGCATAACTTTTCGCCCAATCTCCCAACTCGTCTTCTGAACATTAATTGCCACTGTAACCATCCTCACTTGAATCGGCGGCATACCTGTAGAATACCCATTCATTACCATTGGACGAGTCGCATCTGTCTTATATTTCTCCCTCTTCCTATTCTTCTTCCCCCTAGCCAGCTGGTATGAAAACAAAACCTTAAAACTCAACT
>Ww19
ATTGACCTCCCCTCCCCATCAAACATCTCCGCCTGATGAAACTTTGGTTCCCTCTTAGGCCTCTGTTTGACCCTACAAATCCTCACTGGCATCCTCCTCACTATGCACTACTCAGCAGACATCTCTACCGCTTTTGCATCAGTAGCCCACATCTGCCGAGATGTAAACAACGGCTGACTTATTCGAGCCCTACATGCAAACGGCGCCTCCTTTTTCTTTATCTGCATCTACCTCCACATTGGACGAGGCCTATACTATGGGTCTTACCTCTATAAAGAGACATGACTCTCAGGGGTAGCCCTTCTCCTCTTGCTCATAGCCACTGCCTTTGTAGGCTACGTTCTTCCATGAGGACAAATATCTTACTGAGGTGCCACAGTCATTACTAACCTTTTATCCGCCGCCCCTTATACCGGCCCTCAAATAGTCAACTGAGTTTGAGGGGGCTACTCAGTCGACCACGCCACACTCACTCGCTTCTTCTCATTCCATTTTTTCCTTCCCTTCCTCATTGTAGCCATATCTTTTATCCACCTTATTTTCCTCCACGAAACAGGCTCAAATAACCCTGCAGGCCTTAACTCAAATATAGACAAAATTCCATTTCACCCCTACTACTCCTTTAAAGACTTATTTGGCTATCTCCTATTTTTCCTACTACTAACCCTAATATCGCTATTCTCCCCAAACCTTCTAAGCGACCCAGACAACTTTACCCAAGCAAACTCCCTTATTACACCCCCCCACATCAAACCCGAATGATACTTTCTATTCGCTTACGCAATTTTACGCTCTGTTCCTAGCAAACTAGGCGGAGTAATTGCCCTGGCCGCCTCAATCTTCGTGCTCATACTTGTCCCCTTCCTACACATGTCTAAACAACAAAGCATAACTTTTCGCCCAATCTCCCAACTCGTCTTCTGAACATTAATTGCCACTGTAGCCATCCTCACTTGAATCGGCGGCATACCTGTAGAATACCCATTCATTACCATTGGACGAGTCGCATCTGTCTTATATTTCTCCCTCTTCCTATTCTTCTTCCCCCTAGCCAGCTGGTATGAAAACAAAACCTTAAAACTCAACT
>Ww20
ATTGACCTCCCCTCCCCATCAAACATCTCCGCCTGATGAAACTTTGGTTCCCTCTTAGGCCTCTGTTTGACCCTACAAATCCTCACTGGCATCCTCCTCACTATGCACTACTCAGCAGACATCTCTACCGCTTTTGCATCAGTAGCCCACATCTGCCGAGATGTAAACAACGGCTGACTTATTCGAGCCCTACATGCAAACGGCGCCTCCTTTTTCTTTATCTGTATCTACCTCCACATTGGACGAGGCCTATACTATGGGTCTTACCTCTATAAAGAGACATGACTCTCAGGGGTAGCCCTTCTCCTCTTGCTCATAGCCACTGCCTTTGTAGGCTACGTTCTTCCATGAGGACAAATATCTTACTGAGGTGCCACAGTCATTACTAACCTTTTATCCGCCGCCCCTTATACCGGCCCTCAAATAGTCAACTGAGTTTGAGGGGGCTACTCAGTCGACCACGCCACACTCACTCGCTTCTTCTCATTCCATTTTTTCCTTCCCTTCCTCATTGTAGCCATATCTTTTATTCACCTTATTTTCCTCCACGAAACAGGCTCAAATAACCCTGCAGGCCTTAACTCAAATATAGACAAAATTCCATTTCACCCCTACTACTCCTTTAAAGACTTATTTGGCTATCTCCTATTTTTCCTACTACTAACCCTAATATCGCTATTCTCCCCAAACCTTCTAAGCGACCCAGACAACTTTACCCAAGCAAACTCCCTTATTACACCCCCCCACATCAAACCCGAATGATACTTTCTATTCGCTTACGCAATTTTACGCTCTGTTCCTAGCAAACTAGGCGGAGTAATTGCCCTGGCCGCCTCAATCTTCGTGCTCATACTTGTCCCCTTCCTACACATGTCTAAACAACAAAGCATAACTTTTCGCCCAATCTCCCAACTCGTCTTCTGAACATTAATTGCCACTGTAGCCATCCTCACTTGAATCGGCGGCATACCTGTAGAATACCCATTCATTACCATTGGACGAGTCGCATCTGTCTTATATTTCTCCCTCTTCCTATTCTTCTTCCCCCTAGCCAGCTGGTATGAAAACAAAACCTTAAAACTCAACT
>Ww22
ATTGACCTCCCCTCCCCATCAAACATCTCCGCCTGATGAAACTTTGGTTCCCTCTTAGGCCTCTGTTTGACCCTACAAATCCTCACTGGCATCCTCCTCACTATGCACTACTCAGCAGACATCTCTACCGCTTTTGCATCAGTAGCCCACATCTGCCGAGATGTAAACAACGGCTGACTTATTCGAGCCCTACATGCAAACGGCGCCTCCTTTTTCTTCATCTGCATCTACCTCCACATTGGACGAGGCCTATACTATGGGTCTTACCTCTATAAAGAGACATGACTCTCAGGGGTAGCCCTTCTCCTCTTGCTCATAGCCACTGCCTTTGTAGGCTACGTTCTTCCATGAGGACAAATATCTTACTGAGGTGCCACAGTCATTACTAACCTTTTATCCGCCGCCCCTTATACCGGCCCTCAAATAGTCAACTGAGTTTGAGGGGGCTACTCAGTCGACCACGCCACACTCACTCGCTTCTTCTCATTCCATTTTTTCCTTCCCTTCCTCATTGTAGCCATATCTTTTATCCACCTTATTTTCCTCCACGAAACAGGCTCAAATAACCCTGCAGGCCTTAACTCAAATATAGACAAAATTCCATTTCACCCCTACTACTCCTTTAAAGACTTATTTGGCTATCTCCTATTTTTCCTACTACTAACCCTAATATCGCTATTCTCCCCAAACCTTCTAAGCGACCCAGACAACTTTACCCAAGCAAACTCCCTTATTACACCCCCCCACATCAAACCCGAATGATACTTTCTATTCGCTTACGCAATTTTACGCTCTGTTCCTAGCAAACTAGGCGGAGTAATTGCCCTGGCCGCCTCAATCTTCGTGCTCATACTTGTCCCCTTCCTACACATGTCTAAACAACAAAGCATAACTTTTCGCCCAATCTCCCAACTCGTCTTCTGAACATTAATTGCCACTGTAGCCATCCTCACTTGAATCGGCGGCATACCTGTAGAATACCCATTCATTACCATTGGACGAGTCGCATCTGTCTTATATTTCTCCCTCTTCCTATTCTTCTTCCCCCTAGCCAGCTGGTATGAAAACAAAACCTTAAAACTCAACT
>Ww23
ATTGACCTCCCCTCCCCATCAAACATCTCCGCCTGATGAAACTTTGGTTCCCTCTTAGGCCTCTGTTTGACCCTACAAATCCTCACTGGCATCCTCCTCACTATGCACTACTCAGCAGACATCTCTACCGCTTTTGCATCAGTAGCCCACATCTGCCGAGATGTAAACAACGGCTGACTTATTCGAGCCCTACATGCAAACGGCGCCTCCTTTTTCTTTATCTGCATCTACCTCCACATTGGACGAGGCCTATACTATGGGTCTTACCTCTATAAAGAGACATGACTCTCAGGGGTAGCCCTTCTCCTCTTGCTCATAGCCACTGCCTTTGTAGGCTACGTTCTTCCATGAGGACAAATATCTTACTGAGGTGCCACAGTCATTACTAACCTTTTATCCGCCGCCCCTTATACCGGCCCTCAAATAGTCAACTGAGTTTGAGGGGGCTACTCAGTCGACCACGCCACACTCACTCGCTTCTTCTCATTCCATTTTTTCCTTCCCTTCCTCATTGTAGCCATATCTTTTATCCACCTTATTTTCCTCCACGAAACAGGCTCAAATAACCCTGCAGGCCTTAACTCAAATATAGACAAAATTCCATTTCACCCCTACTACTCCTTTAAAGACTTATTTGGCTATCTCCTATTTTTCCTACTACTAACCCTAATATCGCTATTCTCCCCAAACCTTCTAAGCGACCCAGACAACTTTACCCAAGCAAACTCCCTTATTACACCCCCCCACATCAAACCCGAATGATACTTTCTATTCGCTTACGCAATTTTACGCTCTGTTCCTAGCAAACTAGGCGGAGTAATTGCCCTAGCCGCCTCAATCTTCGTGCTCATACTTGTCCCCTTCCTACACATGTCTAAACAACAAAGCATAACTTTTCGCCCAATCTCCCAACTCGTCTTCTGAACATTAATTGCCACTGTAGCCATCCTCACTTGAATCGGCGGCATACCTGTAGAATACCCATTCATTACCATTGGACGAGTCGCATCTGTCTTATATTTCTCCCTCTTCCTATTCTTCTTCCCCCTAGCCAGCTGGTATGAAAACAAAACCTTAAAACTCAACT
>Ww24
ATTGACCTCCCCTCCCCATCAAACATCTCCGCCTGATGAAACTTTGGTTCCCTCTTAGGCCTCTGTTTGACCCTACAAATCCTCACTGGCATCCTCCTCACTATGCACTACTCAGCAGACATCTCTACCGCTTTTGCATCAGTAGCCCACATCTGCCGAGATGTAAACAACGGCTGACTTATTCGAGCCCTACATGCAAACGGCGCCTCCTTTTTCTTCATCTGCATCTACCTCCACATTGGACGAGGCCTATACTATGGGTCTTACCTCTATAAAGAGACATGACTCTCAGGGGTAGCCCTTCTCCTCTTGCTCATAGCCACTGCCTTTGTAGGCTACGTTCTTCCATGAGGACAAATATCTTACTGAGGTGCCACAGTCATTACTAACCTTTTATCCGCCGCCCCTTATACCGGCCCTCAAATAGTCAACTGAGTTTGAGGGGGCTACTCAGTCGACCACGCCACACTCACTCGCTTCTTCTCATTCCATTTTTTCCTTCCCTTCCTCATTGTAGCCATATCTTTTATCCACCTTATTTTCCTCCACGAAACAGGCTCAAATAACCCTGCAGGCCTTAACTCAAATATAGACAAAATTCCATTTCACCCCTACTACTCCTTTAAAGACTTATTTGGCTATCTCCTATTTTTCCTACTACTAACCCTAATATCGCTATTCTCCCCAAACCTTCTAAGCGACCCAGACAACTTTACCCAAGCAAACTCCCTTATTACACCCCCCCACATCAAACCCGAATGATACTTTCTATTCGCTTACGCAATTTTACGCTCTGTTCCTAGCAAACTAGGCGGAGTAATTGCCCTGGCCGCCTCAATCTTCGTGCTCATACTTGTCCCCTTCCTACACATGTCTAAACAACAAAGCATAACTTTTCGCCCAATCTCCCAACTCGTCTTCTGAACATTAATTGCCACTGTAGCCATCCTCACTTGAATCGGCGGCATACCTGTAGAATACCCATTCATTACCATTGGACGAGTCGCATCTGTCTTATATTTCTCCCTCTTCCTATTCTTCTTCCCCCTAGCCAGCTGGTATGAAAACAAAACCTTAAAACTCAACT
>Ww25
ATTGACCTCCCCTCCCCATCAAACATCTCCGCCTGATGAAACTTTGGTTCCCTCTTAGGCCTCTGTTTGACCCTACAAATCCTCACTGGCATCCTCCTCACTATGCACTACTCAGCAGACATCTCTACCGCTTTTGCATCAGTAGCCCACATCTGCCGAGATGTAAACAACGGCTGACTTATTCGAGCCCTACATGCAAACGGCGCCTCCTTTTTCTTCATCTGCATCTACCTCCACATTGGACGAGGCCTATACTATGGGTCTTACCTCTATAAAGAGACATGACTCTCAGGGGTAGCCCTTCTCCTCTTGCTCATAGCCACTGCCTTTGTAGGCTACGTTCTTCCATGAGGACAAATATCTTACTGAGGTGCCACAGTCATTACTAACCTTTTATCCGCCGCCCCTTATACCGGCCCTCAAATAGTCAACTGAGTTTGAGGGGGCTACTCAGTCGACCACGCCACACTCACTCGCTTCTTCTCATTCCATTTTTTCCTTCCCTTCCTCATTGTAGCCATATCTTTTATCCACCTTATTTTCCTCCACGAAACAGGCTCAAATAACCCTGCAGGCCTTAACTCAAATATAGACAAAATTCCATTTCACCCCTACTACTCCTTTAAAGACTTATTTGGCTATCTCCTATTTTTCCTACTACTAACCCTAATATCGCTATTCTCCCCAAACCTTCTAAGCGACCCAGACAACTTTACCCAAGCAAACTCCCTTATTACACCCCCCCACATCAAACCCGAATGATACTTTCTATTCGCTTACGCAATTTTACGCTCTGTTCCTAGCAAACTAGGCGGAGTAATTGCCCTGGCCGCCTCAATCTTCGTGCTCATACTTGTCCCCTTCCTACACATGTCTAAACAACAAAGCATAACTTTTCGCCCAATCTCCCAACTCGTCTTCTGAACATTAATTGCCACTGTAGCCATCCTCACTTGAATCGGCGGCATACCTGTAGAATACCCATTCATTACCATTGGACGAGTCGCATCTGTCTTATATTTCTCCCTCTTCCTATTCTTCTTCCCCCTAGCCAGCTGGTATGAAAACAAAACCTTAAAACTCAACT
>Ww26
ATTGACCTCCCCTCCCCATCAAACATCTCCGCCTGATGAAACTTTGGTTCCCTCTTAGGCCTCTGTTTGACCCTACAAATCCTCACTGGCATCCTCCTCACTATGCACTACTCAGCAGACATCTCTACCGCTTTTGCATCAGTAGCCCACATCTGCCGAGATGTAAACAACGGCTGACTTATTCGAGCCCTACATGCAAACGGCGCCTCCTTTTTCTTCATCTGCATCTACCTCCACATTGGACGAGGCCTATACTATGGGTCTTACCTCTATAAAGAGACATGACTCTCAGGGGTAGCCCTTCTCCTCTTGCTCATAGCCACTGCCTTTGTAGGCTACGTTCTTCCATGAGGACAAATATCTTACTGAGGTGCCACAGTCATTACTAACCTTTTATCCGCCGCCCCTTATACCGGCCCTCAAATAGTCAACTGAGTTTGAGGGGGCTACTCAGTCGACCACGCCACACTCACTCGCTTCTTCTCATTCCATTTTTTCCTTCCCTTCCTCATTGTAGCCATATCTTTTATCCACCTTATTTTCCTCCACGAAACAGGCTCAAATAACCCTGCAGGCCTTAACTCAAATATAGACAAAATTCCATTTCACCCCTACTACTCCTTTAAAGACTTATTTGGCTATCTCCTATTTTTCCTACTACTAACCCTAATATCGCTATTCTCCCCAAACCTTCTAAGCGACCCAGACAACTTTACCCAAGCAAACTCCCTTATTACACCCCCCCACATCAAACCCGAATGATACTTTCTATTCGCTTACGCAATTTTACGCTCTGTTCCTAGCAAACTAGGCGGAGTAATTGCCCTGGCCGCCTCAATCTTCGTGCTCATACTTGTCCCCTTCCTACACATGTCTAAACAACAAAGCATAACTTTTCGCCCAATCTCCCAACTCGTCTTCTGAACATTAATTGCCACTGTAGCCATCCTCACTTGAATCGGCGGCATACCTGTAGAATACCCATTCATTACCATTGGACGAGTCGCATCTGTCTTATATTTCTCCCTCTTCCTATTCTTCTTCCCCCTAGCCAGCTGGTATGAAAACAAAACCTTAAAACTCAACT
>Ww27
ATTGACCTCCCCTCCCCATCAAACATCTCCGCCTGATGAAACTTTGGTTCCCTCTTAGGCCTCTGTTTGACCCTACAAATCCTCACTGGCATCCTCCTCACTATGCACTACTCAGCAGACATCTCTACCGCTTTTGCATCAGTAGCCCACATCTGCCGAGATGTAAACAACGGCTGACTTATTCGAGCCCTACATGCAAACGGCGCCTCCTTTTTCTTTATCTGCATCTACCTCCACATTGGACGAGGCCTATACTATGGGTCTTACCTCTATAAAGAGACATGACTCTCAGGGGTAGCCCTTCTCCTCTTGCTCATAGCCACTGCCTTTGTAGGCTACGTTCTTCCATGAGGACAAATATCTTACTGAGGTGCCACAGTCATCACTAACCTTTTATCCGCCGCCCCTTATACCGGCCCTCAAATAGTCAACTGAGTTTGAGGGGGCTACTCAGTCGACCACGCCACACTCACTCGCTTCTTCTCATTCCATTTTTTCCTTCCCTTCCTCATTGTAGCCATATCTTTTATCCACCTTATTTTCCTCCACGAAACAGGCTCAAATAACCCTGCAGGCCTTAACTCAAATATAGACAAAATTCCATTTCACCCCTACTACTCCTTTAAAGACTTATTTGGCTATCTCCTATTTTTCCTACTACTAACCCTAATATCGCTATTCTCCCCAAACCTTCTAAGCGACCCAGACAACTTTACCCAAGCAAACTCCCTTATTACACCCCCCCACATCAAACCCGAATGATATTTTCTATTCGCTTACGCAATTTTACGCTCTGTTCCTAGCAAACTAGGCGGAGTAATTGCCCTGGCCGCCTCAATCTTCGTGCTTATACTTGTCCCCTTCCTACACATGTCTAAACAACAAAGCATAACTTTCCGCCCAATCTCCCAACTCGTCTTCTGAACATTAATTGCCACTGTAGCCATCCTTACTTGAATCGGCGGCATACCTGTAGAATACCCATTCATTACCATTGGGCGAGTCGCATCTGTCTTATATTTCTCCCTCTTCCTATTCTTCTTCCCCCTAGCCAGCTGGTATGAAAACAAAACCTTAAAACTCAACT
>Ww28
ATTGACCTCCCCTCCCCATCAAACATCTCCGCCTGATGAAACTTTGGTTCCCTCTTAGGCCTCTGTTTGACCCTACAAATCCTCACTGGCATCCTCCTCACTATGCACTACTCAGCAGACATCTCTACCGCTTTTGCATCAGTAGCCCACATCTGCCGAGATGTAAACAACGGCTGACTTATTCGAGCCCTACATGCAAACGGCGCCTCCTTTTTCTTTATCTGCATCTACCTCCACATTGGACGAGGCCTATACTATGGGTCTTACCTCTATAAAGAGACATGACTCTCAGGGGTAGCCCTTCTCCTCTTGCTCATAGCCACTGCCTTTGTAGGCTACGTTCTTCCATGAGGACAAATATCTTACTGAGGTGCCACAGTCATCACTAACCTTTTATCCGCCGCCCCTTATACCGGCCCTCAAATAGTCAACTGAGTTTGAGGGGGCTACTCAGTCGACCACGCCACACTCACTCGCTTCTTCTCATTCCATTTTTTCCTTCCCTTCCTCATTGTAGCCATATCTTTTATCCACCTTATTTTCCTCCACGAAACAGGCTCAAATAACCCTGCAGGCCTTAACTCAAATATAGACAAAATTCCATTTCACCCCTACTACTCCTTTAAAGACTTATTTGGCTATCTCCTATTTTTCCTACTACTAACCCTAATATCGCTATTCTCCCCAAACCTTCTAAGCGACCCAGACAACTTTACCCAAGCAAACTCCCTTATTACACCCCCCCACATCAAACCCGAATGATATTTTCTATTCGCTTACGCAATTTTACGCTCTGTTCCTAGCAAACTAGGCGGAGTAATTGCCCTGGCCGCCTCAATCTTCGTGCTTATACTTGTCCCCTTCCTACACATGTCTAAACAACAAAGCATAACTTTCCGCCCAATCTCCCAACTCGTCTTCTGAACATTAATTGCCACTGTAACCATCCTTACTTGAATCGGCGACATACCTGTAGAATACCCATTCATTACCATTGGGCGAGTCGCATCTGTCTTATATTTCTCCCTCTTCCTATTCTTCTTCCCCCTAGCCAGCTGGTATGAAAACAAAACCTTAAAACTCAACT
>Ww29
ATTGACCTCCCCTCCCCATCAAACATCTCCGCCTGATGAAACTTTGGTTCCCTCTTAGGCCTCTGTTTGACCCTACAAATCCTCACTGGCATCCTCCTCACTATGCACTACTCAGCAGACATCTCTACCGCTTTTGCATCAGTAGCCCACATCTGCCGAGATGTAAACAACGGCTGACTTATTCGAGCCCTACATGCAAACGGCGCCTCCTTTTTCTTTATCTGCATCTACCTCCACATTGGACGAGGCCTATACTATGGGTCTTACCTCTATAAAGAGACATGACTCTCAGGGGTAGCCCTTCTCCTCTTGCTCATAGCCACTGCCTTTGTAGGCTACGTTCTTCCATGAGGACAAATATCTTACTGAGGTGCCACAGTCATTACTAACCTTTTATCCGCCGCCCCTTATACCGGCCCTCAAATAGTCAACTGAGTTTGAGGGGGCTACTCAGTCGACCACGCCACACTCACTCGCTTCTTCTCATTCCATTTTTTCCTTCCCTTCCTCATTGTAGCCATATCTTTTATCCACCTTATTTTCCTCCACGAAACAGGCTCAAATAACCCTGCAGGCCTTAACTCAAATATAGACAAAATTCCATTTCACCCCTACTACTCCTTTAAAGACTTATTTGGCTATCTCCTATTTTTCCTACTACTAACCCTAATATCGCTATTCTCCCCAAACCTTCTAAGCGACCCAGACAACTTTACCCAAGCAAACTCCCTTATTACACCCCCCCACATCAAACCCGAATGATACTTTCTATTCGCTTACGCAATTTTACGCTCTGTTCCTAGCAAACTAGGCGGAGTAATTGCCCTGGCCGCCTCAATCTTCGTGCTCATACTTGTCCCCTTCCTACACATGTCTAAACAACAAAGCATAACTTTTCGCCCAATCTCCCAACTCGTCTTCTGAACATTAATTGCCACTGTAGCTATCCTCACTTGAATCGGCGGCATACCTGTAGAATACCCATTCATTACCATTGGACGAGTCGCATCTGTCTTATATTTCTCCCTCTTCCTATTCTTCTTCCCCCTAGCCAGCTGGTATGAAAACAAAACCTTAAAACTCAACT
>Ww30
ATTGACCTCCCCTCCCCATCAAACATCTCCGCCTGATGAAACTTTGGTTCCCTCTTAGGCCTCTGTTTGACCCTACAAATCCTCACTGGCATCCTCCTCACTATGCACTACTCAGCAGACATCTCTACCGCTTTTGCATCAGTAGCCCACATCTGCCGAGATGTAAACAACGGCTGACTTATTCGAGCCCTACATGCAAACGGCGCCTCCTTTTTCTTTATCTGTATCTACCTCCACATTGGACGAGGCCTATACTATGGGTCTTACCTCTATAAAGAGACATGACTCTCAGGGGTAGCCCTTCTCCTCTTGCTCATAGCCACTGCCTTTGTAGGCTACGTTCTTCCATGAGGACAAATATCTTACTGAGGTGCCACAGTCATTACTAACCTTTTATCCGCCGCCCCTTATACCGGCCCTCAAATAGTCAACTGAGTTTGAGGGGGCTACTCAGTCGACCACGCCACACTCACTCGCTTCTTCTCATTCCATTTTTTCCTTCCCTTCCTCATTGTAGCCATATCTTTTATCCACCTTATTTTCCTCCACGAAACAGGCTCAAATAACCCTGCAGGCCTTAACTCAAATATAGACAAAATTCCATTTCACCCCTACTACTCCTTTAAAGACTTATTTGGCTATCTCCTATTTTTCCTACTACTAACCCTAATATCGCTATTCTCCCCAAACCTTCTAAGCGACCCAGACAACTTTACCCAAGCAAACTCCCTTATTACACCCCCCCACATCAAACCCGAATGATACTTTCTATTCGCTTACGCAATTTTACGCTCTGTTCCTAGCAAACTAGGCGGAGTAATTGCCCTGGCCGCCTCAATCTTCGTGCTCATACTTGTCCCCTTCCTACACATGTCTAAACAACAAAGCATAACTTTTCGCCCAATCTCCCAACTCGTCTTCTGAACATTAATTGCCACTGTAGCCATCCTCACTTGAATCGGCGGCATACCTGTAGAATACCCATTCATTACCATTGGACGAGTCGCATCTGTCTTATATTTCTCCCTCTTCCTATTCTTCTTCCCCCTAGCCAGCTGGTATGAAAACAAAACCTTAAAACTCAACT
>Ww31
ATTGACCTCCCCTCCCCATCAAACATCTCCGCCTGATGAAACTTTGGTTCCCTCTTAGGCCTCTGTTTGACCCTACAAATCCTCACTGGCATCCTCCTCACTATGCACTACTCAGCAGACATCTCTACCGCTTTTGCATCAGTAGCCCACATCTGCCGAGATGTAAACAACGGCTGACTTATTCGAGCCCTACATGCAAACGGCGCCTCCTTTTTCTTTATCTGTATCTACCTCCACATTGGACGAGGCCTATACTATGGGTCTTACCTCTATAAAGAGACATGACTCTCAGGGGTAGCCCTTCTCCTCTTGCTCATAGCCACTGCCTTTGTAGGCTACGTTCTTCCATGAGGACAAATATCTTACTGAGGTGCCACAGTCATTACTAACCTTTTATCCGCCGCCCCTTATACCGGCCCTCAAATAGTCAACTGAGTTTGAGGGGGCTACTCGGTCGACCACGCCACACTCACTCGCTTCTTCTCATTCCATTTTTTCCTTCCCTTCCTCATTGTAGCCATATCTTTTATCCACCTTATTTTCCTCCACGAAACAGGCTCAAATAACCCTGCAGGCCTTAACTCAAATATAGACAAAATTCCATTTCACCCCTACTACTCCTTTAAAGACTTATTTGGCTATCTCCTATTTTTCCTACTACTAACCCTAATATCGCTATTCTCCCCAAACCTTCTAAGCGACCCAGACAACTTTACCCAAGCAAACTCCCTTATTACACCCCCCCACATCAAACCCGAATGATACTTTCTATTCGCTTACGCAATTTTACGCTCTGTTCCTAGCAAACTAGGCGGAGTAATTGCCCTGGCCGCCTCAATCTTCGTGCTCATACTTGTCCCCTTCCTACACATGTCTAAACAACAAAGCATAACTTTTCGCCCAATCTCCCAACTCGTCTTCTGAACATTAATTGCCACTGTAGCCATCCTCACTTGAATCGGCGGCATACCTGTAGAATACCCATTCATTACCATTGGACGAGTCGCATCTGTCTTATATTTCTCCCTCTTCCTATTCTTCTTCCCCCTAGCCAGCTGGTATGAAAACAAAACCTTAAAACTCAACT
>Fc1
ATTGACCTCCCCTCCCCATCAAACATCTCCGCCTGATGAAACTTTGGCTCCCTCTTAGGCCTCTGTTTGACCCTACAAATCCTCACTGGCATTCTCCTCACTATACACTACTCAGCGGACATTTCTACCGCCTTTGCATCAGTAGCTCACATCTGCCGAGATGTAAACAACGGCTGACTTATTCGAGCCCTACATGCAAACGGCGCCTCCTTTTTCTTTATCTGCATCTACCTCCACATTGGACGAGGCCTGTACTATGGGTCTTACCTATATAAAGAAACATGACTCTCAGGAGTAACCCTCCTCCTCTTGCTCATAGCCACTGCCTTTGTAGGCTACGTCCTTCCATGAGGACAAATATCTTACTGAGGTGCCACAGTCATTACTAACCTCTTATCCGCCGCCCCTTATACCGGCCCTCAAATAGTCAACTGAGTTTGAGGGGGCTACTCCGTCGACCACGCCACACTCACTCGCTTCTTCTCATTCCATTTTTTCCTACCCTTCCTCATTGTAGCCATATCTTTTATTCACCTTATTTTCCTCCACGAAACAGGCTCAAATAACCCTGCAGGCCTTAACTCAAATATAGACAAAATTCCATTTCACCCCTACTACTCCTTTAAAGACTTATTTGGCTATCTTTTATTTTTCCTACTACTAACCCTAATGTCACTATTCTCCCCAAACCTTTTAAGCGACCCAGACAACTTTACCCAAGCAAACTCCCTTATTACACCCCCCCACATCAAACCCGAATGATATTTTCTATTCGCTTACGCAATTTTACGCTCTGTCCCTAGTAAACTAGGCGGAGTGATTGCCCTGGCCGCCTCAATCTTCGTGCTTATACTTATCCCTTTCCTACACATATCTAAACAACAAAGCATAACTTTCCGCCCAATCTCCCAACTCGTCTTCTGAACATTAATTGCCACTGTAGCTATCCTCACTTGAATCGGCGGCATGCCTGTAGAATACCCATTCATTACCATTGGACGAATCGCATCTGTCTTATATTTCTCTCTCTTCCTTTTCTTCTTCCCCCTAGCCAGCTGGTATGAAAACAAAACCTTAAAACTCAACT
>Fc2
ATTGACCTCCCCTCCCCATCAAACATCTCCGCCTGATGAAACTTTGGCTCCCTCTTAGGCCTCTGTTTGACCCTACAAATCCTCACTGGCATTCTCCTCACTATACACTACTCAGCGGACATTTCTACCGCCTTTGCATCAGTAGCTCACATCTGCCGAGATGTAAACAACGGCTGACTTATTCGAGCCCTACATGCAAACGGCGCCTCCTTTTTCTTTATCTGCATCTACCTCCACATTGGACGAGGCCTGTACTATGGGTCTTACCTATATAAAGAAACATGACTCTCAGGAGTAACCCTCCTCCTCTTGCTCATAGCCACTGCCTTTGTAGGCTACGTCCTTCCATGAGGACAAATATCTTACTGAGGTGCCACAGTCATTACTAACCTCTTATCCGCCGCCCCTTATACCGGCCCTCAAATAGTCAACTGAGTTTGAGGGGGCTACTCCGTCGACCACGCCACACTCACTCGCTTCTTCTCATTCCATTTTTTCCTACCCTTCCTCATTGTAGCCATATCTTTTATTCACCTTATTTTCCTCCACGAAACAGGCTCAAATAACCCTGCAGGCCTTAACTCAAATATAGACAAAATTCCATTTCACCCCTACTACTCCTTTAAAGACTTATTTGGCTATCTTTTATTTTTCCTACTACTAACCCTAATGTCACTATTCTCCCCAAACCTTTTAAGCGACCCAGACAACTTTACCCAAGCAAACTCCCTTATTACACCCCCCCACATCAAACCCGAATGATATTTTCTATTCGCTTACGCAATTTTACGCTCTGTCCCTAGTAAACTAGGCGGAGTGATTGCCCTGGCCGCCTCAATCTTCGTGCTTATACTTATCCCTTTCCTACACATATCTAAACAACAAAGCATAACTTTCCGCCCAATCTCCCAACTCGTCTTCTGAACATTAATTGCCACTGTAGCTATCCTCACTTGAATCGGCGGCATGCCTGTAGAATACCCATTCATTACCATTGGACGAATCGCATCTGTCTTATATTTCTCTCTCTTCCTTTTCTTCTTCCCCCTAGCCAGCTGGTATGAAAACAAAACCTTAAAACTCAACT
>Fc3
ATTGACCTCCCCTCCCCATCAAACATCTCCGCCTGATGAAACTTTGGCTCCCTCTTAGGCCTCTGTTTGACCCTACAAATCCTCACTGGCATTCTCCTCACTATACACTACTCAGCGGACATTTCTACCGCCTTTGCATCAGTAGCTCACATCTGCCGAGATGTAAACAACGGCTGACTTATTCGAGCCCTACATGCAAACGGCGCCTCCTTTTTCTTTATCTGCATCTACCTCCACATTGGACGAGGCCTGTACTATGGGTCTTACCTATATAAAGAAACATGACTCTCAGGAGTAACCCTCCTCCTCTTGCTCATAGCCACTGCCTTTGTAGGCTACGTCCTTCCATGAGGACAAATATCTTACTGAGGTGCCACAGTCATTACTAACCTCTTATCCGCCGCCCCTTATACCGGCCCTCAAATAGTCAACTGAGTTTGAGGGGGCTACTCCGTCGACCACGCCACACTCACTCGCTTCTTCTCATTCCATTTTTTCCTACCCTTCCTCATTGTAGCCATATCTTTTATTCACCTTATTTTCCTCCACGAAACAGGCTCAAATAACCCTGCAGGCCTTAACTCAAATATAGACAAAATTCCATTTCACCCCTACTACTCCTTTAAAGACTTATTTGGCTATCTTTTATTTTTCCTACTACTAACCCTAATGTCACTATTCTCCCCAAACCTTTTAAGCGACCCAGACAACTTTACCCAAGCAAACTCCCTTATTACACCCCCCCACATCAAACCCGAATGATATTTTCTATTCGCTTACGCAATTTTACGCTCTGTCCCTAGTAAACTAGGCGGAGTGATTGCCCTGGCCGCCTCAATCTTCGTGCTTATACTTATCCCTTTCCTACACATATCTAAACAACAAAGCATAACTTTCCGCCCAATCTCCCAACTCGTCTTCTGAACATTAATTGCCACTGTAGCTATCCTCACTTGAATCGGCGGCATGCCTGTAGAATACCCATTCATTACCATTGGACGAATCGCATCTGTCTTATATTTCTCTCTCTTCCTTTTCTTCTTCCCCCTAGCCAGCTGGTATGAAAACAAAACCTTAAAACTCAACT
>Fc4
ATTGACCTCCCCTCCCCATCAAACATCTCCGCCTGATGAAACTTTGGCTCCCTCTTAGGCCTCTGTTTGACCCTACAAATCCTCACTGGCATTCTCCTCACTATACACTACTCAGCGGACATTTCTACCGCCTTTGCATCAGTAGCTCACATCTGCCGAGATGTAAACAACGGCTGACTTATTCGAGCCCTACATGCAAACGGCGCCTCCTTTTTCTTTATCTGCATCTACCTCCACATTGGGCGAGGCCTGTACTATGGGTCTTACCTATATAAAGAAACATGACTCTCAGGAGTAACCCTCCTCCTCTTGCTCATAGCCACTGCCTTTGTAGGCTACGTCCTTCCATGAGGACAAATATCTTACTGAGGTGCCACAGTCATTACTAACCTCTTATCCGCCGCCCCTTATACCGGCCCTCAAATAGTCAACTGAGTTTGAGGGGGCTACTCCGTCGACCACGCCACACTCACTCGCTTCTTCTCATTCCATTTTTTCCTACCCTTCCTCATTGTAGCCATATCTTTTATTCACCTTATTTTCCTCCACGAAACAGGCTCAAATAACCCTGCAGGCCTTAACTCAAATATAGACAAAATTCCATTTCACCCCTACTACTCCTTTAAAGACTTATTTGGCTATCTTTTATTTTTCCTACTACTAACCCTAATGTCACTATTCTCCCCAAACCTTTTAAGCGACCCAGACAACTTTACCCAAGCAAACTCCCTTATTACACCCCCCCACATCAAACCCGAATGATATTTTCTATTCGCTTACGCAATTTTACGCTCTGTCCCTAGTAAACTAGGCGGAGTGATTGCCCTGGCCGCCTCAATCTTCGTGCTTATACTTATCCCTTTCCTACACATATCTAAACAACAAAGCATAACTTTCCGCCCAATCTCCCAACTCGTCTTCTGAACACTAATTGCCACTGTAGCTATCCTCACTTGAATCGGCGGCATGCCTGTAGAATACCCATTCATTACCATTGGACGAATCGCATCTGTCTTATATTTCTCTCTCTTCCTTTTCTTCTTCCCCCTAGCCAGCTGGTATGAAAACAAAACCTTAAAACTCAACT
>Fc5
ATTGACCTCCCCTCCCCATCAAACATCTCCGCCTGATGAAACTTTGGCTCCCTCTTAGGCCTCTGTTTGACCCTACAAATCCTCACTGGCATTCTCCTCACTATACACTACTCAGCGGACATTTCTACCGCCTTTGCATCAGTAGCTCACATCTGCCGAGATGTAAACAACGGCTGACTTATTCGAGCCCTACATGCAAACGGCGCCTCCTTTTTCTTTATCTGCATCTACCTCCACATTGGACGAGGCCTGTACTATGGGTCTTACCTATATAAAGAAACATGACTCTCAGGAGTAACCCTCCTCCTCTTGCTCATAGCCACTGCCTTTGTAGGCTACGTCCTTCCATGAGGACAAATATCTTACTGAGGTGCCACAGTCATTACTAACCTCTTATCCGCCGCCCCTTATACCGGCCCTCAAATAGTCAACTGAGTTTGAGGGGGCTACTCCGTCGACCACGCCACACTCACTCGCTTCTTCTCATTCCATTTTTTCCTACCCTTCCTCATTGTAGCCATATCTTTTATTCACCTTATTTTCCTCCACGAAACAGGCTCAAATAACCCTGCAGGCCTTAACTCAAATATAGACAAAATTCCATTTCACCCCTACTACTCCTTTAAAGACTTATTTGGCTATCTTTTATTTTTCCTACTACTAACCCTAATGTCACTATTCTCCCCAAACCTTTTAAGCGACCCAGACAACTTTACCCAAGCAAACTCCCTTATTACACCCCCCCACATCAAACCCGAATGATATTTTCTATTCGCTTACGCAATTTTACGCTCTGTCCCTAGTAAACTAGGCGGAGTGATTGCCCTGGCCGCCTCAATCTTCGTGCTTATACTTATCCCTTTCCTACACATATCTAAACAACAAAGCATAACTTTCCGCCCAATCTCCCAACTCGTCTTCTGAACATTAATTGCCACTGTAGCTATCCTCACTTGAATCGGCGGCATGCCTGTAGAATACCCATTCATTACCATTGGACGAATCGCATCTGTCTTATATTTCTCTCTCTTCCTTTTCTTCTTCCCCCTAGCCAGCTGGTATGAAAACAAAACCTTAAAACTCAACT
>Fc6
ATTGACCTCCCCTCCCCATCAAACATCTCCGCCTGATGAAACTTTGGCTCCCTCTTAGGCCTCTGTTTGACCCTACAAATCCTCACTGGCATTCTCCTCACTATACACTACTCAGCGGACATTTCTACCGCCTTTGCATCAGTAGCTCACATCTGCCGAGATGTAAACAACGGCTGACTTATTCGAGCCCTACATGCAAACGGCGCCTCCTTTTTCTTTATCTGCATCTACCTCCACATTGGACGAGGCCTGTACTATGGGTCTTACCTATATAAAGAAACATGACTCTCAGGAGTAACCCTCCTCCTCTTGCTCATAGCCACTGCCTTTGTAGGCTACGTCCTTCCATGAGGACAAATATCTTACTGAGGTGCCACAGTCATTACTAACCTCTTATCCGCCGCCCCTTATACCGGCCCTCAAATAGTCAACTGAGTTTGAGGGGGCTACTCCGTCGACCACGCCACACTCACTCGCTTCTTCTCATTCCATTTTTTCCTACCCTTCCTCATTGTAGCCATATCTTTTATTCACCTTATTTTCCTCCACGAAACAGGCTCAAATAACCCTGCAGGCCTTAACTCAAATATAGACAAAATTCCATTTCACCCCTACTACTCCTTTAAAGACTTATTTGGCTATCTTTTATTTTTCCTACTACTAACCCTAATGTCACTATTCTCCCCAAACCTTTTAAGCGACCCAGACAACTTTACCCAAGCAAACTCCCTTATTACACCCCCCCACATCAAACCCGAATGATATTTTCTATTCGCTTACGCAATTTTACGCTCTGTCCCTAGTAAACTAGGCGGAGTGATTGCCCTGGCCGCCTCAATCTTCGTGCTTATACTTATCCCTTTCCTACACATATCTAAACAACAAAGCATAACTTTCCGCCCAATCTCCCAACTCGTCTTCTGAACATTAATTGCCACTGTAGCTATCCTCACTTGAATCGGCGGCATGCCTGTAGAATACCCATTCATTACCATTGGACGAATCGCATCTGTCTTATATTTCTCTCTCTTCCTTTTCTTCTTCCCCCTAGCCAGCTGGTATGAAAACAAAACCTTAAAACTCAACT
>FC7
ATTGACCTCCCCTCCCCATCAAACATCTCCGCCTGATGAAACTTTGGCTCCCTCTTAGGCCTCTGTTTGACCCTACAAATCCTCACTGGCATTCTCCTCACTATACACTACTCAGCGGACATTTCTACCGCCTTTGCATCAGTAGCTCACATCTGCCGAGATGTAAACAACGGCTGACTTATTCGAGCCCTACATGCAAACGGCGCCTCCTTTTTCTTTATCTGCATCTACCTCCACATTGGACGAGGCCTGTACTATGGGTCTTACCTATATAAAGAAACATGACTCTCAGGAGTAACCCTCCTCCTCTTGCTCATAGCCACTGCCTTTGTAGGCTACGTCCTTCCATGAGGACAAATATCTTACTGAGGTGCCACAGTCATTACTAACCTCTTATCCGCCGCCCCTTATACCGGCCCTCAAATAGTCAACTGAGTTTGAGGGGGCTACTCCGTCGACCACGCCACACTCACTCGCTTCTTCTCATTCCATTTTTTCCTACCCTTCCTCATTGTAGCCATATCTTTTATTCACCTTATTTTCCTCCACGAAACAGGCTCAAATAACCCTGCAGGCCTTAACTCAAATATAGACAAAATTCCATTTCACCCCTACTACTCCTTTAAAGACTTATTTGGCTATCTTTTATTTTTCCTACTACTAACCCTAATGTCACTATTCTCCCCAAACCTTTTAAGCGACCCAGACAACTTTACCCAAGCAAACTCCCTTATTACACCCCCCCACATCAAACCCGAATGATATTTTCTATTCGCTTACGCAATTTTACGCTCTGTCCCTAGTAAACTAGGCGGAGTAATTGCCCTGGCCGCCTCAATCTTCGTGCTTATACTTATCCCTTTCCTACACATATCTAAACAACAAAGCATAACTTTCCGCCCAATCTCCCAACTCGTCTTCTGAACATTAATTGCCACTGTAGCTATCCTCACTTGAATCGGCGGCATGCCTGTAGAATACCCATTCATTACCATTGGACGAATCGCATCTGTCTTATATTTCTCTCTCTTCCTTTTCTTCTTCCCCCTAGCCAGCTGATATGAAAACAAAACCTTAAAACTCAACT
>Fc8
ATTGACCTCCCCTCCCCATCAAACATCTCCGCCTGATGAAACTTTGGCTCCCTCTTAGGCCTCTGTTTGACCCTACAAATCCTCACTGGCATTCTCCTCACTATACACTACTCAGCGGACATTTCTACCGCCTTTGCATCAGTAGCTCACATCTGCCGAGATGTAAACAACGGCTGACTTATTCGAGCCCTACATGCAAACGGCGCCTCCTTTTTCTTTATCTGCATCTACCTCCACATTGGACGAGGCCTGTACTATGGGTCTTACCTATATAAAGAAACATGACTCTCAGGAGTAACCCTCCTCCTCTTGCTCATAGCCACTGCCTTTGTAGGCTACGTCCTTCCATGAGGACAAATATCTTACTGAGGTGCCACAGTCATTACTAACCTCTTATCCGCCGCCCCTTATACCGGCCCTCAAATAGTCAACTGAGTTTGAGGGGGCTACTCCGTCGACCACGCCACACTCACTCGCTTCTTCTCATTCCATTTTTTCCTACCCTTCCTCATTGTAGCCATATCTTTTATTCACCTTATTTTCCTCCACGAAACAGGCTCAAATAACCCTGCAGGCCTTAACTCAAACATAGACAAAATTCCATTTCACCCCTACTACTCCTTTAAAGACTTATTTGGCTATCTTTTATTTTTCCTACTACTAACCCTAATGTCACTATTCTCCCCAAACCTTTTAAGCGACCCAGACAACTTTACCCAAGCAAACTCCCTTATTACACCCCCCCACATCAAACCCGAATGATATTTTCTATTCGCTTACGCAATTTTACGCTCTGTCCCTAGTAAACTAGGCGGAGTGATTGCCCTGGCCGCCTCAATCTTCGTGCTTATACTTATCCCTTTCCTACACATATCTAAACAACAAAGCATAACTTTCCGCCCAATCTCCCAACTCGTCTTCTGAACATTAATTGCCACTGTAGCTATCCTCACTTGAATCGGCGGCATGCCTGTAGAATACCCATTCATTACCATTGGACGAATCGCATCTGTCTTATATTTCTCTCTCTTCCTTTTCTTCTTCCCCCTAGCCAGCTGGTATGAAAACAAAACCTTAAAACTCAACT
>Fc9
ATTGACCTCCCCTCCCCATCAAACATCTCCGCCTGATGAAACTTTGGCTCCCTCTTAGGCCTCTGTTTGACCCTACAAATCCTCACTGGCATTCTCCTCACTATACACTACTCAGCGGACATTTCTACCGCCTTTGCATCAGTAGCTCACATCTGCCGAGATGTAAACAACGGCTGACTTATTCGAGCCCTACATGCAAACGGCGCCTCCTTTTTCTTTATCTGCATCTACCTCCACATTGGACGAGGCCTGTACTATGGGTCTTACCTATATAAAGAAACATGACTCTCAGGAGTAACCCTCCTCCTCTTGCTCATAGCCACTGCCTTTGTAGGCTACGTCCTTCCATGAGGACAAATATCTTACTGAGGTGCCACAGTCATTACTAACCTCTTATCCGCCGCCCCTTATACCGGCCCTCAAATAGTCAACTGAGTTTGAGGGGGCTACTCCGTCGACCACGCCACACTCACTCGCTTCTTCTCATTCCATTTTTTCCTACCCTTCCTCATTGTAGCCATATCTTTTATTCACCTTATTTTCCTCCACGAAACAGGCTCAAATAACCCTGCAGGCCTTAACTCAAATATAGACAAAATTCCATTTCACCCCTACTACTCCTTTAAAGACTTATTTGGCTATCTTTTATTTTTCCTACTACTAACCCTAATGTCACTATTCTCCCCAAACCTTTTAAGCGACCCAGACAACTTTACCCAAGCAAACTCCCTTATTACACCCCCCCACATCAAACCCGAATGATATTTTCTATTCGCTTACGCAATTTTACGCTCTGTCCCTAGTAAACTAGGCGGAGTGATTGCCCTGGCCGCCTCAATCTTCGTGCTTATACTTATCCCTTTCCTACACATATCTAAACAACAAAGCATAACTTTCCGCCCAATCTCCCAACTCGTCTTCTGAACATTAATTGCCACTGTAGCTATCCTCACTTGAATCGGCGGCATGCCTGTAGAATACCCATTCATTACCATTGGACGAATCGCATCTGTCTTATATTTCTCTCTCTTCCTTTTCTTCTTCCCCCTAGCCAGCTGATATGAAAACAAAACCTTAAAACTCAACT
>Fc10
ATTGACCTCCCCTCCCCATCAAACATCTCCGCCTGATGAAACTTTGGCTCCCTCTTAGGCCTCTGTTTGACCCTACAAATCCTCACTGGCATTCTCCTCACTATACACTACTCAGCGGACATTTCTACCGCCTTTGCATCAGTAGCTCACATCTGCCGAGATGTAAACAACGGCTGACTTATTCGAGCCCTACATGCAAACGGCGCCTCCTTTTTCTTTATCTGCATCTACCTCCACATTGGACGAGGCCTGTACTATGGGTCTTACCTATATAAAGAAACATGACTCTCAGGAGTAACCCTCCTCCTCTTGCTCATAGCCACTGCCTTTGTAGGCTACGTCCTTCCATGAGGACAAATATCTTACTGAGGTGCCACAGTCATTACTAACCTCTTATCCGCCGCCCCTTATACCGGCCCTCAAATAGTCAACTGAGTTTGAGGGGGCTACTCCGTCGACCACGCCACACTCACTCGCTTCTTCTCATTCCATTTTTTCCTACCCTTCCTCATTGTAGCCATATCTTTTATTCACCTTATTTTCCTCCACGAAACAGGCTCAAATAACCCTGCAGGCCTTAACTCAAATATAGACAAAATTCCATTTCACCCCTACTACTCCTTTAAAGACTTATTTGGCTATCTTTTATTTTTCCTACTACTAACCCTAATGTCACTATTCTCCCCAAACCTTTTAAGCGACCCAGACAACTTTACCCAAGCAAACTCCCTTATTACACCCCCCCACATCAAACCCGAATGATATTTTCTATTCGCTTACGCAATTTTACGCTCTGTCCCTAGTAAACTAGGCGGAGTGATTGCCCTGGCCGCCTCAATCTTCGTGCTTATACTTATCCCTTTCCTACACATATCTAAACAACAAAGCATAACTTTCCGCCCAATCTCCCAACTCGTCTTCTGAACATTAATTGCCACTGTAGCTATCCTCACTTGAATCGGCGGCATGCCTGTAGAATACCCATTCATTACCATTGGACGAATCGCATCTGTCTTATATTTCTCTCTCTTCCTTTTCTTCTTCCCCCTAGCCAGCTGGTATGAAAACAAAACCTTAAAACTCAACT
>Fc11
ATTGACCTCCCCTCCCCATCAAACATCTCCGCCTGATGAAACTTTGGCTCCCTCTTAGGCCTCTGTTTGACCCTACAAATCCTCACTGGCATTCTCCTCACTATACACTACTCAGCGGACATTTCTACCGCCTTTGCATCAGTAGCTCACATCTGCCGAGATGTAAACAACGGCTGACTTATTCGAGCCCTACATGCAAACGGCGCCTCCTTTTTCTTTATCTGCATCTACCTCCACATTGGACGAGGCCTGTACTATGGGTCTTACCTATATAAAGAAACATGACTCTCAGGAGTAACCCTCCTCCTCTTGCTCATAGCCACTGCCTTTGTAGGCTACGTCCTTCCATGAGGACAAATATCTTACTGAGGTGCCACAGTCATTACTAACCTCTTATCCGCCGCCCCTTATACCGGCCCTCAAATAGTCAACTGAGTTTGAGGGGGCTACTCCGTCGACCACGCCACACTCACTCGCTTCTTCTCATTCCATTTTTTCCTACCCTTCCTCATTGTAGCCATATCTTTTATTCACCTTATTTTCCTCCACGAAACAGGCTCAAATAACCCTGCAGGCCTTAACTCAAATATAGACAAAATTCCATTTCACCCCTACTACTCCTTTAAAGACTTATTTGGCTATCTTTTATTTTTCCTACTACTAACCCTAATGTCACTATTCTCCCCAAACCTTTTAAGCGACCCAGACAACTTTACCCAAGCAAACTCCCTTATTACACCCCCCCACATCAAACCCGAATGATATTTTCTATTCGCTTACGCAATTTTACGCTCTGTCCCTAGTAAACTAGGCGGAGTGATTGCCCTGGCCGCCTCAATCTTCGTGCTTATACTTATCCCTTTCCTACACATATCTAAACAACAAAGCATAACTTTCCGCCCAATCTCCCAACTCGTCTTCTGAACATTAATTGCCACTGTAGCTATCCTCACTTGAATCGGCGGCATGCCTGTAGAATACCCATTCATTACCATTGGACGAATCGCATCTGTCTTATATTTCTCTCTCTTCCTTTTCTTCTTCCCCCTAGCCAGCTGATATGAAAACAAAACCTTAAAACTCAACT
>Fc12
ATTGACCTCCCCTCCCCATCAAACATCTCCGCCTGATGAAACTTTGGCTCCCTCTTAGGCCTCTGTTTGACCCTACAAATCCTCACTGGCATTCTCCTCACTATACACTACTCAGCGGACATTTCTACCGCCTTTGCATCAGTAGCTCACATCTGCCGAGATGTAAACAACGGCTGACTTATTCGAGCCCTACATGCAAACGGCGCCTCCTTTTTCTTTATCTGCATCTACCTCCACATTGGACGAGGCCTGTACTATGGGTCTTACCTATATAAAGAAACATGACTCTCAGGAGTAACCCTCCTCCTCTTGCTCATAGCCACTGCCTTTGTAGGCTACGTCCTTCCATGAGGACAAATATCTTACTGAGGTGCCACAGTCATTACTAACCTCTTATCCGCCGCCCCTTATACCGGCCCTCAAATAGTCAACTGAGTTTGAGGGGGCTACTCCGTCGACCACGCCACACTCACTCGCTTCTTCTCATTCCATTTTTTCCTACCCTTCCTCATTGTAGCCATATCTTTTATTCACCTTATTTTCCTCCACGAAACAGGCTCAAATAACCCTGCAGGCCTTAACTCAAATATAGACAAAATTCCATTTCACCCCTACTACTCCTTTAAAGACTTATTTGGCTATCTTTTATTTTTCCTACTACTAACCCTAATGTCACTATTCTCCCCAAACCTTTTAAGCGACCCAGACAACTTTACCCAAGCAAACTCCCTTATTACACCCCCCCACATCAAACCCGAATGATATTTTCTATTCGCTTACGCAATTTTACGCTCTGTCCCTAGTAAACTAGGCGGAGTGATTGCCCTGGCCGCCTCAATCTTCGTGCTTATACTTATCCCTTTCCTACACATATCTAAACAACAAAGCATAACTTTCCGCCCAATCTCCCAACTCGTCTTCTGAACATTAATTGCCACTGTAGCTATCCTCACTTGAATCGGCGGCATGCCTGTAGAATACCCATTCATTACCATTGGACGAATCGCATCTGTCTTATATTTCTCTCTCTTCCTTTTCTTCTTCCCCCTAGCCAGCTGGTATGAAAACAAAACCTTAAAACTCAACT
>Fc13
ATTGACCTCCCCTCCCCATCAAACATCTCCGCCTGATGAAACTTTGGCTCCCTCTTAGGCCTCTGTTTGACCCTACAAATCCTCACTGGCATTCTCCTCACTATACACTACTCAGCGGACATTTCTACCGCCTTTGCATCAGTAGCTCACATCTGCCGAGATGTAAACAACGGCTGACTTATTCGAGCCCTACATGCAAACGGCGCCTCCTTTTTCTTTATCTGCATCTACCTCCACATTGGACGAGGCCTGTACTATGGGTCTTACCTATATAAAGAAACATGACTCTCAGGAGTAACCCTCCTCCTCTTGCTCATAGCCACTGCCTTTGTAGGCTACGTCCTTCCATGAGGACAAATATCTTACTGAGGTGCCACAGTCATTACTAACCTCTTATCCGCCGCCCCTTATACCGGCCCTCAAATAGTCAACTGAGTTTGAGGGGGCTACTCCGTCGACCACGCCACACTCACTCGCTTCTTCTCATTCCATTTTTTCCTACCCTTCCTCATTGTAGCCATATCTTTTATTCACCTTATTTTCCTCCACGAAACAGGCTCAAATAACCCTGCAGGCCTTAACTCAAATATAGACAAAATTCCATTTCACCCCTACTACTCCTTTAAAGACTTATTTGGCTATCTTTTATTTTTCCTACTACTAACCCTAATGTCACTATTCTCCCCAAACCTTTTAAGCGACCCAGACAACTTTACCCAAGCAAACTCCCTTATTACACCCCCCCACATCAAACCCGAATGATATTTTCTATTCGCTTACGCAATTTTACGCTCTGTCCCTAGTAAACTAGGCGGAGTGATTGCCCTGGCCGCCTCAATCTTCGTGCTTATACTTATCCCTTTCCTACACATATCTAAACAACAAAGCATAACTTTCCGCCCAATCTCCCAACTCGTCTTCTGAACATTAATTGCCACTGTAGCTATCCTCACTTGAATCGGCGGCATGCCTGTAGAATACCCATTCATTACCATTGGACGAATCGCATCTGTCTTATATTTCTCTCTCTTCCTTTTCTTCTTCCCCCTAGCCAGCTGGTATGAAAACAAAACCTTAAAACTCAACT
>Fc14
ATTGACCTCCCCTCCCCATCAAACATCTCCGCCTGATGAAACTTTGGCTCCCTCTTAGGCCTCTGTTTGACCCTACAAATCCTCACTGGCATTCTCCTCACTATACACTACTCAGCGGACATTTCTACCGCCTTTGCATCAGTAGCTCACATCTGCCGAGATGTAAACAACGGCTGACTTATTCGAGCCCTACATGCAAACGGCGCCTCCTTTTTCTTTATCTGCATCTACCTCCACATTGGACGAGGCCTGTACTATGGGTCTTACCTATATAAAGAAACATGACTCTCAGGAGTAACCCTCCTCCTCTTGCTCATAGCCACTGCCTTTGTAGGCTACGTCCTTCCATGAGGACAAATATCTTACTGAGGTGCCACAGTCATTACTAACCTCTTATCCGCCGCCCCTTATACCGGCCCTCAAATAGTCAACTGAGTTTGAGGGGGCTACTCCGTCGACCACGCCACACTCACTCGCTTCTTCTCATTCCATTTTTTCCTACCCTTCCTCATTGTAGCCATATCTTTTATTCACCTTATTTTCCTCCACGAAACAGGCTCAAATAACCCTGCAGGCCTTAACTCAAATATAGACAAAATTCCATTTCACCCCTACTACTCCTTTAAAGACTTATTTGGCTATCTTTTATTTTTCCTACTACTAACCCTAATGTCACTATTCTCCCCAAACCTTTTAAGCGACCCAGACAACTTTACCCAAGCAAACTCCCTTATTACACCCCCCCACATCAAACCCGAATGATATTTTCTATTCGCTTACGCAATTTTACGCTCTGTCCCTAGTAAACTAGGCGGAGTGATTGCCCTGGCCGCCTCAATCTTCGTGCTTATACTTATCCCTTTCCTACACATATCTAAACAACAAAGCATAACTTTCCGCCCAATCTCCCAACTCGTCTTCTGAACATTAATTGCCACTGTAGCTATCCTCACTTGAATCGGCGGCATGCCTGTAGAATACCCATTCATTACCATTGGACGAATCGCATCTGTCTTATATTTCTCTCTCTTCCTTTTCTTCTTCCCCCTAGCCAGCTGGTATGAAAACAAAACCTTAAAACTCAACT
>Fc15
ATTGACCTCCCCTCCCCATCAAACATCTCCGCCTGATGAAACTTTGGCTCCCTCTTAGGCCTCTGTTTGACCCTGCAAATCCTCACTGGTATTCTCCTCACTATACACTACTCAGCGGACATTTCTACCGCCTTTGCATCAGTGGCTCACATCTGCCGAGATGTAAACAACGGCTGACTTATTCGAGCCCTACATGCAAACGGCGCCTCCTTTTTCTTTATCTGCATCTACCTCCACATTGGACGAGGCCTGTACTATGGGTCTTACCTATATAAAGAAACATGACTCTCAGGAGTAACTCTTCTCCTCTTACTCATAGCCACTGCCTTTGTAGGCTACGTCCTTCCATGAGGACAAATATCTTACTGAGGTGCCACAGTCATTACTAACCTCTTATCCGCCGCCCCTTACACCGGCCCTCAAATAGTCAACTGAGTTTGAGGGGGCTACTCCGTCGACCACGCCACACTCACTCGCTTCTTCTCATTCCATTTTTTCCTACCCTTCCTTATTGTAGCCATATCTTTTATTCACCTTATTTTCCTCCACGAAACAGGCTCAAATAACCCTGCAGGCCTTAACTCAAATATAGACAAAATTCCATTTCACCCTTACTACTCATTTAAAGACTTATTTGGCTATCTTTTATTTTTCCTACTACTAACCCTAATATCACTATTCTCCCCAAACCTTTTAAGCGACCCAGACAACTTTACCCAAGCAAACTCCCTTATTACACCCCCCCACATCAAACCCGAATGATATTTTCTATTCGCTTACGCAATTTTACGCTCTGTCCCTAGTAAACTAGGCGGAGTGATTGCCCTGGCCGCCTCAATCTTTGTGCTTATACTTGTCCCCTTCCTACACATATCTAAACAACAAAGCATAACTTTCCGCCCAGTCTCCCAACTCGTCTTCTGAACATTAATTGCCACTGTAGCTATCCTCACTTGAATCGGCGGCATACCTGTAGAATACCCATTCATTACCATTGGACGAGTCGCATCTGTCTTATATTTCTCTCTCTTCCTTTTCTTCTTCCCCCTAGCCAGCTGGTATGAAAACAAAACCTTAAAACTCAACT
>Fc16
ATTGACCTCCCCTCCCCATCAAACATCTCCGCCTGATGAAACTTTGGCTCCCTCTTAGGCCTCTGTTTGACCCTACAAATCCTCACTGGCATTCTCCTCACTATACACTACTCAGCGGACATTTCTACCGCCTTTGCATCAGTAGCTCACATCTGCCGAGATGTAAACAACGGCTGACTTATTCGAGCCCTACATGCAAACGGCGCCTCCTTTTTCTTTATCTGCATCTACCTCCACATTGGACGAGGCCTGTACTATGGGTCTTACCTATATAAAGAAACATGACTCTCAGGAGTAACCCTCCTCCTCTTGCTCATAGCCACTGCCTTTGTAGGCTACGTCCTTCCATGAGGACAAATATCTTACTGAGGTGCCACAGTCATTACTAACCTCTTATCCGCCGCCCCTTATACCGGCCCTCAAATAGTCAACTGAGTTTGAGGGGGCTACTCCGTCGACCACGCCACACTCACTCGCTTCTTCTCATTCCATTTTTTCCTACCCTTCCTCATTGTAGCCATATCTTTTATTCACCTTATTTTCCTCCACGAAACAGGCTCAAATAACCCTGCAGGCCTTAACTCAAATATAGACAAAATTCCATTTCACCCCTACTACTCCTTTAAAGACTTATTTGGCTATCTTTTATTTTTCCTACTACTAACCCTAATGTCACTATTCTCCCCAAACCTTTTAAGCGACCCAGACAACTTTACCCAAGCAAACTCCCTTATTACACCCCCCCACATCAAACCCGAATGATATTTTCTATTCGCTTACGCAATTTTACGCTCTGTCCCTAGTAAACTAGGCGGAGTGATTGCCCTGGCCGCCTCAATCTTCGTGCTTATACTTATCCCTTTCCTACACATATCTAAACAACAAAGCATAACTTTCCGCCCAATCTCCCAACTCGTCTTCTGAACATTAATTGCCACTGTAGCTATCCTCACTTGAATCGGCGGCATGCCTGTAGAATACCCATTCATTACCATTGGACGAATCGCATCTGTCTTATATTTCTCTCTCTTCCTTTTCTTCTTCCCCCTAGCCAGCTGGTATGAAAACAAAACCTTAAAACTCAACT
>Fc17
ATTGACCTCCCCTCCCCATCAAACATCTCCGCCTGATGAAACTTTGGCTCCCTCTTAGGCCTCTGTTTGACCCTACAAATCCTCACTGGCATTCTCCTCACTATACACTACTCAGCGGACATTTCTACCGCCTTTGCATCAGTAGCTCACATCTGCCGAGATGTAAACAACGGCTGACTTATTCGAGCCCTACATGCAAACGGCGCCTCCTTTTTCTTTATCTGCATCTACCTCCACATTGGACGAGGCCTGTACTATGGGTCTTACCTATATAAAGAAACATGACTCTCAGGAGTAACCCTCCTCCTCTTGCTCATAGCCACTGCCTTTGTAGGCTACGTCCTTCCATGAGGACAAATATCTTACTGAGGTGCCACAGTCATTACTAACCTCTTATCCGCCGCCCCTTATACCGGCCCTCAAATAGTCAACTGAGTTTGAGGGGGCTACTCCGTCGACCACGCCACACTCACTCGCTTCTTCTCATTCCATTTTTTCCTACCCTTCCTCATTGTAGCCATATCTTTTATTCACCTTATTTTCCTCCACGAAACAGGCTCAAATAACCCTGCAGGCCTTAACTCAAATATAGACAAAATTCCATTTCACCCCTACTACTCCTTTAAAGACTTATTTGGCTATCTTTTATTTTTCCTACTACTAACCCTAATGTCACTATTCTCCCCAAACCTTTTAAGCGACCCAGACAACTTTACCCAAGCAAACTCCCTTATTACACCCCCCCACATCAAACCCGAATGATATTTTCTATTCGCTTACGCAATTTTACGCTCTGTCCCTAGTAAACTAGGCGGAGTGATTGCCCTGGCCGCCTCAATCTTCGTGCTTATACTTATCCCTTTCCTACACATATCTAAACAACAAAGCATAACTTTCCGCCCAATCTCCCAACTCGTCTTCTGAACATTAATTGCCACTGTAGCTATCCTCACTTGAATCGGCGGCATGCCTGTAGAATACCCATTCATTACCATTGGACGAATCGCATCTGTCTTATATTTCTCTCTCTTCCTTTTCTTCTTCCCCCTAGCCAGCTGGTATGAAAACAAAACCTTAAAACTCAACT
>Fc18
ATTGACCTCCCCTCCCCATCAAACATCTCCGCCTGATGAAACTTTGGCTCCCTCTTAGGCCTCTGTTTGACCCTACAAATCCTCACTGGCATTCTCCTCACTATACACTACTCAGCGGACATTTCTACCGCCTTTGCATCAGTAGCTCACATCTGCCGAGATGTAAACAACGGCTGACTTATTCGAGCCCTACATGCAAACGGCGCCTCCTTTTTCTTTATCTGCATCTACCTCCACATTGGACGAGGCCTGTACTATGGGTCTTACCTATATAAAGAAACATGACTCTCAGGAGTAACCCTCCTCCTCTTGCTCATAGCCACTGCCTTTGTAGGCTACGTCCTTCCATGAGGACAAATATCTTACTGAGGTGCCACAGTCATTACTAACCTCTTATCCGCCGCCCCTTATACCGGCCCTCAAATAGTCAACTGAGTTTGAGGGGGCTACTCCGTCGACCACGCCACACTCACTCGCTTCTTCTCATTCCATTTTTTCCTACCCTTCCTCATTGTAGCCATATCTTTTATTCACCTTATTTTCCTCCACGAAACAGGCTCAAATAACCCTGCAGGCCTTAACTCAAATATAGACAAAATTCCATTTCACCCCTACTACTCCTTTAAAGACTTATTTGGCTATCTTTTATTTTTCCTACTACTAACCCTAATGTCACTATTCTCCCCAAACCTTTTAAGCGACCCAGACAACTTTACCCAAGCAAACTCCCTTATTACACCCCCCCACATCAAACCCGAATGATATTTTCTATTCGCTTACGCAATTTTACGCTCTGTCCCTAGTAAACTAGGCGGAGTGATTGCCCTGGCCGCCTCAATCTTCGTGCTTATACTTATCCCTTTCCTACACATATCTAAACAACAAAGCATAACTTTCCGCCCAATCTCCCAACTCGTCTTCTGAACATTAATTGCCACTGTAGCTATCCTCACTTGAATCGGCGGCATGCCTGTAGAATACCCATTCATTACCATTGGACGAATCGCATCTGTCTTATATTTCTCTCTCTTCCTTTTCTTCTTCCCCCTAGCCAGCTGGTATGAAAACAAAACCTTAAAACTCAACT
>Fc19
ATTGACCTCCCCTCCCCATCAAACATCTCCGCCTGATGAAACTTTGGCTCCCTCTTAGGCCTCTGTTTGACCCTACAAATCCTCACTGGCATTCTCCTCACTATACACTACTCAGCGGACATTTCTACCGCCTTTGCATCAGTAGCTCACATCTGCCGAGATGTAAACAACGGCTGACTTATTCGAGCCCTACATGCAAACGGCGCCTCCTTTTTCTTTATCTGCATCTACCTCCACATTGGACGAGGCCTGTACTATGGGTCTTACCTATATAAAGAAACATGACTCTCAGGAGTAACCCTCCTCCTCTTGCTCATAGCCACTGCCTTTGTAGGCTACGTCCTTCCATGAGGACAAATATCTTACTGAGGTGCCACAGTCATTACTAACCTCTTATCCGCCGCCCCTTATACCGGCCCTCAAATAGTCAACTGAGTTTGAGGGGGCTACTCCGTCGACCACGCCACACTCACTCGCTTCTTCTCATTCCATTTTTTCCTACCCTTCCTCATTGTAGCCATATCTTTTATTCACCTTATTTTCCTCCACGAAACAGGCTCAAATAACCCTGCAGGCCTTAACTCAAACATAGACAAAATTCCATTTCACCCCTACTACTCCTTTAAAGACTTATTTGGCTATCTTTTATTTTTCCTACTACTAACCCTAATGTCACTATTCTCCCCAAACCTTTTAAGCGACCCAGACAACTTTACCCAAGCAAACTCCCTTATTACACCCCCCCACATCAAACCCGAATGATATTTTCTATTCGCTTACGCAATTTTACGCTCTGTCCCTAGTAAACTAGGCGGAGTGATTGCCCTGGCCGCCTCAATCTTCGTGCTTATACTTATCCCTTTCCTACACATATCTAAACAACAAAGCATAACTTTCCGCCCAATCTCCCAACTCGTCTTCTGAACATTAATTGCCACTGTAGCTATCCTCACTTGAATCGGCGGCATGCCTGTAGAATACCCATTCATTACCATTGGACGAATCGCATCTGTCTTATATTTCTCTCTCTTCCTTTTCTTCTTCCCCCTAGCCAGCTGGTATGAAAACAAAACCTTAAAACTCAACT
>Fc20
ATTGACCTCCCCTCCCCATCAAACATCTCCGCCTGATGAAACTTTGGCTCCCTCTTAGGCCTCTGTTTGACCCTACAAATCCTCACTGGCATTCTCCTCACTATACACTACTCAGCGGACATTTCTACCGCCTTTGCATCAGTAGCTCACATCTGCCGAGATGTAAACAACGGCTGACTTATTCGAGCCCTACATGCAAACGGCGCCTCCTTTTTCTTTATCTGCATCTACCTCCACATTGGACGAGGCCTGTACTATGGGTCTTACCTATATAAAGAAACATGACTCTCAGGAGTAACCCTCCTCCTCTTGCTCATAGCCACTGCCTTTGTAGGCTACGTCCTTCCATGAGGACAAATATCTTACTGAGGTGCCACAGTCATTACTAACCTCTTATCCGCCGCCCCTTATACCGGCCCTCAAATAGTCAACTGAGTTTGAGGGGGCTACTCCGTCGACCACGCCACACTCACTCGCTTCTTCTCATTCCATTTTTTCCTACCCTTCCTCATTGTAGCCATATCTTTTATTCACCTTATTTTCCTCCACGAAACAGGCTCAAATAACCCTGCAGGCCTTAACTCAAATATAGACAAAATTCCATTTCACCCCTACTACTCCTTTAAAGACTTATTTGGCTATCTTTTATTTTTCCTACTACTAACCCTAATGTCACTATTCTCCCCAAACCTTTTAAGCGACCCAGACAACTTTACCCAAGCAAACTCCCTTATTACACCCCCCCACATCAAACCCGAATGATATTTTCTATTCGCTTACGCAATTTTACGCTCTGTCCCTAGTAAACTAGGCGGAGTGATTGCCCTGGCCGCCTCAATCTTCGTGCTTATACTTATCCCTTTCCTACACATATCTAAACAACAAAGCATAACTTTCCGCCCAATCTCCCAACTCGTCTTCTGAACATTAATTGCCACTGTAGCTATCCTCACTTGAATCGGCGGCATGCCTGTAGAATACCCATTCATTACCATTGGACGAATCGCATCTGTCTTATATTTCTCTCTCTTCCTTTTCTTCTTCCCCCTAGCCAGCTGGTATGAAAACAAAACCTTAAAACTCAACT
>Fc21
ATTGACCTCCCCTCCCCATCAAACATCTCCGCCTGATGAAACTTTGGCTCCCTCTTAGGCCTCTGTTTGACCCTACAAATCCTCACTGGCATTCTCCTCACTATACACTACTCAGCGGACATTTCTACCGCCTTTGCATCAGTAGCTCACATCTGCCGAGATGTAAACAACGGCTGACTTATTCGAGCCCTACATGCAAACGGCGCCTCCTTTTTCTTTATCTGCATCTACCTCCACATTGGACGAGGCCTGTACTATGGGTCTTACCTATATAAAGAAACATGACTCTCAGGAGTAACCCTCCTCCTCTTGCTCATAGCCACTGCCTTTGTAGGCTACGTCCTTCCATGAGGACAAATATCTTACTGAGGTGCCACAGTCATTACTAACCTCTTATCCGCCGCCCCTTATACCGGCCCTCAAATAGTCAACTGAGTTTGAGGGGGCTACTCCGTCGACCACGCCACACTCACTCGCTTCTTCTCATTCCATTTTTTCCTACCCTTCCTCATTGTAGCCATATCTTTTATTCACCTTATTTTCCTCCACGAAACAGGCTCAAATAACCCTGCAGGCCTTAACTCAAATATAGACAAAATTCCATTTCACCCCTACTACTCCTTTAAAGACTTATTTGGCTATCTTTTATTTTTCCTACTACTAACCCTAATGTCACTATTCTCCCCAAACCTTTTAAGCGACCCAGACAACTTTACCCAAGCAAACTCCCTTATTACACCCCCCCACATCAAACCCGAATGATATTTTCTATTCGCTTACGCAATTTTACGCTCTGTCCCTAGTAAACTAGGCGGAGTGATTGCCCTGGCCGCCTCAATCTTCGTGCTTATACTTATCCCTTTCCTACACATATCTAAACAACAAAGCATAACTTTCCGCCCAATCTCCCAACTCGTCTTCTGAACATTAATTGCCACTGTAGCTATCCTCACTTGAATCGGCGGCATGCCTGTAGAATACCCATTCATTACCATTGGACGAATCGCATCTGTCTTATATTTCTCTCTCTTCCTTTTCTTCTTCCCCCTAGCCAGCTGGTATGAAAACAAAACCTTAAAACTCAACT
>Fc22
ATTGACCTCCCCTCCCCATCAAACATCTCCGCCTGATGAAACTTTGGCTCCCTCTTAGGCCTCTGTTTGACCCTACAAATCCTCACTGGCATTCTCCTCACTATACACTACTCAGCGGACATTTCTACCGCCTTTGCATCAGTAGCTCACATCTGCCGAGATGTAAACAACGGCTGACTTATTCGAGCCCTACATGCAAACGGCGCCTCCTTTTTCTTTATCTGCATCTACCTCCACATTGGACGAGGCCTGTACTATGGGTCTTACCTATATAAAGAAACATGACTCTCAGGAGTAACCCTCCTCCTCTTGCTCATAGCCACTGCCTTTGTAGGCTACGTCCTTCCATGAGGACAAATATCTTACTGAGGTGCCACAGTCATTACTAACCTCTTATCCGCCGCCCCTTATACCGGCCCTCAAATAGTCAACTGAGTTTGAGGGGGCTACTCCGTCGACCACGCCACACTCACTCGCTTCTTCTCATTCCATTTTTTCCTACCCTTCCTCATTGTAGCCATATCTTTTATTCACCTTATTTTCCTCCACGAAACAGGCTCAAATAACCCTGCAGGCCTTAACTCAAATATAGACAAAATTCCATTTCACCCCTACTACTCCTTTAAAGACTTATTTGGCTATCTTTTATTTTTCCTACTACTAACCCTAATGTCACTATTCTCCCCAAACCTTTTAAGCGACCCAGACAACTTTACCCAAGCAAACTCCCTTATTACACCCCCCCACATCAAACCCGAATGATATTTTCTATTCGCTTACGCAATTTTACGCTCTGTCCCTAGTAAACTAGGCGGAGTGATTGCCCTGGCCGCCTCAATCTTCGTGCTTATACTTATCCCTTTCCTACACATATCTAAACAACAAAGCATAACTTTCCGCCCAATCTCCCAACTCGTCTTCTGAACATTAATTGCCACTGTAGCTATCCTCACTTGAATCGGCGGCATGCCTGTAGAATACCCATTCATTACCATTGGACGAATCGCATCTGTCTTATATTTCTCTCTCTTCCTTTTCTTCTTCCCCCTAGCCAGCTGGTATGAAAACAAAACCTTAAAACTCAACT
>Fc23
ATTGACCTCCCCTCCCCATCAAACATCTCCGCCTGATGAAACTTTGGCTCCCTCTTAGGCCTCTGTTTGACCCTACAAATCCTCACTGGCATTCTCCTCACTATACACTACTCAGCGGACATTTCTACCGCCTTTGCATCAGTAGCTCACATCTGCCGAGATGTAAACAACGGCTGACTTATTCGAGCCCTACATGCAAACGGCGCCTCCTTTTTCTTTATCTGCATCTACCTCCACATTGGACGAGGCCTGTACTATGGGTCTTACCTATATAAAGAAACATGACTCTCAGGAGTAACCCTCCTCCTCTTGCTCATAGCCACTGCCTTTGTAGGCTACGTCCTTCCATGAGGACAAATATCTTACTGAGGTGCCACAGTCATTACTAACCTCTTATCCGCCGCCCCTTATACCGGCCCTCAAATAGTCAACTGAGTTTGAGGGGGCTACTCCGTCGACCACGCCACACTCACTCGCTTCTTCTCATTCCATTTTTTCCTACCCTTCCTCATTGTAGCCATATCTTTTATTCACCTTATTTTCCTCCACGAAACAGGCTCAAATAACCCTGCAGGCCTTAACTCAAACATAGACAAAATTCCATTTCACCCCTACTACTCCTTTAAAGACTTATTTGGCTATCTTTTATTTTTCCTACTACTAACCCTAATGTCACTATTCTCCCCAAACCTTTTAAGCGACCCAGACAACTTTACCCAAGCAAACTCCCTTATTACACCCCCCCACATCAAACCCGAATGATATTTTCTATTCGCTTACGCAATTTTACGCTCTGTCCCTAGTAAACTAGGCGGAGTGATTGCCCTGGCCGCCTCAATCTTCGTGCTTATACTTATCCCTTTCCTACACATATCTAAACAACAAAGCATAACTTTCCGCCCAATCTCCCAACTCGTCTTCTGAACATTAATTGCCACTGTAGCTATCCTCACTTGAATCGGCGGCATGCCTGTAGAATACCCATTCATTACCATTGGACGAATCGCATCTGTCTTATATTTCTCTCTCTTCCTTTTCTTCTTCCCCCTAGCCAGCTGGTATGAAAACAAAACCTTAAAACTCAACT
>Fc24
ATTGACCTCCCCTCCCCATCAAACATCTCCGCCTGATGAAACTTTGGCTCCCTCTTAGGCCTCTGTTTGACCCTACAAATCCTCACTGGCATTCTCCTCACTATACACTACTCAGCGGACATTTCTACCGCCTTTGCATCAGTAGCTCACATCTGCCGAGATGTAAACAACGGCTGACTTATTCGAGCCCTACATGCAAACGGCGCCTCCTTTTTCTTTATCTGCATCTACCTCCACATTGGACGAGGCCTGTACTATGGGTCTTACCTATATAAAGAAACATGACTCTCAGGAGTAACCCTCCTCCTCTTGCTCATAGCCACTGCCTTTGTAGGCTACGTCCTTCCATGAGGACAAATATCTTACTGAGGTGCCACAGTCATTACTAACCTCTTATCCGCCGCCCCTTATACCGGCCCTCAAATAGTCAACTGAGTTTGAGGGGGCTACTCCGTCGACCACGCCACACTCACTCGCTTCTTCTCATTCCATTTTTTCCTACCCTTCCTCATTGTAGCCATATCTTTTATTCACCTTATTTTCCTCCACGAAACAGGCTCAAATAACCCTGCAGGCCTTAACTCAAATATAGACAAAATTCCATTTCACCCCTACTACTCCTTTAAAGACTTATTTGGCTATCTTTTATTTTTCCTACTACTAACCCTAATGTCACTATTCTCCCCAAACCTTTTAAGCGACCCAGACAACTTTACCCAAGCAAACTCCCTTATTACACCCCCCCACATCAAACCCGAATGATATTTTCTATTCGCTTACGCAATTTTACGCTCTGTCCCTAGTAAACTAGGCGGAGTGATTGCCCTGGCCGCCTCAATCTTCGTGCTTATACTTATCCCTTTCCTACACATATCTAAACAACAAAGCATAACTTTCCGCCCAATCTCCCAACTCGTCTTCTGAACATTAATTGCCACTGTAGCTATCCTCACTTGAATCGGCGGCATGCCTGTAGAATACCCATTCATTACCATTGGACGAATCGCATCTGTCTTATATTTCTCTCTCTTCCTTTTCTTCTTCCCCCTAGCCAGCTGGTATGAAAACAAAACCTTAAAACTCAACT
>Fc25
ATTGACCTCCCCTCCCCATCAAACATCTCCGCCTGATGAAACTTTGGCTCCCTCTTAGGCCTCTGTTTGACCCTACAAATCCTCACTGGCATTCTCCTCACTATACACTACTCAGCGGACATTTCTACCGCCTTTGCATCAGTAGCTCACATCTGCCGAGATGTAAACAACGGCTGACTTATTCGAGCCCTACATGCAAACGGCGCCTCCTTTTTCTTTATCTGCATCTACCTCCACATTGGACGAGGCCTGTACTATGGGTCTTACCTATATAAAGAAACATGACTCTCAGGAGTAACCCTCCTCCTCTTGCTCATAGCCACTGCCTTTGTAGGCTACGTCCTTCCATGAGGACAAATATCTTACTGAGGTGCCACAGTCATTACTAACCTCTTATCCGCCGCCCCTTATACCGGCCCTCAAATAGTCAACTGAGTTTGAGGGGGCTACTCCGTCGACCACGCCACACTCACTCGCTTCTTCTCATTCCATTTTTTCCTGCCCTTCCTCATTGTAGCCATATCTTTTATTCACCTTATTTTCCTCCACGAAACAGGCTCAAATAACCCTGCAGGCCTTAACTCAAATATAGACAAAATTCCATTTCACCCCTACTACTCCTTTAAAGACTTATTTGGCTATCTTTTATTTTTCCTACTACTAACCCTAATGTCACTATTCTCCCCAAACCTTTTAAGCGACCCAGACAACTTTACCCAAGCAAACTCCCTTATTACACCCCCCCACATCAAACCCGAATGATATTTTCTATTCGCTTACGCAATTTTACGCTCTGTCCCTAGTAAACTAGGCGGAGTGATTGCCCTGGCCGCCTCAATCTTCGTGCTTATACTTATCCCTTTCCTACACATATCTAAACAACAAAGCATAACTTTCCGCCCAATCTCCCAACTCGTCTTCTGAACATTAATTGCCACTGTAGCTATCCTCACTTGAATCGGCGGCATGCCTGTAGAATACCCATTCATTACCATTGGACGAATCGCATCTGTCTTATATTTCTCTCTCTTCCTTTTCTTCTTCCCCCTAGCCAGCTGGTATGAAAACAAAACCTTAAAACTCAACT
>Fc26
ATTGACCTCCCCTCCCCATCAAACATCTCCGCCTGATGAAACTTTGGCTCCCTCTTAGGCCTCTGTTTGACCCTACAAATCCTCACTGGCATTCTCCTCACTATACACTACTCAGCGGACATTTCTACCGCCTTTGCATCAGTAGCTCACATCTGCCGAGATGTAAACAACGGCTGACTTATTCGAGCCCTACATGCAAACGGCGCCTCCTTTTTCTTTATCTGCATCTACCTCCACATTGGACGAGGCCTGTACTATGGGTCTTACCTATATAAAGAAACATGACTCTCAGGAGTAACCCTCCTCCTCTTGCTCATAGCCACTGCCTTTGTAGGCTACGTCCTTCCATGAGGACAAATATCTTACTGAGGTGCCACAGTCATTACTAACCTCTTATCCGCCGCCCCTTATACCGGCCCTCAAATAGTCAACTGAGTTTGAGGGGGCTACTCCGTCGACCACGCCACACTCACTCGCTTCTTCTCATTCCATTTTTTCCTACCCTTCCTCATTGTAGCCATATCTTTTATTCACCTTATTTTCCTCCACGAAACAGGCTCAAATAACCCTGCAGGCCTTAACTCAAACATAGACAAAATTCCATTTCACCCCTACTACTCCTTTAAAGACTTATTTGGCTATCTTTTATTTTTCCTACTACTAACCCTAATGTCACTATTCTCCCCAAACCTTTTAAGCGACCCAGACAACTTTACCCAAGCAAACTCCCTTATTACACCCCCCCACATCAAACCCGAATGATATTTTCTATTCGCTTACGCAATTTTACGCTCTGTCCCTAGTAAACTAGGCGGAGTGATTGCCCTGGCCGCCTCAATCTTCGTGCTTATACTTATCCCTTTCCTACACATATCTAAACAACAAAGCATAACTTTCCGCCCAATCTCCCAACTCGTCTTCTGAACATTAATTGCCACTGTAGCTATCCTCACTTGAATCGGCGGCATGCCTGTAGAATACCCATTCATTACCATTGGACGAATCGCATCTGTCTTATATTTCTCTCTCTTCCTTTTCTTCTTCCCCCTAGCCAGCTGGTATGAAAACAAAACCTTAAAACTCAACT
>Fc27
ATTGACCTCCCCTCCCCATCAAACATCTCCGCCTGATGAAACTTTGGCTCCCTCTTAGGCCTCTGTTTGACCCTACAAATCCTCACTGGCATTCTCCTCACTATACACTACTCAGCGGACATTTCTACCGCCTTTGCATCAGTAGCTCACATCTGCCGAGATGTAAACAACGGCTGACTTATTCGAGCCCTACATGCAAACGGCGCCTCCTTTTTCTTTATCTGCATCTACCTCCACATTGGACGAGGCCTGTACTATGGGTCTTACCTATATAAAGAAACATGACTCTCAGGAGTAACCCTCCTCCTCTTGCTCATAGCCACTGCCTTTGTAGGCTACGTCCTTCCATGAGGACAAATATCTTACTGAGGTGCCACAGTCATTACTAACCTCTTATCCGCCGCCCCTTATACCGGCCCTCAAATAGTCAACTGAGTTTGAGGGGGCTACTCCGTCGACCACGCCACACTCACTCGCTTCTTCTCATTCCATTTTTTCCTACCCTTCCTCATTGTAGCCATATCTTTTATTCACCTTATTTTCCTCCACGAAACAGGCTCAAATAACCCTGCAGGCCTTAACTCAAACATAGACAAAATTCCATTTCACCCCTACTACTCCTTTAAAGACTTATTTGGCTATCTTTTATTTTTCCTACTACTAACCCTAATGTCACTATTCTCCCCAAACCTTTTAAGCGACCCAGACAACTTTACCCAAGCAAACTCCCTTATTACACCCCCCCACATCAAACCCGAATGATATTTTCTATTCGCTTACGCAATTTTACGCTCTGTCCCTAGTAAACTAGGCGGAGTGATTGCCCTGGCCGCCTCAATCTTCGTGCTTATACTTATCCCTTTCCTACACATATCTAAACAACAAAGCATAACTTTCCGCCCAATCTCCCAACTCGTCTTCTGAACATTAATTGCCACTGTAGCTATCCTCACTTGAATCGGCGGCATGCCTGTAGAATACCCATTCATTACCATTGGACGAATCGCATCTGTCTTATATTTCTCTCTCTTCCTTTTCTTCTTCCCCCTAGCCAGCTGGTATGAAAACAAAACCTTAAAACTCAACT
>Fc28
ATTGACCTCCCCTCCCCATCAAACATCTCCGCCTGATGAAACTTTGGCTCCCTCTTAGGCCTCTGTTTGACCCTACAAATCCTCACTGGCATTCTCCTCACTATACACTACTCAGCGGACATTTCTACCGCCTTTGCATCAGTAGCTCACATCTGCCGAGATGTAAACAACGGCTGACTTATTCGAGCCCTACATGCAAACGGCGCCTCCTTTTTCTTTATCTGCATCTACCTCCACATTGGACGAGGCCTGTACTATGGGTCTTACCTATATAAAGAAACATGACTCTCAGGAGTAACCCTCCTCCTCTTGCTCATAGCCACTGCCTTTGTAGGCTACGTCCTTCCATGAGGACAAATATCTTACTGAGGTGCCACAGTCATTACTAACCTCTTATCCGCCGCCCCTTATACCGGCCCTCAAATAGTCAACTGAGTTTGAGGGGGCTACTCCGTCGACCACGCCACACTCACTCGCTTCTTCTCATTCCATTTCTTCCTACCCTTCCTCATTGTAGCCATATCTTTTATTCACCTTATTTTCCTCCACGAAACAGGCTCAAATAACCCTGCAGGCCTTAACTCAAATATAGACAAAATTCCATTTCACCCCTACTACTCCTTTAAAGACTTATTTGGCTATCTTTTATTTTTCCTACTACTAACCCTAATGTCACTATTCTCCCCAAACCTTTTAAGCGACCCAGACAACTTTACCCAAGCAAACTCCCTTATTACACCCCCCCACATCAAACCCGAATGATATTTTCTATTCGCTTACGCAATTTTACGCTCTGTCCCTAGTAAACTAGGCGGAGTAATTGCCCTGGCCGCCTCAATCTTCGTGCTTATACTTATCCCTTTCCTACACATATCTAAACAACAAAGCATAACTTTCCGCCCAATCTCCCAACTCGTCTTCTGAACATTAATTGCCACTGTAGCTATCCTCACTTGAATCGGCGGCATGCCTGTAGAATACCCATTCATTACCATTGGACGAATCGCATCTGTCTTATATTTCTCTCTCTTCCTTTTCTTCTTCCCCCTAGCCAGCTGATATGAAAACAAAACCTTAAAACTCAACT
>Fc29
ATTGACCTCCCCTCCCCATCAAACATCTCCGCCTGATGAAACTTTGGCTCCCTCTTAGGCCTCTGTTTGACCCTACAAATCCTCACTGGCATTCTCCTCACTATACACTACTCAGCGGACATTTCTACCGCCTTTGCATCAGTAGCTCACATCTGCCGAGATGTAAACAACGGCTGACTTATTCGAGCCCTACATGCAAACGGCGCCTCCTTTTTCTTTATCTGCATCTACCTCCACATTGGACGAGGCCTGTACTATGGGTCTTACCTATATAAAGAAACATGACTCTCAGGAGTAACCCTCCTCCTCTTGCTCATAGCCACTGCCTTTGTAGGCTACGTCCTTCCATGAGGACAAATATCTTACTGAGGTGCCACAGTCATTACTAACCTCTTATCCGCCGCCCCTTATACCGGCCCTCAAATAGTCAACTGAGTTTGAGGGGGCTACTCCGTCGACCACGCCACACTCACTCGCTTCTTCTCATTCCATTTTTTCCTACCCTTCCTCATTGTAGCCATATCTTTTATTCACCTTATTTTCCTCCACGAAACAGGCTCAAATAACCCTGCAGGCCTTAACTCAAATATAGACAAAATTCCATTTCACCCCTACTACTCCTTTAAAGACTTATTTGGCTATCTTTTATTTTTCCTACTACTAACCCTAATGTCACTATTCTCCCCAAACCTTTTAAGCGACCCAGACAACTTTACCCAAGCAAACTCCCTTATTACACCCCCCCACATCAAACCCGAATGATATTTTCTATTCGCTTACGCAATTTTACGCTCTGTCCCTAGTAAACTAGGCGGAGTGATTGCCCTGGCCGCCTCAATCTTCGTGCTTATACTTATCCCTTTCCTACACATATCTAAACAACAAAGCATAACTTTCCGCCCAATCTCCCAACTCGTCTTCTGAACATTAATTGCCACTGTAGCTATCCTCACTTGAATCGGCGGCATGCCTGTAGAATACCCATTCATTACCATTGGACGAATCGCATCTGTCTTATATTTCTCTCTCTTCCTTTTCTTCTTCCCCCTAGCCAGCTGGTATGAAAACAAAACCTTAAAACTCAACT
>Fc30
ATTGACCTCCCCTCCCCATCAAACATCTCCGCCTGATGAAACTTTGGCTCCCTCTTAGGCCTCTGTTTGACCCTACAAATCCTCACTGGCATTCTCCTCACTATACACTACTCAGCGGACATTTCTACCGCCTTTGCATCAGTAGCTCACATCTGCCGAGATGTAAACAACGGCTGACTTATTCGAGCCCTACATGCAAACGGCGCCTCCTTTTTCTTTATCTGCATCTACCTCCACATTGGACGAGGCCTGTACTATGGGTCTTACCTATATAAAGAAACATGACTCTCAGGAGTAACCCTCCTCCTCTTGCTCATAGCCACTGCCTTTGTAGGCTACGTCCTTCCATGAGGACAAATATCTTACTGAGGTGCCACAGTCATTACTAACCTCTTATCCGCCGCCCCTTATACCGGCCCTCAAATAGTCAACTGAGTTTGAGGGGGCTACTCCGTCGACCACGCCACACTCACTCGCTTCTTCTCATTCCATTTTTTCCTACCCTTCCTCATTGTAGCCATATCTTTTATTCACCTTATTTTCCTCCACGAAACAGGCTCAAATAACCCTGCAGGCCTTAACTCAAATATAGACAAAATTCCATTTCACCCCTACTACTCCTTTAAAGACTTATTTGGCTATCTTTTATTTTTCCTACTACTAACCCTAATGTCACTATTCTCCCCAAACCTTTTAAGCGACCCAGACAACTTTACCCAAGCAAACTCCCTTATTACACCCCCCCACATCAAACCCGAATGATATTTTCTATTCGCTTACGCAATTTTACGCTCTGTCCCTAGTAAACTAGGCGGAGTGATTGCCCTGGCCGCCTCAATCTTCGTGCTTATACTTATCCCTTTCCTACACATATCTAAACAACAAAGCATAACTTTCCGCCCAATCTCCCAACTCGTCTTCTGAACATTAATTGCCACTGTAGCTATCCTCACTTGAATCGGCGGCATGCCTGTAGAATACCCATTCATTACCATTGGACGAATCGCATCTGTCTTATATTTCTCTCTCTTCCTTTTCTTCTTCCCCCTAGCCAGCTGGTATGAAAACAAAACCTTAAAACTCAACT
>Gc1
ATTGACCTCCCCTCCCCATCAAACATCTCCGCCTGATGAAACTTTGGTTCCCTCTTAGGCCTCTGTTTGACCCTACAAATCCTCACTGGCATCCTCCTCACTATGCACTACTCAGCAGACATCTCTACCGCTTTTGCATCAGTAGCCCACATCTGCCGAGATGTAAACAACGGCTGACTTATTCGAGCCCTACATGCAAACGGCGCCTCCTTTTTCTTTATCTGTATCTACCTCCACATTGGACGAGGCCTATACTATGGGTCTTACCTCTATAAAGAGACATGACTCTCAGGGGTAGCCCTTCTCCTCTTGCTCATAGCCACTGCCTTTGTAGGCTACGTTCTTCCATGAGGACAAATATCTTACTGAGGTGCCACAGTCATTACTAACCTTTTATCCGCCGCCCCTTATACCGGCCCTCAAATAGTCAACTGAGTTTGAGGGGGCTACTCGGTCGACCACGCCACACTCACTCGCTTCTTCTCATTCCATTTTTTCCTTCCCTTCCTCATTGTAGCCATATCTTTTATCCACCTTATTTTCCTCCACGAAACAGGCTCAAATAACCCTGCAGGCCTTAACTCAAATATAGACAAAATTCCATTTCACCCCTACTACTCCTTTAAAGACTTATTTGGCTATCTCCTATTTTTCCTACTACTAACCCTAATATCGCTATTCTCCCCAAACCTTCTAAGCGACCCAGACAACTTTACCCAAGCAAACTCCCTTATTACACCCCCCCACATCAAACCCGAATGATACTTTCTATTCGCTTACGCAATTTTACGCTCTGTTCCTAGCAAACTAGGCGGAGTAATTGCCCTGGCCGCCTCAATCTTCGTGCTCATACTTGTCCCCTTCCTACACATGTCTAAACAACAAAGCATAACTTTTCGCCCAATCTCCCAACTCGTCTTCTGAACATTAATTGCCACTGTAGCCATCCTCACTTGAATCGGCGGCATACCTGTAGAATACCCATTCATTACCATTGGACGAGTCGCATCTGTCTTATATTTCTCCCTCTTCCTATTCTTCTTCCCCCTAGCCAGCTGGTATGAAAACAAAACCTTAAAACTCAACT
>Gc2
ATTGACCTCCCCTCCCCATCAAACATCTCCGCCTGATGAAACTTTGGTTCCCTCTTAGGCCTCTGTTTGACCCTACAAATCCTCACTGGCATCCTCCTCACTATGCACTACTCAGCAGACATCTCTACCGCTTTTGCATCAGTAGCCCACATCTGCCGAGATGTAAACAACGGCTGACTTATTCGAGCCCTACATGCAAACGGCGCCTCCTTTTTCTTTATCTGCATCTACCTCCACATTGGACGAGGCCTATACTATGGGTCTTACCTCTATAAAGAGACATGACTCTCAGGGGTAGCCCTTCTCCTCTTGCTCATAGCCACTGCCTTTGTAGGCTACGTTCTTCCATGAGGACAAATATCTTACTGAGGTGCCACAGTCATTACTAACCTTTTATCCGCCGCCCCTTATACCGGCCCTCAAATAGTCAACTGAGTTTGAGGGGGCTACTCAGTCGACCACGCCACACTCACTCGCTTCTTCTCATTCCATTTTTTCCTTCCCTTCCTCATTGTAGCCATATCTTTTATCCACCTTATTTTCCTCCACGAAACAGGCTCAAATAACCCTGCAGGCCTTAACTCAAATATAGACAAAATTCCATTTCACCCCTACTACTCCTTTAAAGACTTATTTGGCTATCTCCTATTTTTCCTACTACTAACCCTAATATCGCTATTCTCCCCAAACCTTCTAAGCGACCCAGACAACTTTACCCAAGCAAACTCCCTTATTACACCCCCCCACATCAAACCCGAATGATACTTTCTATTCGCTTACGCAATTTTACGCTCTGTTCCTAGCAAACTAGGCGGAGTAATTGCCCTGGCCGCCTCAATCTTCGTGCTCATACTTGTCCCCTTCCTACACATGTCTAAACAACAAAGCATAACTTTTCGCCCAATCTCCCAACTCGTCTTCTGAACATTAATTGCCACTGTAGCCATCCTCACTTGAATCGGCGGCATACCTGTAGAATACCCATTCATTACCATTGGACGAGTCGCATCTGTCTTATATTTCTCCCTCTTCCTATTCTTCTTCCCCCTAGCCAGCTGGTATGAAAACAAAACCTTAAAACTCAACT
>Gc3
ATTGACCTCCCCTCCCCATCAAACATCTCCGCCTGATGAAACTTTGGTTCCCTCTTAGGCCTCTGTTTGACCCTACAAATCCTCACTGGCATCCTCCTCACTATGCACTACTCAGCAGACATCTCTACCGCTTTTGCATCAGTAGCCCACATCTGCCGAGATGTAAACAACGGCTGACTTATTCGAGCCCTACATGCAAACGGCGCCTCCTTTTTCTTTATCTGCATCTACCTCCACATTGGACGAGGCCTATACTATGGGTCTTACCTCTATAAAGAGACATGACTCTCAGGGGTAGCCCTTCTCCTCTTGCTCATAGCCACTGCCTTTGTAGGCTACGTTCTTCCATGAGGACAAATATCTTACTGAGGTGCCACAGTCATTACTAACCTTTTATCCGCCGCCCCTTATACCGGCCCTCAAATAGTCAACTGAGTTTGAGGGGGCTACTCAGTCGACCACGCCACACTCACTCGCTTCTTCTCATTCCATTTTTTCCTTCCCTTCCTCATTGTAGCCATATCTTTTATCCACCTTATTTTCCTCCACGAAACAGGCTCAAATAACCCTGCAGGCCTTAACTCAAATATAGACAAAATTCCATTTCACCCCTACTACTCCTTTAAAGACTTATTTGGCTATCTCCTATTTTTCCTACTACTAACCCTAATATCGCTATTCTCCCCAAACCTTCTAAGCGACCCAGACAACTTTACCCAAGCAAACTCCCTTATTACACCCCCCCACATCAAACCCGAATGATACTTTCTATTCGCTTACGCAATTTTACGCTCTGTTCCTAGCAAACTAGGCGGAGTAATTGCCCTGGCCGCCTCAATCTTCGTGCTCATACTTGTCCCCTTCCTACACATGTCTAAACAACAAAGCATAACTTTTCGCCCAATCTCCCAACTCGTCTTCTGAACATTAATTGCCACTGTAGCCATCCTCACTTGAATCGGCGGCATACCTGTAGAATACCCATTCATTACCATTGGACGAGTCGCATCTGTCTTATATTTCTCCCTCTTCCTATTCTTCTTCCCCCTAGCCAGCTGGTATGAAAACAAAACCTTAAAACTCAACT
>Gc4
ATTGACCTCCCCTCCCCATCAAACATCTCCGCCTGATGAAACTTTGGTTCCCTCTTAGGCCTCTGTTTGACCCTACAAATCCTCACTGGCATCCTCCTCACTATGCACTACTCAGCAGACATCTCTACCGCTTTTGCATCAGTAGCCCACATCTGCCGAGATGTAAACAACGGCTGACTTATTCGAGCCCTACATGCAAACGGCGCCTCCTTTTTCTTTATCTGCATCTACCTCCACATTGGACGAGGCCTATACTATGGGTCTTACCTCTATAAAGAGACATGACTCTCAGGGGTAGCCCTTCTCCTCTTGCTCATAGCCACTGCCTTTGTAGGCTACGTTCTTCCATGAGGACAAATATCTTACTGAGGTGCCACAGTCATTACTAACCTTTTATCCGCCGCCCCTTATACCGGCCCTCAAATAGTCAACTGAGTTTGAGGGGGCTACTCAGTCGACCACGCCACACTCACTCGCTTCTTCTCATTCCATTTTTTCCTTCCCTTCCTCATTGTAGCCATATCTTTTATCCACCTTATTTTCCTCCACGAAACAGGCTCAAATAACCCTGCAGGCCTTAACTCAAATATAGACAAAATTCCATTTCACCCCTACTACTCCTTTAAAGACTTATTTGGCTATCTCCTATTTTTCCTACTACTAACCCTAATATCGCTATTCTCCCCAAACCTTCTAAGCGACCCAGACAACTTTACCCAAGCAAACTCCCTTATTACACCCCCCCACATCAAACCCGAATGATACTTTCTATTCGCTTACGCAATTTTACGCTCTGTTCCTAGCAAACTAGGCGGAGTAATTGCCCTGGCCGCCTCAATCTTCGTGCTCATACTTGTCCCCTTCCTACACATGTCTAAACAACAAAGCATAACTTTTCGCCCAATCTCCCAACTCGTCTTCTGAACATTAATTGCCACTGTAGCCATCCTCACTTGAATCGGCGGCATACCTGTAGAATACCCATTCATTACCATTGGACGAGTCGCATCTGTCTTATATTTCTCCCTCTTCCTATTCTTCTTCCCCCTAGCCAGCTGGTATGAAAACAAAACCTTAAAACTCAACT
>Gc5
ATTGACCTCCCCTCCCCATCAAACATCTCCGCCTGATGAAACTTTGGTTCCCTCTTAGGCCTCTGTTTGACCCTACAAATCCTCACTGGCATCCTCCTCACTATGCACTACTCAGCAGACATCTCTACCGCTTTTGCATCAGTAGCCCACATCTGCCGAGATGTAAACAACGGCTGACTTATTCGAGCCCTACATGCAAACGGCGCCTCCTTTTTCTTTATCTGCATCTACCTCCACATTGGACGAGGCCTATACTATGGGTCTTACCTCTATAAAGAGACATGACTCTCAGGGGTAACCCTTCTCCTCTTGCTCATAGCCACTGCCTTTGTAGGCTACGTTCTTCCATGAGGACAAATATCTTACTGAGGTGCCACAGTCATTACTAACCTTTTATCCGCCGCCCCTTATACCGGCCCTCAAATAGTCAACTGAGTTTGAGGGGGCTACTCAGTCGACCACGCCACACTCACTCGCTTCTTCTCATTCCATTTTTTCCTTCCCTTCCTCATTGTAGCCATATCTTTTATCCACCTTATTTTCCTCCACGAAACAGGCTCAAATAACCCTGCAGGCCTTAACTCAAATATAGACAAAATTCCATTTCACCCCTACTACTCCTTTAAAGACTTATTTGGCTATCTCCTATTTTTCCTACTACTAACCCTAATATCGCTATTCTCCCCAAACCTTCTAAGCGACCCAGACAACTTTACCCAAGCAAACTCCCTTATTACACCCCCCCACATCAAACCCGAATGATACTTTCTATTCGCTTACGCAATTTTACGCTCTGTTCCTAGCAAACTAGGCGGAGTAATTGCCCTGGCCGCCTCAATCTTCGTGCTCATACTTGTCCCCTTCCTACACATGTCTAAACAACAAAGCATAACTTTTCGCCCAATCTCCCAACTCGTCTTCTGAACATTAATTGCCACTGTAACCATCCTCACTTGAATCGGCGGCATACCTGTAGAATACCCATTCATTACCATTGGACGAGTCGCATCTGTCTTATATTTCTCCCTCTTCCTATTCTTCTTCCCCCTAGCCAGCTGGTATGAAAACAAAACCTTAAAACTCAACT
>Gc6
ATTGACCTCCCCTCCCCATCAAACATCTCCGCCTGATGAAACTTTGGTTCCCTCTTAGGCCTCTGTTTGACCCTACAAATCCTCACTGGCATCCTCCTCACTATGCACTACTCAGCAGACATCTCTACCGCTTTTGCATCAGTAGCCCACATCTGCCGAGATGTAAACAACGGCTGACTTATTCGAGCCCTACATGCAAACGGCGCCTCCTTTTTCTTTATCTGCATCTACCTCCACATTGGACGAGGCCTATACTATGGATCTTACCTCTATAAAGAGACATGACTCTCAGGGGTAGCCCTTCTCCTCTTGCTCATAGCCACTGCCTTTGTAGGCTACGTTCTTCCATGAGGACAAATATCTTACTGAGGTGCCACAGTCATTACTAACCTTTTATCCGCCGCCCCTTATACCGGCCCTCAAATAGTCAACTGAGTTTGAGGGGGCTACTCAGTCGACCACGCCACACTCACTCGCTTCTTCTCATTCCATTTTTTCCTTCCCTTCCTCATTGTAGCCATATCTTTTATCCACCTTATTTTCCTCCACGAAACAGGCTCAAATAACCCTGCAGGCCTTAACTCAAATATAGACAAAATTCCATTTCACCCCTACTACTCCTTTAAAGACTTATTTGGCTATCTCCTATTTTTCCTACTACTAACCCTAATATCGCTATTCTCCCCAAACCTTCTAAGCGACCCAGACAACTTTACCCAAGCAAACTCCCTTATTACACCCCCCCACATCAAACCCGAATGATACTTTCTATTCGCTTACGCAATTTTACGCTCTGTTCCTAGCAAACTAGGCGGAGTAATTGCCCTGGCCGCCTCAATCTTCGTGCTCATACTTGTCCCTTTCCTACACATGTCTAAACAACAAAGCATAACTTTTCGCCCAATCTCCCAACTCGTCTTCTGAACATTAATTGCCACTGTAGCCATCCTCACTTGAATCGGCGGCATACCTGTAGAATACCCATTCATTACCATTGGACGAGTCGCATCTGTCTTATATTTCTCCCTCTTCCTATTCTTCTTCCCCCTAGCCAGCTGGTATGAAAACAAAACCTTAAAACTCAACT
>Gc7
ATTGACCTCCCCTCCCCATCAAACATCTCCGCCTGATGAAACTTTGGTTCCCTCTTAGGCCTCTGTTTGACCCTACAAATCCTCACTGGCATCCTCCTCACTATGCACTACTCAGCAGACATCTCTACCGCTTTTGCATCAGTAGCCCACATCTGCCGAGATGTAAACAACGGCTGACTTATTCGAGCCCTACATGCAAACGGCGCCTCCTTTTTCTTTATCTGCATCTACCTCCACATTGGACGAGGCCTATACTATGGATCTTACCTCTATAAAGAGACATGACTCTCAGGGGTAGCCCTTCTCCTCTTGCTCATAGCCACTGCCTTTGTAGGCTACGTTCTTCCATGAGGACAAATATCTTACTGAGGTGCCACAGTCATTACTAACCTTTTATCCGCCGCCCCTTATACCGGCCCTCAAATAGTCAACTGAGTTTGAGGGGGCTACTCAGTCGACCACGCCACACTCACTCGCTTCTTCTCATTCCATTTTTTCCTTCCCTTCCTCATTGTAGCCATATCTTTTATCCACCTTATTTTCCTCCACGAAACAGGCTCAAATAACCCTGCAGGCCTTAACTCAAATATAGACAAAATTCCATTTCACCCCTACTACTCCTTTAAAGACTTATTTGGCTATCTCCTATTTTTCCTACTACTAACCCTAATATCGCTATTCTCCCCAAACCTTCTAAGCGACCCAGACAACTTTACCCAAGCAAACTCCCTTATTACACCCCCCCACATCAAACCCGAATGATACTTTCTATTCGCTTACGCAATTTTACGCTCTGTTCCTAGCAAACTAGGCGGAGTAATTGCCCTGGCCGCCTCAATCTTCGTGCTCATACTTGTCCCTTTCCTACACATGTCTAAACAACAAAGCATAACTTTTCGCCCAATCTCCCAACTCGTCTTCTGAACATTAATTGCCACTGTAGCCATCCTCACTTGAATCGGCGGCATACCTGTAGAATACCCATTCATTACCATTGGACGAGTCGCATCTGTCTTATATTTCTCCCTCTTCCTATTCTTCTTCCCCCTAGCCAGCTGGTATGAAAACAAAACCTTAAAACTCAACT
>Gc8
ATTGACCTCCCCTCCCCATCAAACATCTCCGCCTGATGAAACTTTGGTTCCCTCTTAGGCCTCTGTTTGACCCTACAAATCCTCACTGGCATCCTCCTCACTATGCACTACTCAGCAGACATCTCTACCGCTTTTGCATCAGTAGCCCACATCTGCCGAGATGTAAACAACGGCTGACTTATTCGAGCCCTACATGCAAACGGCGCCTCCTTTTTCTTTATCTGCATCTACCTCCACATTGGACGAGGCCTATACTATGGGTCTTACCTCTATAAAGAGACATGACTCTCAGGGGTAGCCCTTCTCCTCTTGCTCATAGCCACTGCCTTTGTAGGCTACGTTCTTCCATGAGGACAAATATCTTACTGAGGTGCCACAGTCATTACTAACCTTTTATCCGCCGCCCCTTATACCGGCCCTCAAATAGTCAACTGAGTTTGAGGGGGCTACTCAGTCGACCACGCCACACTCACTCGCTTCTTCTCATTCCATTTTTTCCTTCCCTTCCTCATTGTAGCCATATCTTTTATCCACCTTATTTTCCTCCACGAAACAGGCTCAAATAACCCTGCAGGCCTTAACTCAAATATAGACAAAATTCCATTTCACCCCTACTACTCCTTTAAAGACTTATTTGGCTATCTCCTATTTTTCCTACTACTAACCCTAATATCGCTATTCTCCCCAAACCTTCTAAGCGACCCAGACAACTTTACCCAAGCAAACTCCCTTATTACACCCCCCCACATCAAACCCGAATGATACTTTCTATTCGCTTACGCAATTTTACGCTCTGTTCCTAGCAAACTAGGCGGAGTAATTGCCCTGGCCGCCTCAATCTTCGTGCTCATACTTGTCCCCTTCCTACACATGTCTAAACAACAAAGCATAACTTTTCGCCCAATCTCCCAACTCGTCTTCTGAACATTAATTGCCACTGTAGCCATCCTCACTTGAATCGGCGGCATACCTGTAGAATACCCATTCATTACCATTGGACGAGTCGCATCTGTCTTATATTTCTCCCTCTTCCTATTCTTCTTCCCCCTAGCCAGCTGGTATGAAAACAAAACCTTAAAACTCAACT
>Gc9
ATTGACCTCCCCTCCCCATCAAACATCTCCGCCTGATGAAACTTTGGTTCCCTCTTAGGCCTCTGTTTGACCCTACAAATCCTCACTGGCATCCTCCTCACTATGCACTACTCAGCAGACATCTCTACCGCTTTTGCATCAGTAGCCCACATCTGCCGAGATGTAAACAACGGCTGACTTATTCGAGCCCTACATGCAAACGGCGCCTCCTTTTTCTTTATCTGCATCTACCTCCACATTGGACGAGGCCTATACTATGGGTCTTACCTCTATAAAGAGACATGACTCTCAGGGGTAGCCCTTCTCCTCTTGCTCATAGCCACTGCCTTTGTAGGCTACGTTCTTCCATGAGGACAAATATCTTACTGAGGTGCCACAGTCATTACTAACCTTTTATCCGCCGCCCCTTATACCGGCCCTCAAATAGTCAACTGAGTTTGAGGGGGCTACTCAGTCGACCACGCCACACTCACTCGCTTCTTCTCATTCCATTTTTTCCTTCCCTTCCTCATTGTAGCCATATCTTTTATCCACCTTATTTTCCTCCACGAAACAGGCTCAAATAACCCTGCAGGCCTTAACTCAAATATAGACAAAATTCCATTTCACCCCTACTACTCCTTTAAAGACTTATTTGGCTATCTCCTATTTTTCCTACTACTAACCCTAATATCGCTATTCTCCCCAAACCTTCTAAGCGACCCAGACAACTTTACCCAAGCAAACTCCCTTATTACACCCCCCCACATCAAACCCGAATGATACTTTCTATTCGCTTACGCAATTTTACGCTCTGTTCCTAGCAAACTAGGCGGAGTAATTGCCCTGGCCGCCTCAATCTTCGTGCTCATACTTGTCCCCTTCCTACACATGTCTAAACAACAAAGCATAACTTTTCGCCCAATCTCCCAACTCGTCTTCTGAACATTAATTGCCACTGTAGCCATCCTCACTTGAATCGGCGGCATACCTGTAGAATACCCATTCATTACCATTGGACGAGTCGCATCTGTCTTATATTTCTCCCTCTTCCTATTCTTCTTCCCCCTAGCCAGCTGGTATGAAAACAAAACCTTAAAACTCAACT
>Gc10
ATTGACCTCCCCTCCCCATCAAACATCTCCGCCTGATGAAACTTTGGTTCCCTCTTAGGCCTCTGTTTGACCCTACAAATCCTCACTGGCATCCTCCTCACTATGCACTACTCAGCAGACATCTCTACCGCTTTTGCATCAGTAGCCCACATCTGCCGAGATGTAAACAACGGCTGACTTATTCGAGCCCTACATGCAAACGGCGCCTCCTTTTTCTTTATCTGCATCTACCTCCACATTGGACGAGGCCTATACTATGGGTCTTACCTCTATAAAGAGACATGACTCTCAGGGGTAGCCCTTCTCCTCTTGCTCATAGCCACTGCCTTTGTAGGCTACGTTCTTCCATGAGGACAAATATCTTACTGAGGTGCCACAGTCATTACTAACCTTTTATCCGCCGCCCCTTATACCGGCCCTCAAATAGTCAACTGAGTTTGAGGGGGCTACTCAGTCGACCACGCCACACTCACTCGCTTCTTCTCATTCCATTTTTTCCTTCCCTTCCTCATTGTAGCCATATCTTTTATCCACCTTATTTTCCTCCACGAAACAGGCTCAAATAACCCTGCAGGCCTTAACTCAAATATAGACAAAATTCCATTTCACCCCTACTACTCCTTTAAAGACTTATTTGGCTATCTCCTATTTTTCCTACTACTAACCCTAATATCGCTATTCTCCCCAAACCTTCTAAGCGACCCAGACAACTTTACCCAAGCAAACTCCCTTATTACACCCCCCCACATCAAACCCGAATGATACTTTCTATTCGCTTACGCAATTTTACGCTCTGTTCCTAGCAAACTAGGCGGAGTAATTGCCCTGGCCGCCTCAATCTTCGTGCTCATACTTGTCCCCTTCCTACACATGTCTAAACAACAAAGCATAACTTTTCGCCCAATCTCCCAACTCGTCTTCTGAACATTAATTGCCACTGTAGCCATCCTCACTTGAATCGGCGGCATACCTGTAGAATACCCATTCATTACCATTGGACGAGTCGCATCTGTCTTATATTTCTCCCTCTTCCTATTCTTCTTCCCCCTAGCCAGCTGGTATGAAAACAAAACCTTAAAACTCAACT
>Gc11
ATTGACCTCCCCTCCCCATCAAACATCTCCGCCTGATGAAACTTTGGTTCCCTCTTAGGCCTCTGTTTGACCCTACAAATCCTCACTGGCATCCTCCTCACTATGCACTACTCAGCAGACATCTCTACCGCTTTTGCATCAGTAGCCCACATCTGCCGAGATGTAAACAACGGCTGACTTATTCGAGCCCTACATGCAAACGGCGCCTCCTTTTTCTTTATCTGCATCTACCTCCACATTGGACGAGGCCTATACTATGGGTCTTACCTCTATAAAGAGACATGACTCTCAGGGGTAGCCCTTCTCCTCTTGCTCATAGCCACTGCCTTTGTAGGCTACGTTCTTCCATGAGGACAAATATCTTACTGAGGTGCCACAGTCATTACTAACCTTTTATCCGCCGCCCCTTATACCGGCCCTCAAATAGTCAACTGAGTTTGAGGGGGCTACTCAGTCGACCACGCCACACTCACTCGCTTCTTCTCATTCCATTTTTTCCTTCCCTTCCTCATTGTAGCCATATCTTTTATCCACCTTATTTTCCTCCACGAAACAGGCTCAAATAACCCTGCAGGCCTTAACTCAAATATAGACAAAATTCCATTTCACCCCTACTACTCCTTTAAAGACTTATTTGGCTATCTCCTATTTTTCCTACTACTAACCCTAATATCGCTATTCTCCCCAAACCTTCTAAGCGACCCAGACAACTTTACCCAAGCAAACTCCCTTATTACACCCCCCCACATCAAACCCGAATGATACTTTCTATTCGCTTACGCAATTTTACGCTCTATTCCTAGCAAACTAGGCGGAGTAATTGCCCTGGCCGCCTCAATCTTCGTGCTCATACTTGTCCCCTTCCTACACATGTCTAAACAACAAAGCATAACTTTTCGCCCAATCTCCCAACTCGTCTTCTGAACATTAATTGCCACTGTAGCCATCCTCACTTGAATCGGCGGCATACCTGTAGAATACCCATTCATTACCATTGGACGAGTCGCATCTGTCTTATATTTCTCCCTCTTCCTATTCTTCTTCCCCCTAGCCAGCTGGTATGAAAACAAAACCTTAAAACTCAACT
>Gc12
ATTGACCTCCCCTCCCCATCAAACATCTCCGCCTGATGAAACTTTGGTTCCCTCTTAGGCCTCTGTTTGACCCTACAAATCCTCACTGGCATCCTCCTCACTATGCACTACTCAGCAGACATCTCTACCGCTTTTGCATCAGTAGCCCACATCTGCCGAGATGTAAACAACGGCTGACTTATTCGAGCCCTACATGCAAACGGCGCCTCCTTTTTCTTTATCTGCATCTACCTCCACATTGGACGAGGCCTATACTATGGATCTTACCTCTATAAAGAGACATGACTCTCAGGGGTAGCCCTTCTCCTCTTGCTCATAGCCACTGCCTTTGTAGGCTACGTTCTTCCATGAGGACAAATATCTTACTGAGGTGCCACAGTCATTACTAACCTTTTATCCGCCGCCCCTTATACCGGCCCTCAAATAGTCAACTGAGTTTGAGGGGGCTACTCAGTCGACCACGCCACACTCACTCGCTTCTTCTCATTCCATTTTTTCCTTCCCTTCCTCATTGTAGCCATATCTTTTATCCACCTTATTTTCCTCCACGAAACAGGCTCAAATAACCCTGCAGGCCTTAACTCAAATATAGACAAAATTCCATTTCACCCCTACTACTCCTTTAAAGACTTATTTGGCTATCTCCTATTTTTCCTACTACTAACCCTAATATCGCTATTCTCCCCAAACCTTCTAAGCGACCCAGACAACTTTACCCAAGCAAACTCCCTTATTACACCCCCCCACATCAAACCCGAATGATACTTTCTATTCGCTTACGCAATTTTACGCTCTGTTCCTAGCAAACTAGGCGGAGTAATTGCCCTGGCCGCCTCAATCTTCGTGCTCATACTTGTCCCTTTCCTACACATGTCTAAACAACAAAGCATAACTTTTCGCCCAATCTCCCAACTCGTCTTCTGAACATTAATTGCCACTGTAGCCATCCTCACTTGAATCGGCGGCATACCTGTAGAATACCCATTCATTACCATTGGACGAGTCGCATCTGTCTTATATTTCTCCCTCTTCCTATTCTTCTTCCCCCTAGCCAGCTGGTATGAAAACAAAACCTTAAAACTCAACT
>Gc13
ATTGACCTCCCCTCCCCATCAAACATCTCCGCCTGATGAAACTTTGGTTCCCTCTTAGGCCTCTGTTTGACCCTACAAATCCTCACTGGCATCCTCCTCACTATGCACTACTCAGCAGACATCTCTACCGCTTTTGCATCAGTAGCCCACATCTGCCGAGATGTAAACAACGGCTGACTTATTCGAGCCCTACATGCAAACGGCGCCTCCTTTTTCTTTATCTGCATCTACCTCCACATTGGACGAGGCCTATACTATGGGTCTTACCTCTATAAAGAGACATGACTCTCAGGGGTAGCCCTTCTCCTCTTGCTCATAGCCACTGCCTTTGTAGGCTACGTTCTTCCATGAGGACAAATATCTTACTGAGGTGCCACAGTCATTACTAACCTTTTATCCGCCGCCCCTTATACCGGCCCTCAAATAGTCAACTGAGTTTGAGGGGGCTACTCAGTCGACCACGCCACACTCACTCGCTTCTTCTCATTCCATTTTTTCCTTCCCTTCCTCATTGTAGCCATATCTTTTATCCACCTTATTTTCCTCCACGAAACAGGCTCAAATAACCCTGCAGGCCTTAACTCAAATATAGACAAAATTCCATTTCACCCCTACTACTCCTTTAAAGACTTATTTGGCTATCTCCTATTTTTCCTACTACTAACCCTAATATCGCTATTCTCCCCAAACCTTCTAAGCGACCCAGACAACTTTACCCAAGCAAACTCCCTTATTACACCCCCCCACATCAAACCCGAATGATACTTTCTATTCGCTTACGCAATTTTACGCTCTGTTCCTAGCAAACTGGGCGGAGTAATTGCCCTGGCCGCCTCAATCTTCGTGCTCATACTTGTCCCCTTCCTACACATGTCCAAACAACAAAGCATAACTTTTCGCCCAATCTCCCAACTCGTCTTCTGAACATTAATTGCCACTGTAGCCATCCTCACTTGAATCGGCGGCATACCTGTAGAATACCCATTCATTACCATTGGACGAGTCGCATCTGTCTTATATTTCTCCCTCTTCCTATTCTTCTTCCCCCTAGCCAGCTGGTATGAAAACAAAACCTTAAAACTCAACT
>Gc14
ATTGACCTCCCCTCCCCATCAAACATCTCCGCCTGATGAAACTTTGGTTCCCTCTTAGGCCTCTGTTTGACCCTACAAATCCTCACTGGCATCCTCCTCACTATGCACTACTCAGCAGACATCTCTACCGCTTTTGCATCAGTAGCCCACATCTGCCGAGATGTAAACAACGGCTGACTTATTCGAGCCCTACATGCAAACGGCGCCTCCTTTTTCTTTATCTGCATCTACCTCCACATTGGACGAGGCCTATACTATGGGTCTTACCTCTATAAAGAGACATGACTCTCAGGGGTAGCCCTTCTCCTCTTGCTCATAGCCACTGCCTTTGTAGGCTACGTTCTTCCATGAGGACAAATATCTTACTGAGGTGCCACAGTCATTACTAACCTTTTATCCGCCGCCCCTTATACCGGCCCTCAAATAGTCAACTGAGTTTGAGGGGGCTACTCAGTCGACCACGCCACACTCACTCGCTTCTTCTCATTCCATTTTTTCCTTCCCTTCCTCATTGTAGCCATATCTTTTATCCACCTTATTTTCCTCCACGAAACAGGCTCAAATAACCCTGCAGGCCTTAACTCAAATATAGACAAAATTCCATTTCACCCCTACTACTCCTTTAAAGACTTATTTGGCTATCTCCTATTTTTCCTACTACTAACCCTAATATCGCTATTCTCCCCAAACCTTCTAAGCGACCCAGACAACTTTACCCAAGCAAACTCCCTTATTACACCCCCCCACATCAAACCCGAATGATACTTTCTATTCGCTTACGCAATTTTACGCTCTGTTCCTAGCAAACTAGGCGGAGTAATTGCCCTGGCCGCCTCAATCTTCGTGCTCATACTTGTCCCCTTCCTACACATGTCTAAACAACAAAGCATAACTTTTCGCCCAATCTCCCAACTCGTCTTCTGAACATTAATTGCCACTGTAGCCATCCTCACTTGAATCGGCGGCATACCTGTAGAATACCCATTCATTACCATTGGACGAGTCGCATCTGTCTTATATTTCTCCCTCTTCCTATTCTTCTTCCCCCTAGCCAGCTGGTATGAAAACAAAACCTTAAAACTCAACT
>Gc15
ATTGACCTCCCCTCCCCATCAAACATCTCCGCCTGATGAAACTTTGGTTCCCTCTTAGGCCTCTGTTTGACCCTACAAATCCTCACTGGCATCCTCCTCACTATGCACTACTCAGCAGACATCTCTACCGCTTTTGCATCAGTAGCCCACATCTGCCGAGATGTAAACAACGGCTGACTTATTCGAGCCCTACATGCAAACGGCGCCTCCTTTTTCTTTATCTGCATCTACCTCCACATTGGACGAGGCCTATACTATGGGTCTTACCTCTATAAAGAGACATGACTCTCAGGGGTAGCCCTTCTCCTCTTGCTCATAGCCACTGCCTTTGTAGGCTACGTTCTTCCATGAGGACAAATATCTTACTGAGGTGCCACAGTCATTACTAACCTTTTATCCGCCGCCCCTTATACCGGCCCTCAAATAGTCAACTGAGTTTGAGGGGGCTACTCAGTCGACCACGCCACACTCACTCGCTTCTTCTCATTCCATTTTTTCCTTCCCTTCCTCATTGTAGCCATATCTTTTATCCACCTTATTTTCCTCCACGAAACAGGCTCAAATAACCCTGCAGGCCTTAACTCAAATATAGACAAAATTCCATTTCACCCCTACTACTCCTTTAAAGACTTATTTGGCTATCTCCTATTTTTCCTACTACTAACCCTAATATCGCTATTCTCCCCAAACCTTCTAAGCGACCCAGACAACTTTACCCAAGCAAACTCCCTTATTACACCCCCCCACATCAAACCCGAATGATACTTTCTATTCGCTTACGCAATTTTACGCTCTATTCCTAGCAAACTAGGCGGAGTAATTGCCCTGGCCGCCTCAATCTTCGTGCTCATACTTGTCCCCTTCCTACACATGTCTAAACAACAAAGCATAACTTTTCGCCCAATCTCCCAACTCGTCTTCTGAACATTAATTGCCACTGTAGCCATCCTCACTTGAATCGGCGGCATACCTGTAGAATACCCATTCATTACCATTGGACGAGTCGCATCTGTCTTATATTTCTCCCTCTTCCTATTCTTCTTCCCCCTAGCCAGCTGGTATGAAAACAAAACCTTAAAACTCAACT
>Gc16
ATTGACCTCCCCTCCCCATCAAACATCTCCGCCTGATGAAACTTTGGTTCCCTCTTAGGCCTCTGTTTGACCCTACAAATCCTCACTGGCATCCTCCTCACTATGCACTACTCAGCAGACATCTCTACCGCTTTTGCATCAGTAGCCCACATCTGCCGAGATGTAAACAACGGCTGACTTATTCGAGCCCTACATGCAAACGGCGCCTCCTTTTTCTTTATCTGCATCTACCTCCACATTGGACGAGGCCTATACTATGGGTCTTACCTCTATAAAGAGACATGACTCTCAGGGGTAGCCCTTCTCCTCTTGCTCATAGCCACTGCCTTTGTAGGCTACGTTCTTCCATGAGGACAAATATCTTACTGAGGTGCCACAGTCATTACTAACCTTTTATCCGCCGCCCCTTATACCGGCCCTCAAATAGTCAACTGAGTTTGAGGGGGCTACTCAGTCGACCACGCCACACTCACTCGCTTCTTCTCATTCCATTTTTTCCTTCCCTTCCTCATTGTAGCCATATCTTTTATCCACCTTATTTTCCTCCACGAAACAGGCTCAAATAACCCTGCAGGCCTTAACTCAAATATAGACAAAATTCCATTTCACCCCTACTACTCCTTTAAAGACTTATTTGGCTATCTCCTATTTTTCCTACTACTAACCCTAATATCGCTATTCTCCCCAAACCTTCTAAGCGACCCAGACAACTTTACCCAAGCAAACTCCCTTATTACACCCCCCCACATCAAACCCGAATGATACTTTCTATTCGCTTACGCAATTTTACGCTCTGTTCCTAGCAAACTAGGCGGAGTAATTGCCCTGGCCGCCTCAATCTTCGTGCTCATACTTGTCCCCTTCCTACACATGTCTAAACAACAAAGCATAACTTTTCGCCCAATCTCCCAACTCGTCTTCTGAACATTAATTGCCACTGTAGCCATCCTCACTTGAATCGGCGGCATACCTGTAGAATACCCATTCATTACCATTGGACGAGTCGCATCTGTCTTATATTTCTCCCTCTTCCTATTCTTCTTCCCCCTAGCCAGCTGGTATGAAAACAAAACCTTAAAACTCAACT
>Gc17
ATTGACCTCCCCTCCCCATCAAACATCTCCGCCTGATGAAACTTTGGTTCCCTCTTAGGCCTCTGTTTGACCCTACAAATCCTCACTGGCATCCTCCTCACTATGCACTACTCAGCAGACATCTCTACCGCTTTTGCATCAGTAGCCCACATCTGCCGAGATGTAAACAACGGCTGACTTATTCGAGCCCTACATGCAAACGGCGCCTCCTTTTTCTTTATCTGCATCTACCTCCACATTGGACGAGGCCTATACTATGGATCTTACCTCTATAAAGAGACATGACTCTCAGGGGTAGCCCTTCTCCTCTTGCTCATAGCCACTGCCTTTGTAGGCTACGTTCTTCCATGAGGACAAATATCTTACTGAGGTGCCACAGTCATTACTAACCTTTTATCCGCCGCCCCTTATACCGGCCCTCAAATAGTCAACTGAGTTTGAGGGGGCTACTCAGTCGACCACGCCACACTCACTCGCTTCTTCTCATTCCATTTTTTCCTTCCCTTCCTCATTGTAGCCATATCTTTTATCCACCTTATTTTCCTCCACGAAACAGGCTCAAATAACCCTGCAGGCCTTAACTCAAATATAGACAAAATTCCATTTCACCCCTACTACTCCTTTAAAGACTTATTTGGCTATCTCCTATTTTTCCTACTACTAACCCTAATATCGCTATTCTCCCCAAACCTTCTAAGCGACCCAGACAACTTTACCCAAGCAAACTCCCTTATTACACCCCCCCACATCAAACCCGAATGATACTTTCTATTCGCTTACGCAATTTTACGCTCTGTTCCTAGCAAACTAGGCGGAGTAATTGCCCTGGCCGCCTCAATCTTCGTGCTCATACTTGTCCCTTTCCTACACATGTCTAAACAACAAAGCATAACTTTTCGCCCAATCTCCCAACTCGTCTTCTGAACATTAATTGCCACTGTAGCCATCCTCACTTGAATCGGCGGCATACCTGTAGAATACCCATTCATTACCATTGGACGAGTCGCATCTGTCTTATATTTCTCCCTCTTCCTATTCTTCTTCCCCCTAGCCAGCTGGTATGAAAACAAAACCTTAAAACTCAACT
>Gc18
ATTGACCTCCCCTCCCCATCAAACATCTCCGCCTGATGAAACTTTGGTTCCCTCTTAGGCCTCTGTTTGACCCTACAAATCCTCACTGGCATCCTCCTCACTATGCACTACTCAGCAGACATCTCTACCGCTTTTGCATCAGTAGCCCACATCTGCCGAGATGTAAACAACGGCTGACTTATTCGAGCCCTACATGCAAACGGCGCCTCCTTTTTCTTTATCTGCATCTACCTCCACATTGGACGAGGCCTATACTATGGGTCTTACCTCTATAAAGAGACATGACTCTCAGGGGTAGCCCTTCTCCTCTTGCTCATAGCCACTGCCTTTGTAGGCTACGTTCTTCCATGAGGACAAATATCTTACTGAGGTGCCACAGTCATTACTAACCTTTTATCCGCCGCCCCTTATACCGGCCCTCAAATAGTCAACTGAGTTTGAGGGGGCTACTCAGTCGACCACGCCACACTCACTCGCTTCTTCTCATTCCATTTTTTCCTTCCCTTCCTCATTGTAGCCATATCTTTTATCCACCTTATTTTCCTCCACGAAACAGGCTCAAATAACCCTGCAGGCCTTAACTCAAATATAGACAAAATTCCATTTCACCCCTACTACTCCTTTAAAGACTTATTTGGCTATCTCCTATTTTTCCTACTACTAACCCTAATATCGCTATTCTCCCCAAACCTTCTAAGCGACCCAGATAACTTTACCCAAGCAAACTCCCTTATTACACCCCCCCACATCAAACCCGAATGATACTTTCTATTCGCTTACGCAATTTTACGCTCTGTTCCTAGCAAACTGGGCGGAGTAATTGCCCTGGCCGCCTCAATCTTCGTGCTCATACTTGTCCCCTTCCTACACATGTCCAAACAACAAAGCATAACTTTTCGCCCAATCTCCCAACTCGTCTTCTGAACATTAATTGCCACTGTAGCCATCCTCACTTGAATCGGCGGCATACCTGTAGAATACCCATTCATTACCATTGGACGAGTCGCATCTGTCTTATATTTCTCCCTCTTCCTATTCTTCTTCCCCCTAGCCAGCTGGTATGAAAACAAAACCTTAAAACTCAACT
>Gc19
ATTGACCTCCCCTCCCCATCAAACATCTCCGCCTGATGAAACTTTGGTTCCCTCTTAGGCCTCTGTTTGACCCTACAAATCCTCACTGGCATCCTCCTCACTATGCACTACTCAGCAGACATCTCTACCGCTTTTGCATCAGTAGCCCACATCTGCCGAGATGTAAACAACGGCTGACTTATTCGAGCCCTACATGCAAACGGCGCCTCCTTTTTCTTTATCTGCATCTACCTCCACATTGGACGAGGCCTATACTATGGGTCTTACCTCTATAAAGAGACATGACTCTCAGGGGTAGCCCTTCTCCTCTTGCTCATAGCCACTGCCTTTGTAGGCTACGTTCTTCCATGAGGACAAATATCTTACTGAGGTGCCACAGTCATTACTAACCTTTTATCCGCCGCCCCTTATACCGGCCCTCAAATAGTCAACTGAGTTTGAGGGGGCTACTCAGTCGACCACGCCACACTCACTCGCTTCTTCTCATTCCATTTTTTCCTTCCCTTCCTCATTGTAGCCATATCTTTTATCCACCTTATTTTCCTCCACGAAACAGGCTCAAATAACCCTGCAGGCCTTAACTCAAATATAGACAAAATTCCATTTCACCCCTACTACTCCTTTAAAGACTTATTTGGCTATCTCCTATTTTTCCTACTACTAACCCTAATATCGCTATTCTCCCCAAACCTTCTAAGCGACCCAGACAACTTTACCCAAGCAAACTCCCTTATTACACCCCCCCACATCAAACCCGAATGATACTTTCTATTCGCTTACGCAATTTTACGCTCTGTTCCTAGCAAACTGGGCGGAGTAATTGCCCTGGCCGCCTCAATCTTCGTGCTCATACTTGTCCCCTTCCTACACATGTCCAAACAACAAAGCATAACTTTTCGCCCAATCTCCCAACTCGTCTTCTGAACATTAATTGCCACTGTAGCCATCCTCACTTGAATCGGCGGCATACCTGTAGAATACCCATTCATTACCATTGGACGAGTCGCATCTGTCTTATATTTCTCCCTCTTCCTATTCTTCTTCCCCCTAGCCAGCTGGTATGAAAACAAAACCTTAAAACTCAACT
>Gc20
ATTGACCTCCCCTCCCCATCAAACATCTCCGCCTGATGAAACTTTGGTTCCCTCTTAGGCCTCTGTTTGACCCTACAAATCCTCACTGGCATCCTCCTCACTATGCACTACTCAGCAGACATCTCTACCGCTTTTGCATCAGTAGCCCACATCTGCCGAGATGTAAACAACGGCTGACTTATTCGAGCCCTACATGCAAACGGCGCCTCCTTTTTCTTTATCTGCATCTACCTCCACATTGGACGAGGCCTATACTATGGGTCTTACCTCTATAAAGAGACATGACTCTCAGGGGTAGCCCTTCTCCTCTTGCTCATAGCCACTGCCTTTGTAGGCTACGTTCTTCCATGAGGACAAATATCTTACTGAGGTGCCACAGTCATTACTAACCTTTTATCCGCCGCCCCTTATACCGGCCCTCAAATAGTCAACTGAGTTTGAGGGGGCTACTCAGTCGACCACGCCACACTCACTCGCTTCTTCTCATTCCATTTTTTCCTTCCCTTCCTCATTGTAGCCATATCTTTTATCCACCTTATTTTCCTCCACGAAACAGGCTCAAATAACCCTGCAGGCCTTAACTCAAATATAGACAAAATTCCATTTCACCCCTACTACTCCTTTAAAGACTTATTTGGCTATCTCCTATTTTTCCTACTACTAACCCTAATATCGCTATTCTCCCCAAACCTTCTAAGCGACCCAGACAACTTTACCCAAGCAAACTCCCTTATTACACCCCCCCACATCAAACCCGAATGATACTTTCTATTCGCTTACGCAATTTTACGCTCTGTTCCTAGCAAACTAGGCGGAGTAATTGCCCTGGCCGCCTCAATCTTCGTGCTCATACTTGTCCCCTTCCTACACATGTCTAAACAACAAAGCATAACTTTTCGCCCAATCTCCCAACTCGTCTTCTGAACATTAATTGCCACTGTAGCCATCCTCACTTGAATCGGCGGCATACCTGTAGAATACCCATTCATTACCATTGGACGAGTCGCATCTGTCTTATATTTCTCCCTCTTCCTATTCTTCTTCCCCCTAGCCAGCTGGTATGAAAACAAAACCTTAAAACTCAACT
>Gc21
ATTGACCTCCCCTCCCCATCAAACATCTCCGCCTGATGAAACTTTGGTTCCCTCTTAGGCCTCTGTTTGACCCTACAAATCCTCACTGGCATCCTCCTCACTATGCACTACTCAGCAGACATCTCTACCGCTTTTGCATCAGTAGCCCACATCTGCCGAGATGTAAACAACGGCTGACTTATTCGAGCCCTACATGCAAACGGCGCCTCCTTTTTCTTTATCTGCATCTACCTCCACATTGGACGAGGCCTATACTATGGGTCTTACCTCTATAAAGAGACATGACTCTCAGGGGTAGCCCTTCTCCTCTTGCTCATAGCCACTGCCTTTGTAGGCTACGTTCTTCCATGAGGACAAATATCTTACTGAGGTGCCACAGTCATTACTAACCTTTTATCCGCCGCCCCTTATACCGGCCCTCAAATAGTCAACTGAGTTTGAGGGGGCTACTCAGTCGACCACGCCACACTCACTCGCTTCTTCTCATTCCATTTTTTCCTTCCCTTCCTCATTGTAGCCATATCTTTTATCCACCTTATTTTCCTCCACGAAACAGGCTCAAATAACCCTGCAGGCCTTAACTCAAATATAGACAAAATTCCATTTCACCCCTACTACTCCTTTAAAGACTTATTTGGCTATCTCCTATTTTTCCTACTACTAACCCTAATATCGCTATTCTCCCCAAACCTTCTAAGCGACCCAGACAACTTTACCCAAGCAAACTCCCTTATTACACCCCCCCACATCAAACCCGAATGATACTTTCTATTCGCTTACGCAATTTTACGCTCTGTTCCTAGCAAACTAGGCGGAGTAATTGCCCTGGCCGCCTCAATCTTCGTGCTCATACTTGTCCCCTTCCTACACATGTCTAAACAACAAAGCATAACTTTTCGCCCAATCTCCCAACTCGTCTTCTGAACATTAATTGCCACTGTAGCCATCCTCACTTGAATCGGCGGCATACCTGTAGAATACCCATTCATTACCATTGGACGAGTCGCATCTGTCTTATATTTCTCCCTCTTCCTATTCTTCTTCCCCCTAGCCAGCTGGTATGAAAACAAAACCTTAAAACTCAACT
>Gc22
ATTGACCTCCCCTCCCCATCAAACATCTCCGCCTGATGAAACTTTGGTTCCCTCTTAGGCCTCTGTTTGACCCTACAAATCCTCACTGGCATCCTCCTCACTATGCACTACTCAGCAGACATCTCTACCGCTTTTGCATCAGTAGCCCACATCTGCCGAGATGTAAACAACGGCTGACTTATTCGAGCCCTACATGCAAACGGCGCCTCCTTTTTCTTTATCTGCATCTACCTCCACATTGGACGAGGCCTATACTATGGGTCTTACCTCTATAAAGAGACATGACTCTCAGGGGTAGCCCTTCTCCTCTTGCTCATAGCCACTGCCTTTGTAGGCTACGTTCTTCCATGAGGACAAATATCTTACTGAGGTGCCACAGTCATTACTAACCTTTTATCCGCCGCCCCTTATACCGGCCCTCAAATAGTCAACTGAGTTTGAGGGGGCTACTCAGTCGACCACGCCACACTCACTCGCTTCTTCTCATTCCATTTTTTCCTTCCCTTCCTCATTGTAGCCATATCTTTTATCCACCTTATTTTCCTCCACGAAACAGGCTCAAATAACCCTGCAGGCCTTAACTCAAATATAGACAAAATTCCATTTCACCCCTACTACTCCTTTAAAGACTTATTTGGCTATCTCCTATTTTTCCTACTACTAACCCTAATATCGCTATTCTCCCCAAACCTTCTAAGCGACCCAGACAACTTTACCCAAGCAAACTCCCTTATTACACCCCCCCACATCAAACCCGAATGATACTTTCTATTCGCTTACGCAATTTTACGCTCTGTTCCTAGCAAACTAGGCGGAGTAATTGCCCTGGCCGCCTCAATCTTCGTGCTCATACTTGTCCCCTTCCTACACATGTCTAAACAACAAAGCATAACTTTTCGCCCAATCTCCCAACTCGTCTTCTGAACATTAATTGCCACTGTAGCCATCCTCACTTGAATCGGCGGCATACCTGTAGAATACCCATTCATTACCATTGGACGAGTCGCATCTGTCTTATATTTCTCCCTCTTCCTATTCTTCTTCCCCCTAGCCAGCTGGTATGAAAACAAAACCTTAAAACTCAACT
>Gc23
ATTGACCTCCCCTCCCCATCAAACATCTCCGCCTGATGAAACTTTGGTTCCCTCTTAGGCCTCTGTTTGACCCTACAAATCCTCACTGGCATCCTCCTCACTATGCACTACTCAGCAGACATCTCTACCGCTTTTGCATCAGTAGCCCACATCTGCCGAGATGTAAACAACGGCTGACTTATTCGAGCCCTACATGCAAACGGCGCCTCCTTTTTCTTTATCTGTATCTACCTCCACATTGGACGAGGCCTATACTATGGGTCTTACCTCTATAAAGAGACATGACTCTCAGGGGTAGCCCTTCTCCTCTTGCTCATAGCCACTGCCTTTGTAGGCTACGTTCTTCCATGAGGACAAATATCTTACTGAGGTGCCACAGTCATTACTAACCTTTTATCCGCCGCCCCTTATACCGGCCCTCAAATAGTCAACTGAGTTTGAGGGGGCTACTCGGTCGACCACGCCACACTCACTCGCTTCTTCTCATTCCATTTTTTCCTTCCCTTCCTCATTGTAGCCATATCTTTTATCCACCTTATTTTCCTCCACGAAACAGGCTCAAATAACCCTGCAGGCCTTAACTCAAATATAGACAAAATTCCATTTCACCCCTACTACTCCTTTAAAGACTTATTTGGCTATCTCCTATTTTTCCTACTACTAACCCTAATATCGCTATTCTCCCCAAACCTTCTAAGCGACCCAGACAACTTTACCCAAGCAAACTCCCTTATTACACCCCCCCACATCAAACCCGAATGATACTTTCTATTCGCTTACGCAATTTTACGCTCTGTTCCTAGCAAACTAGGCGGAGTAATTGCCCTGGCCGCCTCAATCTTCGTGCTCATACTTGTCCCCTTCCTACACATGTCTAAACAACAAAGCATAACTTTTCGCCCAATCTCCCAACTCGTCTTCTGAACATTAATTGCCACTGTAGCCATCCTCACTTGAATCGGCGGCATACCTGTAGAATACCCATTCATTACCATTGGACGAGTCGCATCTGTCTTATATTTCTCCCTCTTCCTATTCTTCTTCCCCCTAGCCAGCTGGTATGAAAACAAAACCTTAAAACTCAACT
>Gc24
ATTGACCTCCCCTCCCCATCAAACATCTCCGCCTGATGAAACTTTGGTTCCCTCTTAGGCCTCTGTTTGACCCTACAAATCCTCACTGGCATCCTCCTCACTATGCACTACTCAGCAGACATCTCTACCGCTTTTGCATCAGTGGCCCACATCTGCCGAGATGTAAACAACGGCTGACTTATTCGAGCCCTACATGCAAACGGCGCCTCCTTTTTCTTTATCTGCATCTACCTCCACATTGGACGAGGCCTATACTATGGGTCTTACCTCTATAAAGAGACATGACTCTCAGGGGTAGCCCTTCTCCTCTTGCTCATAGCCACTGCCTTTGTAGGCTATGTTCTTCCATGAGGACAAATATCTTACTGAGGCGCCACAGTCATTACTAACCTTTTATCCGCCGCCCCTTATACCGGCCCTCAAATAGTCAACTGAGTTTGAGGGGGCTACTCAGTCGACCACGCCACACTCACTCGCTTCTTCTCATTCCATTTTTTCCTTCCCTTCCTCATTGTAGCCATATCTTTTATCCACCTTATTTTCCTCCACGAAACAGGCTCAAATAACCCTGCAGGCCTTAACTCAAATATAGACAAAATTCCATTTCACCCCTACTACTCCTTTAAAGACTTATTTGGCTATCTCCTATTTTTCCTACTACTAACCCTAATATCGCTATTCTCCCCAAACCTTTTAAGCGACCCAGACAACTTTACCCAAGCAAACTCCCTTATTACACCCCCCCACATCAAACCCGAATGATATTTTCTATTCGCTTACGCAATTTTACGCTCTGTTCCTAGCAAACTAGGCGGAGTAATTGCCCTGGCCGCCTCAATCTTCGTGCTTATACTTGTCCCCTTCCTACACATGTCTAAACAACAAAGCATAACTTTCCGCCCAATCTCCCAACTCGTCTTCTGAACATTAATTGCCACTGTAGCCATCCTCACTTGAATCGGCGGCATACCTGTAGAATACCCATTCATCACCATTGGACGAGTCGCATCTGTCTTATATTTCTCCCTCTTCCTATTCTTCTTCCCCCTAGCCAGCTGGTATGAAAACAAAACCTTAAAACTCAACT
>Gc25
ATTGACCTCCCCTCCCCATCAAACATCTCCGCCTGATGAAACTTTGGTTCCCTCTTAGGCCTCTGTTTGACCCTACAAATCCTCACTGGCATCCTCCTCACTATGCACTACTCAGCAGACATCTCTACCGCTTTTGCATCAGTAGCCCACATCTGCCGAGATGTAAACAACGGCTGACTTATTCGAGCCCTACATGCAAACGGCGCCTCCTTTTTCTTTATCTGCATCTACCTCCACATTGGACGAGGCCTATACTATGGGTCTTACCTCTATAAAGAGACATGACTCTCAGGGGTAGCCCTTCTCCTCTTGCTCATAGCCACTGCCTTTGTAGGCTACGTTCTTCCATGAGGACAAATATCTTACTGAGGTGCCACAGTCATTACTAACCTTTTATCCGCCGCCCCTTATACCGGCCCTCAAATAGTCAACTGAGTTTGAGGGGGCTACTCAGTCGACCACGCCACACTCACTCGCTTCTTCTCATTCCATTTTTTCCTTCCCTTCCTCATTGTAGCCATATCTTTTATCCACCTTATTTTCCTCCACGAAACAGGCTCAAATAACCCTGCAGGCCTTAACTCAAATATAGACAAAATTCCATTTCACCCCTACTACTCCTTTAAAGACTTATTTGGCTATCTCCTATTTTTCCTACTACTAACCCTAATATCGCTATTCTCCCCAAACCTTCTAAGCGACCCAGACAACTTTACCCAAGCAAACTCCCTTATTACACCCCCCCACATCAAACCCGAATGATACTTTCTATTCGCTTACGCAATTTTACGCTCTGTTCCTAGCAAACTAGGCGGAGTAATTGCCCTGGCCGCCTCAATCTTCGTGCTCATACTTGTCCCCTTCCTACACATGTCTAAACAACAAAGCATAACTTTTCGCCCAATCTCCCAACTCGTCTTCTGAACATTAATTGCCACTGTAGCCATCCTCACTTGAATCGGCGGCATACCTGTAGAATACCCATTCATTACCATTGGACGAGTCGCATCTGTCTTATATTTCTCCCTCTTCCTATTCTTCTTCCCCCTAGCCAGCTGGTATGAAAACAAAACCTTAAAACTCAACT
>Gc26
ATTGACCTCCCCTCCCCATCAAACATCTCCGCCTGATGAAACTTTGGTTCCCTCTTAGGCCTCTGTTTGACCCTACAAATCCTCACTGGCATCCTCCTCACTATGCACTACTCAGCAGACATCTCTACCGCTTTTGCATCAGTAGCCCACATCTGCCGAGATGTAAACAACGGCTGACTTATTCGAGCCCTACATGCAAACGGCGCCTCCTTTTTCTTTATCTGCATCTACCTCCACATTGGACGAGGCCTATACTATGGGTCTTACCTCTATAAAGAGACATGACTCTCAGGGGTAGCCCTTCTCCTCTTGCTCATAGCCACTGCCTTTGTAGGCTACGTTCTTCCATGAGGACAAATATCTTACTGAGGTGCCACAGTCATTACTAACCTTTTATCCGCCGCCCCTTATACCGGCCCTCAAATAGTCAACTGAGTTTGAGGGGGCTACTCAGTCGACCACGCCACACTCACTCGCTTCTTCTCATTCCATTTTTTCCTTCCCTTCCTCATTGTAGCCATATCTTTTATCCACCTTATTTTCCTCCACGAAACAGGCTCAAATAACCCTGCAGGCCTTAACTCAAATATAGACAAAATTCCATTTCACCCCTACTACTCCTTTAAAGACTTATTTGGCTATCTCCTATTTTTCCTACTACTAACCCTAATATCGCTATTCTCCCCAAACCTTCTAAGCGACCCAGACAACTTTACCCAAGCAAACTCCCTTATTACACCCCCCCACATCAAACCCGAATGATACTTTCTATTCGCTTACGCAATTTTACGCTCTGTTCCTAGCAAACTAGGCGGAGTAATTGCCCTGGCCGCCTCAATCTTCGTGCTCATACTTGTCCCCTTCCTACACATGTCTAAACAACAAAGCATAACTTTTCGCCCAATCTCCCAACTCGTCTTCTGAACATTAATTGCCACTGTAGCCATCCTCACTTGAATCGGCGGCATACCTGTAGAATACCCATTCATTACCATTGGACGAGTCGCATCTGTCTTATATTTCTCCCTCTTCCTATTCTTCTTCCCCCTAGCCAGCTGGTATGAAAACAAAACCTTAAAACTCAACT
>Gc27
ATTGACCTCCCCTCCCCATCAAACATCTCCGCCTGATGAAACTTTGGTTCCCTCTTAGGCCTCTGTTTGACCCTACAAATCCTCACTGGCATCCTCCTCACTATGCACTACTCAGCAGACATCTCTACCGCTTTTGCATCAGTAGCCCACATCTGCCGAGATGTAAACAACGGCTGACTTATTCGAGCCCTACATGCAAACGGCGCCTCCTTTTTCTTTATCTGCATCTACCTCCACATTGGACGAGGCCTATACTATGGGTCTTACCTCTATAAAGAGACATGACTCTCAGGGGTAGCCCTTCTCCTCTTGCTCATAGCCACTGCCTTTGTAGGCTACGTTCTTCCATGAGGACAAATATCTTACTGAGGTGCCACAGTCATTACTAACCTTTTATCCGCCGCCCCTTATACCGGCCCTCAAATAGTCAACTGAGTTTGAGGGGGCTACTCAGTCGACCACGCCACACTCACTCGCTTCTTCTCATTCCATTTTTTCCTTCCCTTCCTCATTGTAGCCATATCTTTTATCCACCTTATTTTCCTCCACGAAACAGGCTCAAATAACCCTGCAGGCCTTAACTCAAATATAGACAAAATTCCATTTCACCCCTACTACTCCTTTAAAGACTTATTTGGCTATCTCCTATTTTTCCTACTACTAACCCTAATATCGCTATTCTCCCCAAACCTTCTAAGCGACCCAGACAACTTTACCCAAGCAAACTCCCTTATTACACCCCCCCACATCAAACCCGAATGATACTTTCTATTCGCTTACGCAATTTTACGCTCTGTTCCTAGCAAACTAGGCGGAGTAATTGCCCTGGCCGCCTCAATCTTCGTGCTCATACTTGTCCCCTTCCTACACATGTCTAAACAACAAAGCATAACTTTTCGCCCAATCTCCCAACTCGTCTTCTGAACATTAATTGCCACTGTAGCCATCCTCACTTGAATCGGCGGCATACCTGTAGAATACCCATTCATTACCATTGGACGAGTCGCATCTGTCTTATATTTCTCCCTCTTCCTATTCTTCTTCCCCCTAGCCAGCTGGTATGAAAACAAAACCTTAAAACTCAACT
>Gc28
ATTGACCTCCCCTCCCCATCAAACATCTCCGCCTGATGAAACTTTGGTTCCCTCTTAGGCCTCTGTTTGACCCTACAAATCCTCACTGGCATCCTCCTCACTATGCACTACTCAGCAGACATCTCTACCGCTTTTGCATCAGTAGCCCACATCTGCCGAGATGTAAACAACGGCTGACTTATTCGAGCCCTACATGCAAACGGCGCCTCCTTTTTCTTTATCTGCATCTACCTCCACATTGGACGAGGCCTATACTATGGGTCTTACCTCTATAAAGAGACATGACTCTCAGGGGTAGCCCTTCTCCTCTTGCTCATAGCCACTGCCTTTGTAGGCTACGTTCTTCCATGAGGACAAATATCTTACTGAGGTGCCACAGTCATTACTAACCTTTTATCCGCCGCCCCTTATACCGGCCCTCAAATAGTCAACTGAGTTTGAGGGGGTTACTCAGTCGACCACGCCACACTCACTCGCTTCTTCTCATTCCATTTTTTCCTTCCCTTCCTCATTGTAGCCATATCTTTTATCCACCTTATTTTCCTCCACGAAACAGGCTCAAATAACCCTGCAGGCCTTAACTCAAATATAGACAAAATTCCATTTCACCCCTACTACTCCTTTAAAGACTTATTTGGCTATCTCCTATTTTTCCTACTACTAACCCTAATATCGCTATTCTCCCCAAACCTTCTAAGCGACCCAGACAACTTTACCCAAGCAAACTCCCTTATTACACCCCCCCACATCAAACCCGAATGATACTTTCTATTCGCTTACGCAATTTTACGCTCTGTTCCTAGCAAACTAGGCGGAGTAATTGCCCTGGCCGCCTCAATCTTCGTGCTCATACTTGTCCCCTTCCTACACATGTCTAAACAACAAAGCATAACTTTTCGCCCAATCTCCCAACTCGTCTTCTGAACATTAATTGCCACTGTAGCCATCCTCACTTGAATCGGCGGCATACCTGTAGAATACCCATTCATTACCATTGGACGAGTCGCATCTGTCTTATATTTCTCCCTCTTCCTATTCTTCTTCCCCCTAGCCAGCTGGTATGAAAACAAAACCTTAAAACTCAACT
>Gc29
ATTGACCTCCCCTCCCCATCAAACATCTCCGCCTGATGAAACTTTGGTTCCCTCTTAGGCCTCTGTTTGACCCTACAAATCCTCACTGGCATCCTCCTCACTATGCACTACTCAGCAGACATCTCTACCGCTTTTGCATCAGTAGCCCACATCTGCCGAGATGTAAACAACGGCTGACTTATTCGAGCCCTACATGCAAACGGCGCCTCCTTTTTCTTTATCTGCATCTACCTCCACATTGGACGAGGCCTATACTATGGATCTTACCTCTATAAAGAGACATGACTCTCAGGGGTAGCCCTTCTCCTCTTGCTCATAGCCACTGCCTTTGTAGGCTACGTTCTTCCATGAGGACAAATATCTTACTGAGGTGCCACAGTCATTACTAACCTTTTATCCGCCGCCCCTTATACCGGCCCTCAAATAGTCAACTGAGTTTGAGGGGGCTACTCAGTCGACCACGCCACACTCACTCGCTTCTTCTCATTCCATTTTTTCCTTCCCTTCCTCATTGTAGCCATATCTTTTATCCACCTTATTTTCCTCCACGAAACAGGCTCAAATAACCCTGCAGGCCTTAACTCAAATATAGACAAAATTCCATTTCACCCCTACTACTCCTTTAAAGACTTATTTGGCTATCTCCTATTTTTCCTACTACTAACCCTAATATCGCTATTCTCCCCAAACCTTCTAAGCGACCCAGACAACTTTACCCAAGCAAACTCCCTTATTACACCCCCCCACATCAAACCCGAATGATACTTTCTATTCGCTTACGCAATTTTACGCTCTGTTCCTAGCAAACTAGGCGGAGTAATTGCCCTGGCCGCCTCAATCTTCGTGCTCATACTTGTCCCTTTCCTACACATGTCTAAACAACAAAGCATAACTTTTCGCCCAATCTCCCAACTCGTCTTCTGAACATTAATTGCCACTGTAGCCATCCTCACTTGAATCGGCGGCATACCTGTAGAATACCCATTCATTACCATTGGACGAGTCGCATCTGTCTTATATTTCTCCCTCTTCCTATTCTTCTTCCCCCTAGCCAGCTGGTATGAAAACAAAACCTTAAAACTCAACT
>Gc30
ATTGACCTCCCCTCCCCATCAAACATCTCCGCCTGATGAAACTTTGGTTCCCTCTTAGGCCTCTGTTTGACCCTACAAATCCTCACTGGCATCCTCCTCACTATGCACTACTCAGCAGACATCTCTACCGCTTTTGCATCAGTAGCCCACATCTGCCGAGATGTAAACAACGGCTGACTTATTCGAGCCCTACATGCAAACGGCGCCTCCTTTTTCTTTATCTGCATCTACCTCCACATTGGACGAGGCCTATACTATGGGTCTTACCTCTATAAAGAGACATGACTCTCAGGGGTAGCCCTTCTCCTCTTGCTCATAGCCACTGCCTTTGTAGGCTACGTTCTTCCATGAGGACAAATATCTTACTGAGGTGCCACAGTCATTACTAACCTTTTATCCGCCGCCCCTTATACCGGCCCTCAAATAGTCAACTGAGTTTGAGGGGGCTACTCAGTCGACCACGCCACACTCACTCGCTTCTTCTCATTCCATTTTTTCCTTCCCTTCCTCATTGTAGCCATATCTTTTATCCACCTTATTTTCCTCCACGAAACAGGCTCAAATAACCCTGCAGGCCTTAACTCAAATATAGACAAAATTCCATTTCACCCCTACTACTCCTTTAAAGACTTATTTGGCTATCTCCTATTTTTCCTACTACTAACCCTAATATCGCTATTCTCCCCAAACCTTCTAAGCGACCCAGACAACTTTACCCAAGCAAACTCCCTTATTACACCCCCCCACATCAAACCCGAATGATACTTTCTATTCGCTTACGCAATTTTACGCTCTGTTCCTAGCAAACTGGGCGGAGTAATTGCCCTGGCCGCCTCAATCTTCGTGCTCATACTTGTCCCCTTCCTACACATGTCCAAACAACAAAGCATAACTTTTCGCCCAATCTCCCAACTCGTCTTCTGAACATTAATTGCCACTGTAGCCATCCTCACTTGAATCGGCGGCATACCTGTAGAATACCCATTCATTACCATTGGACGAGTCGCATCTGTCTTATATTTCTCCCTCTTCCTATTCTTCTTCCCCCTAGCCAGCTGGTATGAAAACAAAACCTTAAAACTCAACT
>Hn1
ATTGACCTCCCCTCCCCATCAAACATCTCCGCCTGATGAAACTTTGGTTCCCTCTTAGGCCTCTGTTTGACCCTACAAATCCTCACTGGCATCCTCCTCACTATGCACTACTCAGCAGACATCTCTACCGCTTTTGCATCAGTAGCCCACATCTGCCGAGATGTAAACAACGGCTGACTTATTCGAGCCCTACATGCAAACGGCGCCTCCTTTTTCTTTATCTGCATCTACCTCCACATTGGACGAGGCCTATACTATGGGTCTTACCTCTATAAAGAGACATGACTCTCAGGGGTAGCCCTTCTCCTCTTGCTCATAGCCACTGCCTTTGTAGGCTACGTTCTTCCATGAGGACAAATATCTTACTGAGGTGCCACAGTCATTACTAACCTTTTATCCGCCGCCCCTTATACCGGCCCTCAAATAGTCAACTGAGTTTGAGGGGGCTACTCAGTCGACCACGCCACACTCACTCGCTTCTTCTCATTCCATTTTTTCCTTCCCTTCCTCATTGTAGCCATATCTTTTATCCACCTTATTTTCCTCCACGAAACAGGCTCAAATAACCCTGCAGGCCTTAACTCAAATATAGACAAAATTCCATTTCACCCCTACTACTCCTTTAAAGACTTATTTGGCTATCTCCTATTTTTCCTACTACTAACCCTAATATCGCTATTCTCCCCAAACCTTCTAAGCGACCCAGACAACTTTACCCAAGCAAACTCCCTTATTACACCCCCCCACATCAAACCCGAATGATACTTTCTATTCGCTTACGCAATTTTACGCTCTGTTCCTAGTAAACTAGGCGGAGTAATTGCCCTGGCCGCCTCAATCTTCGTGCTCATACTTGTCCCCTTCCTACACATGTCTAAACAACAAAGCATAACTTTTCGCCCAATCTCCCAACTCGTCTTCTGAACATTAATTGCCACTGTAGCCATCCTCACTTGAATCGGCGGCATACCTGTAGAATACCCATTCATTACCATTGGACGAGTCGCATCTGTCTTATATTTCTCCCTCTTCCTATTCTTCTTCCCCCTAGCCAGCTGGTATGAAAACAAAACCTTAAAACTCAACT
>Hn2
ATTGACCTCCCCTCCCCATCAAACATCTCCGCCTGATGAAACTTTGGTTCCCTCTTAGGCCTCTGTTTAACCCTACAAATCCTCACTGGCATCCTCCTCACTATGCACTACTCAGCAGACATCTCTACCGCTTTTGCATCAGTAGCTCACATCTGCCGAGATGTAAACAACGGCTGACTTATTCGAGCCCTACATGCAAACGGCGCCTCCTTTTTCTTTATCTGCATCTACCTCCACATTGGACGAGGCCTATACTATGGGTCTTACCTCTATAAAGAGACATGACTCTCAGGGGTAACCCTTCTCCTCTTGCTCATAGCCACTGCCTTCGTAGGCTACGTTCTTCCATGAGGACAAATATCTTACTGAGGTGCCACAGTCATTACTAACCTTTTATCCGCCGCCCCTTATACCGGCCCTCAAATAGTCAACTGAGTTTGAGGGGGCTACTCAGTCGACCACGCCACACTCACTCGCTTCTTCTCATTCCATTTTTTCCTTCCCTTCCTCATTGTAGCCATATCTTTTATCCACCTTATTTTCCTCCACGAAACAGGCTCAAACAACCCTGCAGGCCTTAACTCAAACATAGACAAAATTCCATTTCACCCCTACTACTCCTTTAAAGACTTATTTGGCTATCTCCTATTTTTCCTACTACTAACCCTAATATCGCTATTCTCCCCAAACCTTCTAAGCGACCCAGACAACTTTACCCAAGCAAACTCCCTTATTACACCCCCCCACATCAAACCCGAATGATATTTTCTATTCGCTTACGCAATTTTACGCTCTGTTCCTAGCAAACTAGGCGGAGTAATTGCCCTAGCCGCCTCAATCTTCGTGCTTATACTTGTCCCCTTCCTACACATGTCTAAACAACAAAGCATAACTTTCCGCCCAATCTCCCAACTCGTCTTCTGAACATTAATTGCCACTGTAGCCATCCTCACTTGAATCGGCGGCATACCTGTAGAATACCCATTCATTACCATTGGACGAGTCGCATCTGTCTTATATTTCTCCCTCTTCCTTTTCTTCTTTCCCCTAGCCAGCTGGTATGAAAACAAAACCTTAAAACTCAACT
>Hn3
ATTGACCTCCCCTCCCCATCAAACATCTCCGCCTGATGAAACTTTGGTTCCCTCTTAGGCCTCTGTTTAACCCTACAAATCCTCACTGGCATCCTCCTCACTATGCACTACTCAGCAGACATCTCTACCGCTTTTGCATCAGTAGCTCACATCTGCCGAGATGTAAACAACGGCTGACTTATTCGAGCCCTACATGCAAACGGCGCCTCCTTTTTCTTTATCTGCATCTACCTCCACATTGGACGAGGCCTATACTATGGGTCTTACCTCTATAAAGAGACATGACTCTCAGGGGTAACCCTTCTCCTCTTGCTCATAGCCACTGCCTTCGTAGGCTACGTTCTTCCATGAGGACAAATATCTTACTGAGGTGCCACAGTCATTACTAACCTTTTATCCGCCGCCCCTTATACCGGCCCTCAAATAGTCAACTGAGTTTGAGGGGGCTACTCAGTCGACCACGCCACACTCACTCGCTTCTTCTCATTCCATTTTTTCCTTCCCTTCCTCATTGTAGCCATATCTTTTATCCACCTTATTTTCCTCCACGAAACAGGCTCAAACAACCCTGCAGGCCTTAACTCAAATATAGACAAAATTCCATTTCACCCCTACTACTCCTTTAAAGACTTATTTGGCTATCTCCTATTTTTCCTACTACTAACCCTAATATCGCTATTCTCCCCAAACCTTCTAAGCGACCCAGACAACTTTACCCAAGCAAACTCCCTTATTACACCCCCCCACATCAAACCCGAATGATATTTTCTATTCGCTTACGCAATTTTACGCTCTGTTCCTAGCAAACTAGGCGGAGTAATTGCCCTAACCGCCTCAATCTTCGTGCTTATACTTGTCCCCTTCCTACACATGTCTAAACAACAAAGCATAACTTTCCGCCCAATCTCCCAACTCGTCTTCTGAACATTAATTGCCACTGTAGCCATCCTCACTTGAATCGGCGGCATACCTGTAGAATACCCATTCATTACCATTGGACGAGTCGCATCTGTCTTATATTTCTCCCTCTTCCTTTTCTTCTTTCCCCTAGCCAGCTGGTATGAAAACAAAACCTTAAAACTCAACT
>Hn4
ATTGACCTCCCCTCCCCATCAAACATCTCCGCCTGATGAAACTTTGGTTCCCTCTTAGGCCTCTGTTTAACCCTACAAATCCTCACTGGCATCCTCCTCACTATGCACTACTCAGCAGACATCTCTACCGCTTTTGCATCAGTAGCTCACATCTGCCGAGATGTAAACAACGGCTGACTTATTCGAGCCCTACATGCAAACGGCGCCTCCTTTTTCTTTATCTGCATCTACCTCCACATTGGACGAGGCCTATACTATGGGTCTTACCTCTATAAAGAGACATGACTCTCAGGGGTAACCCTTCTCCTCTTGCTCATAGCCACTGCCTTCGTAGGCTACGTTCTTCCATGAGGACAAATATCTTACTGAGGTGCCACAGTCATTACTAACCTTTTATCCGCCGCCCCTTATACCGGCCCTCAAATAGTCAACTGAGTTTGAGGGGGCTACTCAGTCGACCACGCCACACTCACTCGCTTCTTCTCATTCCATTTTTTCCTTCCCTTCCTCATTGTAGCCATATCTTTTATCCACCTTATTTTCCTCCACGAAACAGGCTCAAACAACCCTGCAGGCCTTAACTCAAATATAGACAAAATTCCATTTCACCCCTACTACTCCTTTAAAGACTTATTTGGCTATCTCCTATTTTTCCTACTACTAACCCTAATATCGCTATTCTCCCCAAACCTTCTAAGCGACCCAGACAACTTTACCCAAGCAAACTCCCTTATTACACCCCCCCACATCAAACCCGAATGATATTTTCTATTCGCTTACGCAATTTTACGCTCTGTTCCTAGCAAACTAGGCGGAGTAATTGCCCTAACCGCCTCAATCTTCGTGCTTATACTTGTCCCCTTCCTACACATGTCTAAACAACAAAGCATAACTTTCCGCCCAATCTCCCAACTCGTCTTCTGAACATTAATTGCCACTGTAGCCATCCTCACTTGAATCGGCGGCATACCTGTAGAATACCCATTCATTACCATTGGACGAGTCGCATCTGTCTTATATTTCTCCCTCTTCCTTTTCTTCTTTCCCCTAGCCAGCTGGTATGAAAACAAAACCTTAAAACTCAACT
>Hn5
ATTGACCTCCCCTCCCCATCAAACATCTCCGCCTGATGAAACTTTGGTTCCCTCTTAGGCCTCTGTTTGACCCTACAAATCCTCACTGGCATCCTCCTCACTATGCACTACTCAGCAGACATCTCTACCGCTTTTGCATCAGTAGCCCACATCTGCCGAGATGTAAACAACGGCTGACTTATTCGAGCCCTACATGCAAACGGCGCCTCCTTTTTCTTTATCTGCATCTACCTCCACATTGGACGAGGCCTATACTATGGGTCTTACCTCTATAAAGAGACATGACTCTCAGGGGTAGCCCTTCTCCTCTTGCTCATAGCCACTGCCTTTGTAGGCTACGTTCTTCCATGAGGACAAATATCTTACTGAGGTGCTACAGTCATTACTAACCTTTTATCCGCCGCCCCTTATACCGGCCCTCAAATAGTCAACTGAGTTTGAGGGGGCTACTCAGTCGACCACGCCACACTCACTCGCTTCTTCTCATTCCATTTTTTCCTTCCCTTCCTCATTGTAGCCATATCTTTTATCCACCTTATTTTCCTCCACGAAACAGGCTCAAATAACCCTGCAGGCCTTAACTCAAATATAGACAAAATTCCATTTCACCCCTACTACTCCTTTAAAGACTTATTTGGCTATCTCCTATTTTTCCTACTACTAACCCTAATATCGCTATTCTCCCCAAACCTTCTAAGCGACCCAGACAACTTTACCCAAGCAAACTCCCTTATTACACCCCCCCACATCAAACCCGAATGATACTTTCTATTCGCTTACGCAATTTTACGCTCTGTTCCTAGCAAACTAGGCGGAGTAATTGCCCTGGCCGCCTCAATCTTCGTGCTTATACTTGTCCCCTTCCTACACATGTCTAAACAACAAAGCATAACTTTCCGCCCAATCTCCCAACTCGTCTTCTGAACATTAATTGCCACTGTAGCCATCCTCACTTGAATCGGCGGCATACCTGTAGAATACCCATTCATTACCATTGGACGAGTCGCATCTGTCTTATATTTCTCCCTCTTCCTATTCTTCTTCCCCCTAGCCAGCTGGTATGAAAACAAAACCTTAAAACTCAACT
>Hn6
ATTGACCTCCCCTCCCCATCAAACATCTCCGCCTGATGAAACTTTGGTTCCCTCTTAGGCCTCTGTTTGACCCTACAAATCCTCACTGGCATCCTCCTCACTATGCACTACTCAGCAGACATCTCTACCGCTTTTGCATCAGTAGCCCACATCTGCCGAGATGTAAACAACGGCTGACTTATTCGAGCCCTACATGCAAACGGCGCCTCCTTTTTCTTTATCTGCATCTACCTCCACATTGGACGAGGCCTATACTATGGGTCTTACCTCTATAAAGAGACATGACTCTCAGGGGTAGCCCTTCTCCTCTTGCTCATAGCCACTGCCTTTGTAGGCTACGTTCTTCCATGAGGACAAATATCTTACTGAGGTGCCACAGTCATTACTAACCTTTTATCCGCCGCCCCTTATACCGGCCCTCAAATAGTCAACTGAGTTTGAGGGGGCTACTCAGTCGACCACGCCACACTCACTCGCTTCTTCTCATTCCATTTTTTCCTTCCCTTCCTCATTGTAGCCATATCTTTTATCCACCTTATTTTCCTCCACGAAACAGGCTCAAATAACCCTGCAGGCCTTAACTCAAATATAGACAAAATTCCATTTCACCCCTACTACTCCTTTAAAGACTTATTTGGCTATCTCCTATTTTTCCTACTACTAACCCTAATATCGCTATTCTCCCCAAACCTTCTAAGCGACCCAGACAACTTTACCCAAGCAAACTCCCTTATTACACCCCCCCACATCAAACCCGAATGATACTTTCTATTCGCTTACGCAATTTTACGCTCTGTTCCTAGCAAACTAGGCGGAGTAATTGCCCTGGCCGCCTCAATCTTCGTGCTTATACTTGTCCCCTTCCTACACATGTCTAAACAACAAAGCATAACTTTCCGCCCAATCTCCCAACTCGTCTTCTGAACATTAATTGCCACTGTAGCCATCCTCACTTGAATCGGCGGCATACCTGTAGAATACCCATTCATTACCATTGGACGAGTCGCATCTGTCTTATATTTCTCCCTCTTCCTATTCTTCTTCCCCCTAGCCAGCTGGTATGAAAACAAAACCTTAAAACTCAACT
>Hn7
ATTGACCTCCCCTCCCCATCAAACATCTCCGCCTGATGAAACTTTGGTTCCCTCTTAGGCCTCTGTTTAACCCTACAAATCCTCACTGGCATCCTCCTCACTATGCACTACTCAGCAGACATCTCTACCGCTTTTGCATCAGTAGCTCACATCTGCCGAGATGTAAACAACGGCTGACTTATTCGAGCCCTACATGCAAACGGCGCCTCCTTTTTCTTTATCTGCATCTACCTCCACATTGGACGAGGCCTATACTATGGGTCTTACCTCTATAAAGAGACATGACTCTCAGGGGTAACCCTTCTCCTCTTGCTCATAGCCACTGCCTTCGTAGGCTACGTTCTTCCATGAGGACAAATATCTTACTGAGGTGCCACAGTCATTACTAACCTTTTATCCGCCGCCCCTTATACCGGCCCTCAAATAGTCAACTGAGTTTGAGGGGGCTACTCAGTCGACCACGCCACACTCACTCGCTTCTTCTCATTCCATTTTTTCCTTCCCTTCCTCATTGTAGCCATATCTTTTATCCACCTTATTTTCCTCCACGAAACAGGCTCAAACAACCCTGCAGGCCTTAACTCAAATATAGACAAAATTCCATTTCACCCCTACTACTCCTTTAAAGACTTATTTGGCTATCTCCTATTTTTCCTACTACTAACCCTAATATCGCTATTCTCCCCAAACCTTCTAAGCGACCCAGACAACTTTACCCAAGCAAACTCCCTTATTACACCCCCCCACATCAAACCCGAATGATATTTTCTATTCGCTTACGCAATTTTACGCTCTGTTCCTAGCAAACTAGGCGGAGTAATTGCCCTAGCCGCCTCAATCTTCGTGCTTATACTTGTCCCCTTCCTACACATGTCTAAACAACAAAGCATAACTTTCCGCCCAATCTCCCAACTCGTCTTCTGAACATTAATTGCCACTGTAGCCATCCTCACTTGAATCGGCGGCATACCTGTAGAATACCCATTCATTACCATTGGACGAGTCGCATCTGTCTTATATTTCTCCCTCTTCCTTTTCTTCTTTCCCCTAGCCAGCTGGTATGAAAACAAAACCTTAAAACTCAACT
>Hn8
ATTGACCTCCCCTCCCCATCAAACATCTCCGCCTGATGAAACTTTGGTTCCCTCTTAGGCCTCTGTTTAACCCTACAAATCCTCACTGGCATCCTCCTCACTATGCACTACTCAGCAGACATCTCTACCGCTTTTGCATCAGTAGCTCACATCTGCCGAGATGTAAACAACGGCTGACTTATTCGAGCCCTACATGCAAACGGCGCCTCCTTTTTCTTTATCTGCATCTACCTCCACATTGGACGAGGCCTATACTATGGGTCTTACCTCTATAAAGAGACATGACTCTCAGGGGTAACCCTTCTCCTCTTGCTCATAGCCACTGCCTTCGTAGGCTACGTTCTTCCATGAGGACAAATATCTTACTGAGGTGCCACAGTCATTACTAACCTTTTATCCGCCGCCCCTTATACCGGCCCTCAAATAGTCAACTGAGTTTGAGGGGGCTACTCAGTCGACCACGCCACACTCACTCGCTTCTTCTCATTCCATTTTTTCCTTCCCTTCCTCATTGTAGCCATATCTTTTATCCACCTTATTTTCCTCCACGAAACAGGCTCAAACAACCCTGCAGGCCTTAACTCAAATATAGACAAAATTCCATTTCACCCCTACTACTCCTTTAAAGACTTATTTGGCTATCTCCTATTTTTCCTACTACTAACCCTAATATCGCTATTCTCCCCAAACCTTCTAAGCGACCCAGACAACTTTACCCAAGCAAACTCCCTTATTACACCCCCCCACATCAAACCCGAATGATATTTTCTATTCGCTTACGCAATTTTACGCTCTGTTCCTAGCAAACTAGGCGGAGTAATTGCCCTAACCGCCTCAATCTTCGTGCTTATACTTGTCCCCTTCCTACACATGTCTAAACAACAAAGCATAACTTTCCGCCCAATCTCCCAACTCGTCTTCTGAACATTAATTGCCACTGTAGCCATCCTCACTTGAATCGGCGGCATACCTGTAGAATACCCATTCATTACCATTGGACGAGTCGCATCTGTCTTATATTTCTCCCTCTTCCTTTTCTTCTTTCCCCTAGCCAGCTGGTATGAAAACAAAACCTTAAAACTCAACT
>Hn9
ATTGACCTCCCCTCCCCATCAAACATCTCCGCCTGATGAAACTTTGGTTCCCTCTTAGGCCTCTGTTTGACCCTACAAATCCTCACTGGCATCCTCCTCACTATGCACTACTCAGCAGACATCTCTACCGCTTTTGCATCAGTAGCCCACATCTGCCGAGATGTAAACAACGGCTGACTTATTCGAGCCCTACATGCAAACGGCGCCTCCTTTTTCTTTATCTGCATCTACCTCCACATTGGACGAGGCCTATACTATGGGTCTTACCTCTATAAAGAGACATGACTCTCAGGGGTAGCCCTTCTCCTCTTGCTCATAGCCACTGCCTTTGTAGGCTACGTTCTTCCATGAGGACAAATATCTTACTGAGGTGCCACAGTCATTACTAACCTTTTATCCGCCGCCCCTTATACCGGCCCTCAAATAGTCAACTGAGTTTGAGGGGGCTACTCAGTCGACCACGCCACACTCACTCGCTTCTTCTCATTCCATTTTTTCCTTCCCTTCCTCATTGTAGCCATATCTTTTATCCACCTTATTTTCCTCCACGAAACAGGCTCAAATAACCCTGCAGGCCTTAACTCAAATATAGACAAAATTCCATTTCACCCCTACTACTCCTTTAAAGACTTATTTGGCTATCTCCTATTTTTCCTACTACTAACCCTAATATCGCTATTCTCCCCAAACCTTCTAAGCGACCCAGACAACTTTACCCAAGCAAACTCCCTTATTACACCCCCCCACATCAAACCCGAATGATACTTTCTATTCGCTTACGCAATTTTACGCTCTGTTCCTAGCAAACTAGGCGGAGTAATTGCCCTGGCCGCCTCAATCTTCGTGCTTATACTTGTCCCCTTCCTACACATGTCTAAACAACAAAGCATAACTTTCCGCCCAATCTCCCAACTCGTCTTCTGAACATTAATTGCCACTGTAGCCATCCTCACTTGAATCGGCGGCATACCTGTAGAATACCCATTCATTACCATTGGACGAGTCGCATCTGTCTTATATTTCTCCCTCTTCCTATTCTTCTTCCCCCTAGCCAGCTGGTATGAAAACAAAACCTTAAAACTCAACT
>Hn10
ATTGACCTCCCCTCCCCATCAAACATCTCCGCCTGATGAAACTTTGGTTCCCTCTTAGGCCTCTGTTTAACCCTACAAATCCTCACTGGCATCCTCCTCACTATGCACTACTCAGCAGACATCTCTACCGCTTTTGCATCAGTAGCTCACATCTGCCGAGATGTAAACAACGGCTGACTTATTCGAGCCCTACATGCAAACGGCGCCTCCTTTTTCTTTATCTGCATCTACCTCCACATTGGACGAGGCCTATACTATGGGTCTTACCTCTATAAAGAGACATGACTCTCAGGGGTAACCCTTCTCCTCTTGCTCATAGCCACTGCCTTCGTAGGCTACGTTCTTCCATGAGGACAAATATCTTACTGAGGTGCCACAGTCATTACTAACCTTTTATCCGCCGCCCCTTATACCGGCCCTCAAATAGTCAACTGAGTTTGAGGGGGCTACTCAGTCGACCACGCCACACTCACTCGCTTCTTCTCATTCCATTTTTTCCTTCCCTTCCTCATTGTAGCCATATCTTTTATCCACCTTATTTTCCTCCACGAAACAGGCTCAAACAACCCTGCAGGCCTTAACTCAAATATAGACAAAATTCCATTTCACCCCTACTACTCCTTTAAAGACTTATTTGGCTATCTCCTATTTTTCCTACTACTAACCCTAATATCGCTATTCTCCCCAAACCTTCTAAGCGACCCAGACAACTTTACCCAAGCAAACTCCCTTATTACACCCCCCCACATCAAACCCGAATGATATTTTCTATTCGCTTACGCAATTTTACGCTCTGTTCCTAGCAAACTAGGCGGAGTAATTGCCCTAACCGCCTCAATCTTCGTGCTTATACTTGTCCCCTTCCTACACATGTCTAAACAACAAAGCATAACTTTCCGCCCAATCTCCCAACTCGTCTTCTGAACATTAATTGCCACTGTAGCCATCCTCACTTGAATCGGCGGCATACCTGTAGAATACCCATTCATTACCATTGGACGAGTCGCATCTGTCTTATATTTCTCCCTCTTCCTTTTCTTCTTTCCCCTAGCCAGCTGGTATGAAAACAAAACCTTAAAACTCAACT
>Hn11
ATTGACCTCCCCTCCCCATCAAACATCTCCGCCTGATGAAACTTTGGTTCCCTCTTAGGCCTCTGTTTAACCCTACAAATCCTCACTGGCATCCTCCTCACTATGCACTACTCAGCAGACATCTCTACCGCTTTTGCATCAGTAGCTCACATCTGCCGAGATGTAAACAACGGCTGACTTATTCGAGCCCTACATGCAAACGGCGCCTCCTTTTTCTTTATCTGCATCTACCTCCACATTGGACGAGGCCTATACTATGGGTCTTACCTCTATAAAGAGACATGACTCTCAGGGGTAACCCTTCTCCTCTTGCTCATAGCCACTGCCTTCGTAGGCTACGTTCTTCCATGAGGACAAATATCTTACTGAGGTGCCACAGTCATTACTAACCTTTTATCCGCCGCCCCTTATACCGGCCCTCAAATAGTCAACTGAGTTTGAGGGGGCTACTCAGTCGACCACGCCACACTCACTCGCTTCTTCTCATTCCATTTTTTCCTTCCCTTCCTCATTGTAGCCATATCTTTTATCCACCTTATTTTCCTCCACGAAACAGGCTCAAACAACCCTGCAGGCCTTAACTCAAACATAGACAAAATTCCATTTCACCCCTACTACTCCTTTAAAGACTTATTTGGCTATCTCCTATTTTTCCTACTACTAACCCTAATATCGCTATTCTCCCCAAACCTTCTAAGCGACCCAGACAACTTTACCCAAGCAAACTCCCTTATTACACCCCCCCACATCAAACCCGAATGATATTTTCTATTCGCTTACGCAATTTTACGCTCTGTTCCTAGCAAACTAGGCGGAGTAATTGCCCTAGCCGCCTCAATCTTCGTGCTTATACTTGTCCCCTTCCTACACATGTCTAAACAACAAAGCATAACTTTCCGCCCAATCTCCCAACTCGTCTTCTGAACATTAATTGCCACTGTAGCCATCCTCACTTGAATCGGCGGCATACCTGTAGAATACCCATTCATTACCATTGGACGAGTCGCATCTGTCTTATATTTCTCCCTCTTCCTTTTCTTCTTTCCCCTAGCCAGCTGGTATGAAAACAAAACCTTAAAACTCAACT
>Hn12
ATTGACCTCCCCTCCCCATCAAACATCTCCGCCTGATGAAACTTTGGTTCCCTCTTAGGCCTCTGTTTAACCCTACAAATCCTCACTGGCATCCTCCTCACTATGCACTACTCAGCAGACATCTCTACCGCTTTTGCATCAGTAGCTCACATCTGCCGAGATGTAAACAACGGCTGACTTATTCGAGCCCTACATGCAAACGGCGCCTCCTTTTTCTTTATCTGCATCTACCTCCACATTGGACGAGGCCTGTACTATGGGTCTTACCTCTATAAAGAGACATGACTCTCAGGGGTAACCCTTCTCCTCTTGCTCATAGCCACTGCCTTCGTAGGCTACGTTCTTCCATGAGGACAAATATCTTACTGAGGTGCCACAGTCATTACTAACCTTTTATCCGCCGCCCCTTATACCGGCCCTCAAATAGTCAACTGAGTTTGAGGGGGCTACTCAGTCGACCACGCCACACTCACTCGCTTCTTCTCATTCCATTTTTTCCTTCCCTTCCTCATTGTAGCCATATCTTTTATCCACCTTATTTTCCTCCACGAAACAGGCTCAAACAACCCTGCAGGCCTTAACTCAAATATAGACAAAATTCCATTTCACCCCTACTACTCCTTTAAAGACTTATTTGGCTATCTCCTATTTTTCCTACTACTAACCCTAATATCGCTATTCTCCCCAAACCTTCTAAGCGACCCAGACAACTTTACCCAAGCAAACTCCCTTATTACACCCCCCCACATCAAACCCGAATGATATTTTCTATTCGCTTACGCAATTTTACGCTCTGTTCCTAGCAAACTAGGCGGAGTAATTGCCCTAGCCGCCTCAATCTTCGTGCTTATACTTGTCCCCTTCCTACACATGTCTAAACAACAAAGCATAACTTTCCGCCCAATCTCCCAACTCGTCTTCTGAACATTAATTGCCACTGTAGCCATCCTCACTTGAATCGGCGGCATACCTGTAGAATACCCATTCATTACCATTGGACGAGTCGCATCTGTCTTATATTTCTCCCTCTTCCTTTTCTTCTTTCCCCTAGCCAGCTGGTATGAAAACAAAACCTTAAAACTCAACT
>Hn13
ATTGACCTCCCCTCCCCATCAAACATCTCCGCCTGATGAAACTTTGGTTCCCTCTTAGGCCTCTGTTTAACCCTACAAATCCTCACTGGCATCCTCCTCACTATGCACTACTCAGCAGACATCTCTACCGCTTTTGCATCAGTAGCTCACATCTGCCGAGATGTAAACAACGGCTGACTTATTCGAGCCCTACATGCAAACGGCGCCTCCTTTTTCTTTATCTGCATCTACCTCCACATTGGACGAGGCCTATACTATGGGTCTTACCTCTATAAAGAGACATGACTCTCAGGGGTAACCCTTCTCCTCTTGCTCATAGCCACTGCCTTCGTAGGCTACGTTCTTCCATGAGGACAAATATCTTACTGAGGTGCCACAGTCATTACTAACCTTTTATCCGCCGCCCCTTATACCGGCCCTCAAATAGTCAACTGAGTTTGAGGGGGCTACTCAGTCGACCACGCCACACTCACTCGCTTCTTCTCATTCCATTTTTTCCTTCCCTTCCTCATTGTAGCCATATCTTTTATCCACCTTATTTTCCTCCACGAAACAGGCTCAAACAACCCTGCAGGCCTTAACTCAAATATAGACAAAATTCCATTTCACCCCTACTACTCCTTTAAAGACTTATTTGGCTATCTCCTATTTTTCCTACTACTAACCCTAATATCGCTATTCTCCCCAAACCTTCTAAGCGACCCAGACAACTTTACCCAAGCAAACTCCCTTATTACACCCCCCCACATCAAACCCGAATGATATTTTCTATTCGCTTACGCAATTTTACGCTCTGTTCCTAGCAAACTAGGCGGAGTAATTGCCCTAGCCGCCTCAATCTTCGTGCTTATACTTGTCCCCTTCCTACACATGTCTAAACAACAAAGCATAACTTTCCGCCCAATCTCCCAACTCGTCTTCTGAACATTAATTGCCACTGTAGCCATCCTCACTTGAATCGGCGGCATACCTGTAGAATACCCATTCATTACCATTGGACGAGTCGCATCTGTCTTATATTTCTCCCTCTTCCTTTTCTTCTTTCCCCTAGCCAGCTGGTATGAAAACAAAACCTTAAAACTCAACT
>Hn14
ATTGACCTCCCCTCCCCATCAAACATCTCCGCCTGATGAAACTTTGGTTCCCTCTTAGGCCTCTGTTTGACCCTACAAATCCTCACTGGCATCCTCCTCACTATGCACTACTCAGCAGACATCTCTACCGCTTTTGCATCAGTAGCCCACATCTGCCGAGATGTAAACAACGGCTGACTTATTCGAGCCCTACATGCAAACGGCGCCTCCTTTTTCTTTATCTGCATCTACCTCCACATTGGACGAGGCCTATACTATGGGTCTTACCTCTATAAAGAGACATGACTCTCAGGGGTAGCCCTTCTCCTCTTGCTCATAGCCACTGCCTTTGTAGGCTACGTTCTTCCATGAGGACAAATATCTTACTGAGGTGCCACAGTCATTACTAACCTTTTATCCGCCGCCCCTTATACCGGCCCTCAAATAGTCAACTGAGTTTGAGGGGGCTACTCAGTCGACCACGCCACACTCACTCGCTTCTTCTCATTCCATTTTTTCCTTCCCTTCCTCATTGTAGCCATATCTTTTATCCACCTTATTTTCCTCCACGAAACAGGCTCAAATAACCCTGCAGGCCTTAACTCAAATATAGACAAAATTCCATTTCACCCCTACTACTCCTTTAAAGACTTATTTGGCTATCTCCTATTTTTCCTACTACTAACCCTAATATCGCTATTCTCCCCAAACCTTCTAAGTGACCCAGACAACTTTACCCAAGCAAACTCCCTTATTACACCCCCCCACATCAAACCCGAATGATACTTTCTATTCGCTTACGCAATTTTACGCTCTGTTCCTAGCAAACTAGGCGGAGTAATTGCCCTGGCCGCCTCAATCTTCGTGCTTATACTTGTCCCCTTCCTACACATGTCTAAACAACAAAGCATAACTTTCCGCCCAATCTCCCAACTCGTCTTCTGAACATTAATTGCCACTGTAGCCATCCTCACTTGAATCGGCGGCATACCTGTAGAATACCCATTCATTACCATTGGACGAGTCGCATCTGTCTTATATTTCTCCCTCTTCCTATTCTTCTTCCCCCTAGCCAGCTGGTATGAAAACAAAACCTTAAAACTCAACT
>Hn15
ATTGACCTCCCCTCCCCATCAAACATCTCCGCCTGATGAAACTTTGGTTCCCTCTTAGGCCTCTGTTTGACCCTACAAATCCTCACTGGCATCCTCCTCACTATGCACTACTCAGCAGACATCTCTACCGCTTTTGCATCAGTAGCCCACATCTGCCGAGATGTAAACAACGGCTGACTTATTCGAGCCCTACATGCAAACGGCGCCTCCTTTTTCTTTATCTGCATCTACCTCCACATTGGACGAGGCCTATACTATGGGTCTTACCTCTATAAAGAGACATGACTCTCAGGGGTAGCCCTTCTCCTCTTGCTCATAGCCACTGCCTTTGTAGGCTACGTTCTTCCATGAGGACAAATATCTTACTGAGGTGCTACAGTCATTACTAACCTTTTATCCGCCGCCCCTTATACCGGCCCTCAAATAGTCAACTGAGTTTGAGGGGGCTACTCAGTCGACCACGCCACACTCACTCGCTTCTTCTCATTCCATTTTTTCCTTCCCTTCCTCATTGTAGCCATATCTTTTATCCACCTTATTTTCCTCCACGAAACAGGCTCAAATAACCCTGCAGGCCTTAACTCAAATATAGACAAAATTCCATTTCACCCCTACTACTCCTTTAAAGACTTATTTGGCTATCTCCTATTTTTCCTACTACTAACCCTAATATCGCTATTCTCCCCAAACCTTCTAAGCGACCCAGACAACTTTACCCAAGCAAACTCCCTTATTACACCCCCCCACATCAAACCCGAATGATACTTTCTATTCGCTTACGCAATTTTACGCTCTGTTCCTAGCAAACTAGGCGGAGTAATTGCCCTGGCCGCCTCAATCTTCGTGCTTATACTTGTCCCCTTCCTACACATGTCTAAACAACAAAGCATAACTTTCCGCCCAATCTCCCAACTCGTCTTCTGAACATTAATTGCCACTGTAGCCATCCTCACTTGAATCGGCGGCATACCTGTAGAATACCCATTCATTACCATTGGACGAGTCGCATCTGTCTTATATTTCTCCCTCTTCCTATTCTTCTTCCCCCTAGCCAGCTGGTATGAAAACAAAACCTTAAAACTCAACT
>Hn16
ATTGACCTCCCCTCCCCATCAAACATCTCCGCCTGATGAAACTTTGGTTCCCTCTTAGGCCTCTGTTTGACCCTACAAATCCTCACTGGCATCCTCCTCACTATGCACTACTCAGCAGACATCTCTACCGCTTTTGCATCAGTAGCCCACATCTGCCGAGATGTAAACAACGGCTGACTTATTCGAGCCCTACATGCAAACGGCGCCTCCTTTTTCTTTATCTGCATCTACCTCCACATTGGACGAGGCCTATACTATGGGTCTTACCTCTATAAAGAGACATGACTCTCAGGGGTAGCCCTTCTCCTCTTGCTCATAGCCACTGCCTTTGTAGGCTACGTTCTTCCATGAGGACAAATATCTTACTGAGGTGCCACAGTCATTACTAACCTTTTATCCGCCGCCCCTTATACCGGCCCTCAAATAGTCAACTGAGTTTGAGGGGGCTACTCAGTCGACCACGCCACACTCACTCGCTTCTTCTCATTCCATTTTTTCCTTCCCTTCCTCATTGTAGCCATATCTTTTATCCACCTTATTTTCCTCCACGAAACAGGCTCAAATAACCCTGCAGGCCTTAACTCAAATATAGACAAAATTCCATTTCACCCCTACTACTCCTTTAAAGACTTATTTGGCTATCTCCTATTTTTCCTACTACTAACCCTAATATCGCTATTCTCCCCAAACCTTCTAAGCGACCCAGACAACTTTACCCAAGCAAACTCCCTTATTACACCCCCCCACATCAAACCCGAATGATACTTTCTATTCGCTTACGCAATTTTACGCTCTGTCCCTAGCAAACTAGGCGGAGTAATTGCCCTGGCCGCCTCAATCTTCGTGCTTATACTTGTCCCCTTCCTACACATGTCTAAACAACAAAGCATAACTTTCCGCCCAATCTCCCAACTCGTCTTCTGAACATTAATTGCCACTGTAGCCATCCTCACTTGAATCGGCGGCATACCTGTAGAATACCCATTCATTACCATTGGACGAGTCGCATCTGTCTTATATTTCTCCCTCTTCCTATTCTTCTTCCCCCTAGCCAGCTGGTATGAAAACAAAACCTTAAAACTCAACT
>Hn17
ATTGACCTCCCCTCCCCATCAAACATCTCCGCCTGATGAAACTTTGGTTCCCTCTTAGGCCTCTGTTTAACCCTACAAATCCTCACTGGCATCCTCCTCACTATGCACTACTCAGCAGACATCTCTACCGCTTTTGCATCAGTAGCTCACATCTGCCGAGATGTAAACAACGGCTGACTTATTCGAGCCCTACATGCAAACGGCGCCTCCTTTTTCTTTATCTGCATCTACCTCCACATTGGACGAGGCCTATACTATGGGTCTTACCTCTATAAAGAGACATGACTCTCAGGGGTAACCCTTCTCCTCTTGCTCATAGCCACTGCCTTCGTAGGCTACGTTCTTCCATGAGGACAAATATCTTACTGAGGTGCCACAGTCATTACTAACCTTTTATCCGCCGCCCCTTATACCGGCCCTCAAATAGTCAACTGAGTTTGAGGGGGCTACTCAGTCGACCACGCCACACTCACTCGCTTCTTCTCATTCCATTTTTTCCTTCCCTTCCTCATTGTAGCCATATCTTTTATCCACCTTATTTTCCTCCACGAAACAGGCTCAAACAACCCTGCAGGCCTTAACTCAAATATAGACAAAATTCCATTTCACCCCTACTACTCCTTTAAAGACTTATTTGGCTATCTCCTATTTTTCCTACTACTAACCCTAATATCGCTATTCTCCCCAAACCTTCTAAGCGACCCAGACAACTTTACCCAAGCAAACTCCCTTATTACACCCCCCCACATCAAACCCGAATGATATTTTCTATTCGCTTACGCAATTTTACGCTCTGTTCCTAGCAAACTAGGCGGAGTAATTGCCCTAGCCGCCTCAATCTTCGTGCTTATACTTGTCCCCTTCCTACACATGTCTAAACAACAAAGCATAACTTTCCGCCCAATCTCCCAACTCGTCTTCTGAACATTAATTGCCACTGTAGCCATCCTCACTTGAATCGGCGGCATACCTGTAGAATACCCATTCATTACCATTGGACGAGTCGCATCTGTCTTATATTTCTCCCTCTTCCTTTTCTTCTTTCCCCTAGCCAGCTGGTATGAAAACAAAACCTTAAAACTCAACT
>Hn18
ATTGACCTCCCCTCCCCATCAAACATCTCCGCCTGATGAAACTTTGGTTCCCTCTTAGGCCTCTGTTTAACCCTACAAATCCTCACTGGCATCCTCCTCACTATGCACTACTCAGCAGACATCTCTACCGCTTTTGCATCAGTAGCTCACATCTGCCGAGATGTAAACAACGGCTGACTTATTCGAGCCCTACATGCAAACGGCGCCTCCTTTTTCTTTATCTGCATCTACCTCCACATTGGACGAGGCCTATACTATGGGTCTTACCTCTATAAAGAGACATGACTCTCAGGGGTAACCCTTCTCCTCTTGCTCATAGCCACTGCCTTCGTAGGCTACGTTCTTCCATGAGGACAAATATCTTACTGAGGTGCCACAGTCATTACTAACCTTTTATCCGCCGCCCCTTATACCGGCCCTCAAATAGTCAACTGAGTTTGAGGGGGCTACTCAGTCGACCACGCCACACTCACTCGCTTCTTCTCATTCCATTTTTTCCTTCCCTTCCTCATTGTAGCCATATCTTTTATCCACCTTATTTTCCTCCACGAAACAGGCTCAAACAACCCTGCAGGCCTTAACTCAAATATAGACAAAATTCCATTTCACCCCTACTACTCCTTTAAAGACTTATTTGGCTATCTCCTATTTTTCCTACTACTAACCCTAATATCGCTATTCTCCCCAAACCTTCTAAGCGACCCAGACAACTTTACCCAAGCAAACTCCCTTATTACACCCCCCCACATCAAACCCGAATGATATTTTCTATTCGCTTACGCAATTTTACGCTCTGTTCCTAGCAAACTAGGCGGAGTAATTGCCCTAGCCGCCTCAATCTTCGTGCTTATACTTGTCCCCTTCCTACACATGTCTAAACAACAAAGCATAACTTTCCGCCCAATCTCCCAACTCGTCTTCTGAACATTAATTGCCACTGTAGCCATCCTCACTTGAATCGGCGGCATACCTGTAGAATACCCATTCATTACCATTGGACGAGTCGCATCTGTCTTATATTTCTCCCTCTTCCTTTTCTTCTTTCCCCTAGCCAGCTGGTATGAAAACAAAACCTTAAAACTCAACT
>Hn19
ATTGACCTCCCCTCCCCATCAAACATCTCCGCCTGATGAAACTTTGGTTCCCTCTTAGGCCTCTGTTTGACCCTACAAATCCTCACTGGCATCCTCCTCACTATGCACTACTCAGCAGACATCTCTACCGCTTTTGCATCAGTAGCCCACATCTGCCGAGATGTAAACAACGGCTGACTTATTCGAGCCCTACATGCAAACGGCGCCTCCTTTTTCTTTATCTGCATCTACCTCCACATTGGACGAGGCCTATACTATGGGTCTTACCTCTATAAAGAGACATGACTCTCAGGGGTAGCCCTTCTCCTCTTGCTCATAGCCACTGCCTTTGTAGGCTACGTTCTTCCATGAGGACAAATATCTTACTGAGGTGCCACAGTCATTACTAACCTTTTATCCGCCGCCCCTTATACCGGCCCTCAAATAGTCAACTGAGTTTGAGGGGGCTACTCAGTCGACCACGCCACACTCACTCGCTTCTTCTCATTCCATTTCTTCCTTCCCTTCCTCATTGTAGCCATATCTTTTATCCACCTTATTTTCCTCCACGAAACAGGCTCAAATAACCCTGCAGGCCTTAACTCAAATATAGACAAAATTCCATTTCACCCCTACTACTCCTTTAAAGACTTATTTGGCTATCTCCTATTTTTCCTACTACTAACCCTAATATCGCTATTCTCCCCAAACCTTCTAAGCGACCCAGACAACTTTACCCAAGCAAACTCCCTTATTACACCCCCCCACATCAAACCCGAATGATACTTTCTATTCGCTTACGCAATTTTACGCTCTGTTCCTAGCAAACTAGGCGGAGTAATTGCCCTGGCCGCCTCAATCTTCGTGCTTATACTTGTCCCCTTCCTACACATGTCTAAACAACAAAGCATAACTTTCCGCCCAATCTCCCAACTCGTCTTCTGAACATTAATTGCCACTGTAGCCATCCTCACTTGAATCGGCGGCATACCTGTAGAATACCCATTCATTACCATTGGACGAGTCGCATCTGTCTTATATTTCTCCCTCTTCCTATTCTTCTTCCCCCTAGCCAGCTGGTATGAAAACAAAACCTTAAAACTCAACT
>Hn20
ATTGACCTCCCCTCCCCATCAAACATCTCCGCCTGATGAAACTTTGGTTCCCTCTTAGGCCTCTGTTTGACCCTACAAATCCTCACTGGCATCCTCCTCACTATGCACTACTCAGCAGACATCTCTACCGCTTTTGCATCAGTAGCCCACATCTGCCGAGATGTAAACAACGGCTGACTTATTCGAGCCCTACATGCAAACGGCGCCTCCTTTTTCTTTATCTGCATCTACCTCCACATTGGACGAGGCCTATACTATGGGTCTTACCTCTATAAAGAGACATGACTCTCAGGGGTAGCCCTTCTCCTCTTGCTCATAGCCACTGCCTTTGTAGGCTACGTTCTTCCATGAGGACAAATATCTTACTGAGGTGCTACAGTCATTACTAACCTTTTATCCGCCGCCCCTTATACCGGCCCTCAAATAGTCAACTGAGTTTGAGGGGGCTACTCAGTCGACCACGCCACACTCACTCGCTTCTTCTCATTCCATTTTTTCCTTCCCTTCCTCATTGTAGCCATATCTTTTATCCACCTTATTTTCCTCCACGAAACAGGCTCAAATAACCCTGCAGGCCTTAACTCAAATATAGACAAAATTCCATTTCACCCCTACTACTCCTTTAAAGACTTATTTGGCTATCTCCTATTTTTCCTACTACTAACCCTAATATCGCTATTCTCCCCAAACCTTCTAAGCGACCCAGACAACTTTACCCAAGCAAACTCCCTTATTACACCCCCCCACATCAAACCCGAATGATACTTTCTATTCGCTTACGCAATTTTACGCTCTGTTCCTAGCAAACTAGGCGGAGTAATTGCCCTGGCCGCCTCAATCTTCGTGCTTATACTTGTCCCCTTCCTACACATGTCTAAACAACAAAGCATAACTTTCCGCCCAATCTCCCAACTCGTCTTCTGAACATTAATTGCCACTGTAGCCATCCTCACTTGAATCGGCGGCATACCTGTAGAATACCCATTCATTACCATTGGACGAGTCGCATCTGTCTTATATTTCTCCCTCTTCCTATTCTTCTTCCCCCTAGCCAGCTGGTATGAAAACAAAACCTTAAAACTCAACT
>Hn21
ATTGACCTCCCCTCCCCATCAAACATCTCCGCCTGATGAAACTTTGGTTCCCTCTTAGGCCTCTGTTTGACCCTACAAATCCTCACTGGCATCCTCCTCACTATGCACTACTCAGCAGACATCTCTACCGCTTTTGCATCAGTAGCCCACATCTGCCGAGATGTAAACAACGGCTGACTTATTCGAGCCCTACATGCAAACGGCGCCTCCTTTTTCTTTATCTGCATCTACCTCCACATTGGACGAGGCCTATACTATGGGTCTTACCTCTATAAAGAGACATGACTCTCAGGGGTAGCCCTTCTCCTCTTGCTCATAGCCACTGCCTTTGTAGGCTACGTTCTTCCATGAGGACAAATATCTTACTGAGGTGCCACAGTCATTACTAACCTTTTATCCGCCGCCCCTTATACCGGCCCTCAAATAGTCAACTGAGTTTGAGGGGGCTACTCAGTCGACCACGCCACACTCACTCGCTTCTTCTCATTCCATTTTTTCCTTCCCTTCCTCATTGTAGCCATATCTTTTATCCACCTTATTTTCCTCCACGAAACAGGCTCAAATAACCCTGCAGGCCTTAACTCAAATATAGACAAAATTCCATTTCACCCCTACTACTCCTTTAAAGACTTATTTGGCTATCTCCTATTTTTCCTACTACTAACCCTAATATCGCTATTCTCCCCAAACCTTCTAAGCGACCCAGACAACTTTACCCAAGCAAACTCCCTTATTACACCCCCCCACATCAAACCCGAATGATACTTTCTATTCGCTTACGCAATTTTACGCTCTGTCCCTAGCAAACTAGGCGGAGTAATTGCCCTGGCCGCCTCAATCTTCGTGCTTATACTTGTCCCCTTCCTACACATGTCTAAACAACAAAGCATAACTTTCCGCCCAATCTCCCAACTCGTCTTCTGAACATTAATTGCCACTGTAGCCATCCTCACTTGAATCGGCGGCATACCTGTAGAATACCCATTCATTACCATTGGACGAGTCGCATCTGTCTTATATTTCTCCCTCTTCCTATTCTTCTTCCCCCTAGCCAGCTGGTATGAAAACAAAACCTTAAAACTCAACT
>Hn22
ATTGACCTCCCCTCCCCATCAAACATCTCCGCCTGATGAAACTTTGGTTCCCTCTTAGGCCTCTGTTTGACCCTACAAATCCTCACTGGCATCCTCCTCACTATGCACTACTCAGCAGACATCTCTACCGCTTTTGCATCAGTAGCCCACATCTGCCGAGATGTAAACAACGGCTGACTTATTCGAGCCCTACATGCAAACGGCGCCTCCTTTTTCTTTATCTGCATCTACCTCCACATTGGACGAGGCCTATACTATGGGTCTTACCTCTATAAAGAGACATGACTCTCAGGGGTAGCCCTTCTCCTCTTGCTCATAGCCACTGCCTTTGTAGGCTACGTTCTTCCATGAGGACAAATATCTTACTGAGGTGCCACAGTCATTACTAACCTTTTATCCGCCGCCCCTTATACCGGCCCTCAAATAGTCAACTGAGTTTGAGGGGGCTACTCAGTCGACCACGCCACACTCACTCGCTTCTTCTCATTCCATTTTTTCCTTCCCTTCCTCATTGTAGCCATATCTTTTATCCACCTTATTTTCCTCCACGAAACAGGCTCAAATAACCCTGCAGGCCTTAACTCAAATATAGACAAAATTCCATTTCACCCCTACTACTCCTTTAAAGACTTATTTGGCTATCTCCTATTTTTCCTACTACTAACCCTAATATCGCTATTCTCCCCAAACCTTCTAAGCGACCCAGACAACTTTACCCAAGCAAACTCCCTTATTACACCCCCCCACATCAAACCCGAATGATACTTTCTATTCGCTTACGCAATTTTACGCTCTGTCCCTAGCAAACTAGGCGGAGTAATTGCCCTGGCCGCCTCAATCTTCGTGCTTATACTTGTCCCCTTCCTACACATGTCTAAACAACAAAGCATAACTTTCCGCCCAATCTCCCAACTCGTCTTCTGAACATTAATTGCCACTGTAGCCATCCTCACTTGAATCGGCGGCATACCTGTAGAATACCCATTCATTACCATTGGACGAGTCGCATCTGTCTTATATTTCTCCCTCTTCCTATTCTTCTTCCCCCTAGCCAGCTGGTATGAAAACAAAACCTTAAAACTCAACT
>Hn23
ATTGACCTCCCCTCCCCATCAAACATCTCCGCCTGATGAAACTTTGGTTCCCTCTTAGGCCTCTGTTTAACCCTACAAATCCTCACTGGCATCCTCCTCACTATGCACTACTCAGCAGACATCTCTACCGCTTTTGCATCAGTAGCTCACATCTGCCGAGATGTAAACAACGGCTGACTTATTCGAGCCCTACATGCAAACGGCGCCTCCTTTTTCTTTATCTGCATCTACCTCCACATTGGACGAGGCCTATACTATGGGTCTTACCTCTATAAAGAGACATGACTCTCAGGGGTAACCCTTCTCCTCTTGCTCATAGCCACTGCCTTCGTAGGCTACGTTCTTCCATGAGGACAAATATCTTACTGAGGTGCCACAGTCATTACTAACCTTTTATCCGCCGCCCCTTATACCGGCCCTCAAATAGTCAACTGAGTTTGAGGGGGCTACTCAGTCGACCACGCCACACTCACTCGCTTCTTCTCATTCCATTTTTTCCTTCCCTTCCTCATTGTAGCCATATCTTTTATCCACCTTATTTTCCTCCACGAAACAGGCTCAAACAACCCTGCAGGCCTTAACTCAAATATAGACAAAATTCCATTTCACCCCTACTACTCCTTTAAAGACTTATTTGGCTATCTCCTATTTTTCCTACTACTAACCCTAATATCGCTATTCTCCCCAAACCTTCTAAGCGACCCAGACAACTTTACCCAAGCAAACTCCCTTATTACACCCCCCCACATCAAACCCGAATGATATTTTCTATTCGCTTACGCAATTTTACGCTCTGTTCCTAGCAAACTAGGCGGAGTAATTGCCCTAGCCGCCTCAATCTTCGTGCTTATACTTGTCCCCTTCCTACACATGTCTAAACAACAAAGCATAACTTTCCGCCCAATCTCCCAACTCGTCTTCTGAACATTAATTGCCACTGTAGCCATCCTCACTTGAATCGGCGGCATACCTGTAGAATACCCATTCATTACCATTGGACGAGTCGCATCTGTCTTATATTTCTCCCTCTTCCTTTTCTTCTTTCCCCTAGCCAGCTGGTATGAAAACAAAACCTTAAAACTCAACT
>Hn24
ATTGACCTCCCCTCCCCATCAAACATCTCCGCCTGATGAAACTTTGGTTCCCTCTTAGGCCTCTGTTTGACCCTACAAATCCTCACTGGCATCCTCCTCACTATGCACTACTCAGCAGACATCTCTACCGCTTTTGCATCAGTAGCCCACATCTGCCGAGATGTAAACAACGGCTGACTTATTCGAGCCCTACATGCAAACGGCGCCTCCTTTTTCTTTATCTGCATCTACCTCCACATTGGACGAGGCCTATACTATGGGTCTTACCTCTATAAAGAGACATGACTCTCAGGGGTAGCCCTTCTCCTCTTGCTCATAGCCACTGCCTTTGTAGGCTACGTTCTTCCATGAGGACAAATATCTTACTGAGGTGCTACAGTCATTACTAACCTTTTATCCGCCGCCCCTTATACCGGCCCTCAAATAGTCAACTGAGTTTGAGGGGGCTACTCAGTCGACCACGCCACACTCACTCGCTTCTTCTCATTCCATTTTTTCCTTCCCTTCCTCATTGTAGCCATATCTTTTATCCACCTTATTTTCCTCCACGAAACAGGCTCAAATAACCCTGCAGGCCTTAACTCAAATATAGACAAAATTCCATTTCACCCCTACTACTCCTTTAAAGACTTATTTGGCTATCTCCTATTTTTCCTACTACTAACCCTAATATCGCTATTCTCCCCAAACCTTCTAAGCGACCCAGACAACTTTACCCAAGCAAACTCCCTTATTACACCCCCCCACATCAAACCCGAATGATACTTTCTATTCGCTTACGCAATTTTACGCTCTGTTCCTAGCAAACTAGGCGGAGTAATTGCCCTGGCCGCCTCAATCTTCGTGCTTATACTTGTCCCCTTCCTACACATGTCTAAACAACAAAGCATAACTTTCCGCCCAATCTCCCAACTCGTCTTCTGAACATTAATTGCCACTGTAGCCATCCTCACTTGAATCGGCGGCATACCTGTAGAATACCCATTCATTACCATTGGACGAGTCGCATCTGTCTTATATTTCTCCCTCTTCCTATTCTTCTTCCCCCTAGCCAGCTGGTATGAAAACAAAACCTTAAAACTCAACT
>Hn25
ATTGACCTCCCCTCCCCATCAAACATCTCCGCCTGATGAAACTTTGGTTCCCTTTTAGGCCTCTGTTTGACCCTACAAATCCTCACTGGCATCCTCCTCACTATGCACTACTCAGCAGACATCTCTACCGCTTTTGCATCAGTAGCCCACATCTGCCGAGATGTAAACAACGGCTGACTTATTCGAGCCCTACATGCAAACGGCGCCTCCTTTTTCTTTATCTGCATCTACCTCCACATTGGACGAGGCCTATACTATGGGTCTTACCTCTATAAAGAGACATGACTCTCAGGGGTAGCCCTTCTCCTCTTGCTCATAGCCACTGCCTTTGTAGGCTACGTTCTTCCATGAGGACAAATATCTTACTGAGGTGCCACAGTCATTACTAACCTTTTATCCGCCGCCCCTTATACCGGCCCTCAAATAGTCAACTGAGTTTGAGGGGGCTACTCAGTCGACCACGCCACACTCACTCGCTTCTTCTCATTCCATTTTTTCCTTCCCTTCCTCATTGTAGCCATATCTTTTATCCACCTTATTTTCCTCCACGAAACAGGCTCAAATAACCCTGCAGGCCTTAACTCAAATATAGACAAAATTCCATTTCACCCCTACTACTCCTTTAAAGACTTATTTGGCTATCTCCTATTTTTCCTACTACTAACCCTAATATCGCTATTCTCCCCAAACCTTCTAAGCGACCCAGACAACTTTACCCAAGCAAACTCCCTTATTACACCCCCCCACATCAAACCCGAATGATACTTTCTATTCGCTTACGCAATTTTACGCTCTGTTCCTAGCAAACTAGGCGGAGTAATTGCCCTGGCCGCCTCAATCTTCGTGCTTATACTTGTCCCCTTCCTACACATGTCTAAACAACAAAGCATAACTTTCCGCCCAATCTCCCAACTCGTCTTCTGAACATTAATTGCCACTGTAGCCATCCTCACTTGAATCGGCGGCATACCTGTAGAATACCCATTCATTACCATTGGACGAGTCGCATCTGTCTTATATTTCTCCCTCTTCCTATTCTTCTTCCCCCTAGCCAGCTGGTATGAAAACAAAACCTTAAAACTCAACT
>Hn26
ATTGACCTCCCCTCCCCATCAAACATCTCCGCCTGATGAAACTTTGGTTCCCTCTTAGGCCTCTGTTTAACCCTACAAATCCTCACTGGCATCCTCCTCACTATGCACTACTCAGCAGACATCTCTACCGCTTTTGCATCAGTAGCTCACATCTGCCGAGATGTAAACAACGGCTGACTTATTCGAGCCCTACATGCAAACGGCGCCTCCTTTTTCTTTATCTGCATCTACCTCCACATTGGACGAGGCCTATACTATGGGTCTTACCTCTATAAAGAGACATGACTCTCAGGGGTAACCCTTCTCCTCTTGCTCATAGCCACTGCCTTCGTAGGCTACGTTCTTCCATGAGGACAAATATCTTACTGAGGTGCCACAGTCATTACTAACCTTTTATCCGCCGCCCCTTATACCGGCCCTCAAATAGTCAACTGAGTTTGAGGGGGCTACTCAGTCGACCACGCCACACTCACTCGCTTCTTCTCATTCCATTTTTTCCTTCCCTTCCTCATTGTAGCCATATCTTTTATCCACCTTATTTTCCTCCACGAAACAGGCTCAAACAACCCTGCAGGCCTTAACTCAAATATAGACAAAATTCCATTTCACCCCTACTACTCCTTTAAAGACTTATTTGGCTATCTCCTATTTTTCCTACTACTAACCCTAATATCGCTATTCTCCCCAAACCTTCTAAGCGACCCAGACAACTTTACCCAAGCAAACTCCCTTATTACACCCCCCCACATCAAACCCGAATGATATTTTCTATTCGCTTACGCAATTTTACGCTCTGTTCCTAGCAAACTAGGCGGAGTAATTGCCCTAGCCGCCTCAATCTTCGTGCTTATACTTGTCCCCTTCCTACACATGTCTAAACAACAAAGCATAACTTTCCGCCCAATCTCCCAACTCGTCTTCTGAACATTAATTGCCACTGTAGCCATCCTCACTTGAATCGGCGGCATACCTGTAGAATACCCATTCATTACCATTGGACGAGTCGCATCTGTCTTATATTTCTCCCTCTTCCTTTTCTTCTTTCCCCTAGCCAGCTGGTATGAAAACAAAACCTTAAAACTCAACT
>Hn27
ATTGACCTCCCCTCCCCATCAAACATCTCCGCCTGATGAAACTTTGGTTCCCTCTTAGGCCTCTGTTTGACCCTACAAATCCTCACTGGCATCCTCCTCACTATGCACTACTCAGCAGACATCTCTACCGCTTTTGCATCAGTAGCCCACATCTGCCGAGATGTAAACAACGGCTGACTTATTCGAGCCCTACATGCAAACGGCGCCTCCTTTTTCTTTATCTGCATCTACCTCCACATTGGACGAGGCCTATACTATGGGTCTTACCTCTATAAAGAGACATGACTCTCAGGGGTAGCCCTTCTCCTCTTGCTCATAGCCACTGCCTTTGTAGGCTACGTTCTTCCATGAGGACAAATATCTTACTGAGGTGCTACAGTCATTACTAACCTTTTATCCGCCGCCCCTTATACCGGCCCTCAAATAGTCAACTGAGTTTGAGGGGGCTACTCAGTCGACCACGCCACACTCACTCGCTTCTTCTCATTCCATTTTTTCCTTCCCTTCCTCATTGTAGCCATATCTTTTATCCACCTTATTTTCCTCCACGAAACAGGCTCAAATAACCCTGCAGGCCTTAACTCAAATATAGACAAAATTCCATTTCACCCCTACTACTCCTTTAAAGACTTATTTGGCTATCTCCTATTTTTCCTACTACTAACCCTAATATCGCTATTCTCCCCAAACCTTCTAAGCGACCCAGACAACTTTACCCAAGCAAACTCCCTTATTACACCCCCCCACATCAAACCCGAATGATACTTTCTATTCGCTTACGCAATTTTACGCTCTGTTCCTAGCAAACTAGGCGGAGTAATTGCCCTGGCCGCCTCAATCTTCGTGCTTATACTTGTCCCCTTCCTACACATGTCTAAACAACAAAGCATAACTTTCCGCCCAATCTCCCAACTCGTCTTCTGAACATTAATTGCCACTGTAGCCATCCTCACTTGAATCGGCGGCATACCTGTAGAATACCCATTCATTACCATTGGACGAGTCGCATCTGTCTTATATTTCTCCCTCTTCCTATTCTTCTTCCCCCTAGCCAGCTGGTATGAAAACAAAACCTTAAAACTCAACT
>Hn28
ATTGACCTCCCCTCCCCATCAAACATCTCCGCCTGATGAAACTTTGGTTCCCTCTTAGGCCTCTGTTTGACCCTACAAATCCTCACTGGCATCCTCCTCACTATGCACTACTCAGCAGACATCTCTACCGCTTTTGCATCAGTGGCCCACATCTGCCGAGATGTAAACAACGGCTGACTTATTCGAGCCCTACATGCAAACGGCGCCTCCTTTTTCTTTATCTGCATCTACCTCCACATTGGACGAGGCCTATACTATGGGTCTTACCTCTATAAAGAGACATGACTCTCAGGGGTAGCCCTTCTCCTCTTGCTCATAGCCACTGCCTTTGTAGGCTATGTTCTTCCATGAGGACAAATATCTTACTGAGGCGCCACAGTCATTACTAACCTTTTATCCGCCGCCCCTTATACCGGCCCTCAAATAGTCAACTGAGTTTGAGGGGGCTACTCAGTCGACCACGCCACACTCACTCGCTTCTTCTCATTCCATTTTTTCCTTCCCTTCCTCATTGTAGCCATATCTTTTATCCACCTTATTTTCCTCCACGAAACAGGCTCAAATAACCCTGCAGGCCTTAACTCAAATATAGACAAAATTCCATTTCACCCCTACTACTCCTTTAAAGACTTATTTGGCTATCTCCTATTTTTCCTACTACTAACCCTAATATCGCTATTCTCCCCAAACCTTCTAAGCGACCCAGACAACTTTACCCAAGCAAACTCCCTTATTACACCCCCCCACATCAAACCCGAATGATATTTTCTATTCGCTTACGCAATTTTACGCTCTGTTCCTAGCAAACTAGGCGGAGTAATTGCCCTGGCCGCCTCAATCTTCGTGCTTATACTTGTCCCCTTCCTACACATGTCTAAACAACAAAGCATAACTTTCCGCCCAATCTCCCAACTCGTCTTCTGAACATTAATTGCCACTGTAGCCATCCTCACTTGAATCGGCGGCATACCTGTAGAATACCCATTCATCACCATTGGACGAGTCGCATCTGTCTTATATTTCTCCCTCTTCCTATTCTTCTTCCCCCTAGCCAGCTGGTATGAAAACAAAACCTTAAAACTCAACT
>Hn29
ATTGACCTCCCCTCCCCATCAAACATCTCCGCCTGATGAAACTTTGGTTCCCTCTTAGGCCTCTGTTTGACCCTACAAATCCTCACTGGCATCCTCCTCACTATGCACTACTCAGCAGACATCTCTACCGCTTTTGCATCAGTAGCCCACATCTGCCGAGATGTAAACAACGGCTGACTTATTCGAGCCCTACATGCAAACGGCGCCTCCTTTTTCTTTATCTGCATCTACCTCCACATTGGACGAGGCCTATACTATGGGTCTTACCTCTATAAAGAGACATGACTCTCAGGGGTAGCCCTTCTCCTCTTGCTCATAGCCACTGCCTTTGTAGGCTACGTTCTTCCATGAGGACAAATATCTTACTGAGGTGCCACAGTCATTACTAACCTTTTATCCGCCGCCCCTTATACCGGCCCTCAAATAGTCAACTGAGTTTGAGGGGGCTACTCAGTCGACCACGCCACACTCACTCGCTTCTTCTCATTCCATTTTTTCCTTCCCTTCCTCATTGTAGCCATATCTTTTATCCACCTTATTTTCCTCCACGAAACAGGCTCAAATAACCCTGCAGGCCTTAACTCAAATATAGACAAAATTCCATTTCACCCCTACTACTCCTTTAAAGACTTATTTGGCTATCTCCTATTTTTCCTACTACTAACCCTAATATCGCTATTCTCCCCAAACCTTCTAAGCGACCCAGACAACTTTACCCAAGCAAACTCCCTTATTACACCCCCCCACATCAAACCCGAATGATACTTTCTATTCGCTTACGCAATTTTACGCTCTGTTCCTAGTAAACTAGGCGGAGTAATTGCCCTGGCCGCCTCAATCTTCGTGCTCATACTTGTCCCCTTCCTACACATGTCTAAACAACAAAGCATAACTTTTCGCCCAATCTCCCAACTCGTCTTCTGAACATTAATTGCCACTGTAGCCATCCTCACTTGAATCGGCGGCATACCTGTAGAATACCCATTCATTACCATTGGACGAGTCGCATCTGTCTTATATTTCTCCCTCTTCCTATTCTTCTTCCCCCTAGCCAGCTGGTATGAAAACAAAACCTTAAAACTCAACT
>Hn30
ATTGACCTCCCCTCCCCATCAAACATCTCCGCCTGATGAAACTTTGGTTCCCTCTTAGGCCTCTGTTTGACCCTACAAATCCTCACTGGCATCCTCCTCACTATGCACTACTCAGCAGACATCTCTACCGCTTTTGCATCAGTAGCCCACATCTGCCGAGATGTAAACAACGGCTGACTTATTCGAGCCCTACATGCAAACGGCGCCTCCTTTTTCTTTATCTGCATCTACCTCCACATTGGACGAGGCCTATACTATGGGTCTTACCTCTATAAAGAGACATGACTCTCAGGGGTAGCCCTTCTCCTCTTGCTCATAGCCACTGCCTTTGTAGGCTACGTTCTTCCATGAGGACAAATATCTTACTGAGGTGCCACAGTCATTACTAACCTTTTATCCGCCGCCCCTTATACCGGCCCTCAAATAGTCAACTGAGTTTGAGGGGGCTACTCAGTCGACCACGCCACACTCACTCGCTTCTTCTCATTCCATTTTTTCCTTCCCTTCCTCATTGTAGCCATATCTTTTATCCACCTTATTTTCCTCCACGAAACAGGCTCAAATAACCCTGCAGGCCTTAACTCAAATATAGACAAAATTCCATTTCACCCCTACTACTCCTTTAAAGACTTATTTGGCTATCTCCTATTTTTCCTACTACTAACCCTAATATCGCTATTCTCCCCAAACCTTCTAAGCGACCCAGACAACTTTACCCAAGCAAACTCCCTTATTACACCCCCCCACATCAAACCCGAATGATACTTTCTATTCGCTTACGCAATTTTACGCTCTGTTCCTAGCAAACTAGGCGGAGTAATTGCCCTGGCCGCCTCAATCTTCGTGCTTATACTTGTCCCCTTCCTACACATGTCTAAACAACAAAGCATAACTTTCCGCCCAATCTCCCAACTCGTCTTCTGAACATTAATTGCCACTGTAGCCATCCTCACTTGAATCGGCGGCATACCTGTAGAATACCCATTCATTACCATTGGACGAGTCGCATCTGTCTTATATTTCTCCCTCTTCCTATTCTTCTTCCCCCTAGCCAGCTGGTATGAAAACAAAACCTTAAAACTCAACT
>WJ1
ATTGACCTCCCCTCCCCATCAAACATCTCCGCCTGATGAAACTTTGGTTCCCTCTTAGGCCTCTGTTTGACCCTACAAATCCTCACTGGCATCCTCCTCACTATGCACTACTCAGCAGACATCTCTACCGCTTTTGCATCAGTAGCCCACATCTGCCGAGATGTAAACAACGGCTGACTTATTCGAGCCCTACATGCAAACGGCGCCTCCTTTTTCTTTATCTGCATCTACCTCCACATTGGACGAGGCCTATACTATGGGTCTTACCTCTATAAAGAGACATGACTCTCAGGGGTAGCCCTTCTCCTCTTGCTCATAGCCACTGCCTTTGTAGGCTACGTTCTTCCATGAGGACAAATATCTTACTGAGGTGCCACAGTCATTACTAACCTTTTATCCGCCGCCCCTTATACCGGCCCTCAAATAGTCAACTGAGTTTGAGGGGGCTACTCAGTCGACCACGCCACACTCACTCGCTTCTTCTCATTCCATTTTTTCCTTCCCTTCCTCATTGTAGCCATATCTTTTATCCACCTTATTTTCCTCCACGAAACAGGCTCAAATAACCCTGCAGGCCTTAACTCAAATATAGACAAAATTCCATTTCACCCCTACTACTCCTTTAAAGACTTATTTGGCTATCTCCTATTTTTCCTACTACTAACCCTAATATCGCTATTCTCCCCAAACCTTCTAAGCGACCCAGACAACTTTACCCAAGCAAACTCCCTTATTACACCCCCCCACATCAAACCCGAATGATACTTTCTATTCGCTTACGCAATTTTACGCTCTGTTCCTAGCAAACTAGGCGGAGTAATTGCCCTGGCCGCCTCAATCTTCGTGCTCATACTTGTCCCCTTCCTACACATATCTAAACAACAAAGCATAACTTTTCGCCCAATCTCCCAACTCGTCTTCTGAACATTAATTGCCACTGTAGCCATCCTCACTTGAATCGGCGGCATACCTGTAGAATACCCATTCATTACCATTGGACGAGTCGCATCTGTCTTATATTTCTCCCTCTTCCTATTCTTCTTCCCCCTAGCCAGCTGGTATGAAAACAAAACCTTAAAACTCAACT
>WJ2
ATTGACCTCCCCTCCCCATCAAACATCTCCGCCTGATGAAACTTTGGTTCCCTCTTAGGCCTCTGTTTGACCCTACAAATCCTCACTGGCATCCTCCTCACTATGCACTACTCAGCAGACATCTCTACCGCTTTTGCATCAGTAGCCCACATCTGCCGAGATGTAAACAACGGCTGACTTATTCGAGCCCTACATGCAAACGGCGCCTCCTTTTTCTTTATCTGCATCTACCTCCACATTGGACGAGGCCTATACTATGGGTCTTACCTCTATAAAGAGACATGACTCTCAGGGGTAGCCCTTCTCCTCTTGCTCATAGCCACTGCCTTTGTAGGCTACGTTCTTCCATGAGGACAAATATCTTACTGAGGTGCCACAGTCATTACTAACCTTTTATCCGCCGCCCCTTATACCGGCCCTCAAATAGTCAACTGAGTTTGAGGGGGCTACTCAGTCGACCACGCCACACTCACTCGCTTCTTCTCATTCCATTTTTTCCTTCCCTTCCTCATTGTAGCCATATCTTTTATCCACCTTATTTTCCTCCACGAAACAGGCTCAAATAACCCTGCAGGCCTTAACTCAAATATAGACAAAATTCCATTTCACCCCTACTACTCCTTTAAAGACTTATTTGGCTATCTCCTATTTTTCCTACTACTAACCCTAATATCGCTATTCTCCCCAAACCTTCTAAGCGACCCAGACAACTTTACCCAAGCAAACTCCCTTATTACACCCCCCCACATCAAACCCGAATGATACTTTCTATTCGCTTACGCAATTTTACGCTCTGTTCCTAGCAAACTAGGCGGAGTAATTGCCCTGGCCGCCTCAATCTTCGTGCTCATACTTGTCCCCTTCCTACACATATCTAAACAACAAAGCATAACTTTTCGCCCAATCTCCCAACTCGTCTTCTGAACATTAATTGCCACTGTAGCCATCCTCACTTGAATCGGCGGCATACCTGTAGAATACCCATTCATTACCATTGGACGAGTCGCATCTGTCTTATATTTCTCCCTCTTCCTATTTTTCTTCCCCCTAGCCAGCTGGTATGAAAACAAAACCTTAAAACTCAACT
>WJ3
ATTGACCTCCCCTCCCCATCAAACATCTCCGCCTGATGAAACTTTGGTTCCCTCTTAGGCCTCTGTTTGACCCTACAAATCCTCACTGGCATCCTCCTCACTATGCACTACTCAGCAGACATCTCTACCGCTTTTGCATCAGTAGCCCACATCTGCCGAGATGTAAACAACGGCTGACTTATTCGAGCCCTACATGCAAACGGCGCCTCCTTTTTCTTTATCTGCATCTACCTCCACATTGGACGAGGCCTATACTATGGGTCTTACCTCTATAAAGAGACATGACTCTCAGGGGTAGCCCTTCTCCTCTTGCTCATAGCCACTGCCTTTGTAGGCTACGTTCTTCCATGAGGACAAATATCTTACTGAGGTGCCACAGTCATTACTAACCTTTTATCCGCCGCCCCTTATACCGGCCCTCAAATAGTCAACTGAGTTTGAGGGGGCTACTCAGTCGACCACGCCACACTCACTCGCTTCTTCTCATTCCATTTTTTCCTTCCCTTCCTCATTGTAGCCATATCTTTTATCCACCTTATTTTCCTCCACGAAACAGGCTCAAATAACCCTGCAGGCCTTAACTCAAATATAGACAAAATTCCATTTCACCCCTACTACTCCTTTAAAGACTTATTTGGCTATCTCCTATTTTTCCTACTACTAACCCTAATATCGCTATTCTCCCCAAACCTTCTAAGCGACCCAGACAACTTTACCCAAGCAAACTCCCTTATTACACCCCCCCACATCAAACCCGAATGATACTTTCTATTCGCTTACGCAATTTTACGCTCTGTTCCTAGCAAACTAGGCGGAGTAATTGCCCTGGCCGCCTCAATCTTCGTGCTCATACTTGTCCCCTTCCTACACATGTCTAAACAACAAAGCATAACTTTTCGCCCAATCTCCCAACTCGTCTTCTGAACATTAATTGCCACTGTAGCCATCCTCACTTGAATCGGCGGCATACCTGTAGAATACCCATTCATTACCATTGGACGAGTCGCATCTGTCTTATATTTCTCCCTCTTCCTATTCTTCTTCCCCCTAGCCAGCTGGTATGAAAACAAAACCTTAAAACTCAACT
>WJ4
ATTGACCTCCCCTCCCCATCAAACATCTCCGCCTGATGAAACTTTGGTTCCCTCTTAGGCCTCTGTTTGACCCTACAAATCCTCACTGGCATCCTCCTCACTATGCACTACTCAGCAGACATCTCTACCGCTTTTGCATCAGTAGCCCACATCTGCCGAGATGTAAACAACGGCTGACTTATTCGAGCCCTACATGCAAACGGCGCCTCCTTTTTCTTTATCTGCATCTACCTCCACATTGGACGAGGCCTATACTATGGGTCTTACCTCTATAAAGAGACATGACTCTCAGGGGTAGCCCTTCTCCTCTTGCTCATAGCCACTGCCTTTGTAGGCTACGTTCTTCCATGAGGACAAATATCTTACTGAGGTGCCACAGTCATTACTAACCTTTTATCCGCCGCCCCTTATACCGGCCCTCAAATAGTCAACTGAGTTTGAGGGGGCTACTCAGTCGACCACGCCACACTCACTCGCTTCTTCTCATTCCATTTTTTCCTTCCCTTCCTCATTGTAGCCATATCTTTTATCCACCTTATTTTCCTCCACGAAACAGGCTCAAATAACCCTGCAGGCCTTAACTCAAATATAGACAAAATTCCATTTCACCCCTACTACTCCTTTAAAGACTTATTTGGCTATCTCCTATTTTTCCTACTACTAACCCTAATATCGCTATTCTCCCCAAACCTTCTAAGCGACCCAGACAACTTTACCCAAGCAAACTCCCTTATTACACCCCCCCACATCAAACCCGAATGATACTTTCTATTCGCTTACGCAATTTTACGCTCTGTTCCTAGCAAACTAGGCGGAGTAATTGCCCTGGCCGCCTCAATCTTCGTGCTCATACTTGTCCCCTTCCTACACATGTCTAAACAACAAAGCATAACTTTTCGCCCAATCTCCCAACTCGTCTTCTGAACATTAATTGCCACTGTAGCCATCCTCACTTGAATCGGCGGCATACCTGTAGAATACCCATTCATTACCATTGGACGAGTCGCATCTGTCTTATATTTCTCCCTCTTCCTATTCTTCTTCCCCCTAGCCAGCTGGTATGAAAACAAAACCTTAAAACTCAACT
>WJ5
ATTGACCTCCCCTCCCCATCAAACATCTCCGCCTGATGAAACTTTGGTTCCCTCTTAGGCCTCTGTTTGACCCTACAAATCCTCACTGGCATCCTCCTCACTATGCACTACTCAGCAGACATCTCTACCGCTTTTGCATCAGTAGCCCACATCTGCCGAGATGTAAACAACGGCTGACTTATTCGAGCCCTACATGCAAACGGCGCCTCCTTTTTCTTTATCTGCATCTACCTCCACATTGGACGAGGCCTATACTATGGGTCTTACCTCTATAAAGAGACATGACTCTCAGGGGTAGCCCTTCTCCTCTTGCTCATAGCCACTGCCTTTGTAGGCTACGTTCTTCCATGAGGACAAATATCTTACTGAGGTGCCACAGTCATTACTAACCTTTTATCCGCCGCCCCTTATACCGGCCCTCAAATAGTCAACTGAGTTTGAGGGGGCTACTCAGTCGACCACGCCACACTCACTCGCTTCTTCTCATTCCATTTTTTCCTTCCCTTCCTCATTGTAGCCATATCTTTTATCCACCTTATTTTCCTCCACGAAACAGGCTCAAATAACCCTGCAGGCCTTAACTCAAATATAGACAAAATTCCATTTCACCCCTACTACTCCTTTAAAGACTTATTTGGCTATCTCCTATTTTTCCTACTACTAACCCTAATATCGCTATTCTCCCCAAACCTTCTAAGCGACCCAGACAACTTTACCCAAGCAAACTCCCTTATTACACCCCCCCACATCAAACCCGAATGATACTTTCTATTCGCTTACGCAATTTTACGCTCTGTTCCTAGCAAACTAGGCGGAGTAATTGCCCTGGCCGCCTCAATCTTCGTGCTCATACTTGTCCCCTTCCTACACATGTCTAAACAACAAAGCATAACTTTTCGCCCAATCTCCCAACTCGTCTTCTGAACATTAATTGCCACTGTAGCCATCCTCACTTGAATCGGCGGCATACCTGTAGAATACCCATTCATTACCATTGGACGAGTCGCATCTGTCTTATATTTCTCCCTCTTCCTATTCTTCTTCCCCCTAGCCAGCTGGTATGAAAACAAAACCTTAAAACTCAACT
>WJ6
ATTGACCTCCCCTCCCCATCAAACATCTCCGCCTGATGAAACTTTGGTTCCCTCTTAGGCCTCTGTTTGACCCTACAAATCCTCACTGGCATCCTCCTCACTATGCACTACTCAGCAGACATCTCTACCGCTTTTGCATCAGTAGCCCACATCTGCCGAGATGTAAACAACGGCTGACTTATTCGAGCCCTACATGCAAACGGCGCCTCCTTTTTCTTTATCTGCATCTACCTCCACATTGGACGAGGCCTATACTATGGGTCTTACCTCTATAAAGAGACATGACTCTCAGGGGTAGCCCTTCTCCTCTTGCTCATAGCCACTGCCTTTGTAGGCTACGTTCTTCCATGAGGACAAATATCTTACTGAGGTGCCACAGTCATTACTAACCTTTTATCCGCCGCCCCTTATACCGGCCCTCAAATAGTCAACTGAGTTTGAGGGGGCTACTCAGTCGACCACGCCACACTCACTCGCTTCTTCTCATTCCATTTTTTCCTTCCCTTCCTCATTGTAGCCATATCTTTTATCCACCTTATTTTCCTCCACGAAACAGGCTCAAATAACCCTGCAGGCCTTAACTCAAATATAGACAAAATTCCATTTCACCCCTACTACTCCTTTAAAGACTTATTTGGCTATCTCCTATTTTTCCTACTACTAACCCTAATATCGCTATTCTCCCCAAACCTTCTAAGCGACCCAGACAACTTTACCCAAGCAAACTCCCTTATTACACCCCCCCACATCAAACCCGAATGATACTTTCTATTCGCTTACGCAATTTTACGCTCTGTTCCTAGCAAACTAGGCGGAGTAATTGCCCTGGCCGCCTCAATCTTCGTGCTCATACTTGTCCCCTTCCTACACATGTCTAAACAACAAAGCATAACTTTTCGCCCAATCTCCCAACTCGTCTTCTGAACATTAATTGCCACTGTAGCCATCCTCACTTGAATCGGCGGCATACCTGTAGAATACCCATTCATTACCATTGGACGAGTCGCATCTGTCTTATATTTCTCCCTCTTCCTATTCTTCTTCCCCCTAGCCAGCTGGTATGAAAACAAAACCTTAAAACTCAACT
>WJ7
ATTGACCTCCCCTCCCCATCAAACATCTCCGCCTGATGAAACTTTGGTTCCCTCTTAGGCCTCTGTTTGACCCTACAAATCCTCACTGGCATCCTCCTCACTATGCACTACTCAGCAGACATCTCTACCGCTTTTGCATCAGTAGCCCACATCTGCCGAGATGTAAACAACGGCTGACTTATTCGAGCCCTACATGCAAACGGCGCCTCCTTTTTCTTTATCTGCATCTACCTCCACATTGGACGAGGCCTATACTATGGGTCTTACCTCTATAAAGAGACATGACTCTCAGGAGTAGCCCTTCTCCTCTTGCTCATAGCCACTGCCTTTGTAGGCTACGTTCTTCCATGAGGACAAATATCTTACTGAGGTGCCACAGTCATTACTAACCTTTTATCCGCCGCCCCTTATACCGGCCCTCAAATAGTCAACTGAGTTTGAGGGGGCTACTCAGTCGACCACGCCACACTCACTCGCTTCTTCTCATTCCATTTTTTCCTTCCCTTCCTCATTGTAGCCATATCTTTTATCCACCTTATTTTCCTCCACGAAACAGGTTCAAATAACCCTGCAGGCCTTAACTCAAATATAGACAAAATTCCATTTCACCCCTACTACTCCTTTAAAGACTTATTTGGCTATCTCTTATTTTTCCTACTACTAACCCTAATATCGCTATTCTCCCCAAACCTTCTAAGCGACCCAGACAACTTTACCCAAGCAAACTCCCTTATTACACCCCCCCACATCAAACCCGAATGATACTTTCTATTCGCTTACGCAATTTTACGCTCTGTTCCTAGCAAACTAGGCGGAGTAATTGCCCTGGCCGCCTCAATCTTCGTGCTTATACTTGTCCCCTTCCTACACATGTCTAAACAACAAAGCATAACTTTCCGCCCAATCTCCCAACTCGTCTTCTGAACATTAATTGCCACTGTAGCCATCCTCACTTGGATCGGCGGCATACCTGTAGAATACCCATTCATTACCATTGGACGAGTCGCATCTGTCTTATATTTCTCCCTCTTCCTATTCTTCTTCCCCCTAGCCAGCTGGTATGAAAACAAAACCTTAAAACTCAACT
>WJ8
ATTGACCTCCCCTCCCCATCAAACATCTCCGCCTGATGAAACTTTGGTTCCCTCTTAGGCCTCTGTTTGACCCTACAAATCCTCACTGGCATCCTCCTCACTATGCACTACTCAGCAGACATCTCTACCGCTTTTGCATCAGTAGCCCACATCTGCCGAGATGTAAACAACGGCTGACTTATTCGAGCCCTACATGCAAACGGCGCCTCCTTTTTCTTTATCTGCATCTACCTCCACATTGGACGAGGCCTATACTATGGGTCTTACCTCTATAAAGAGACATGACTCTCAGGGGTAGCCCTTCTCCTCTTGCTCATAGCCACTGCCTTTGTAGGCTACGTTCTTCCATGAGGACAAATATCTTACTGAGGTGCCACAGTCATTACTAACCTTTTATCCGCCGCCCCTTATACCGGCCCTCAAATAGTCAACTGAGTTTGAGGGGGCTACTCAGTCGACCACGCCACACTCACTCGCTTCTTCTCATTCCATTTTTTCCTTCCCTTCCTCATTGTAGCCATATCTTTTATCCACCTTATTTTCCTCCACGAAACAGGCTCAAATAACCCTGCAGGCCTTAACTCAAATATAGACAAAATTCCATTTCACCCCTACTACTCCTTTAAAGACTTATTTGGCTATCTCCTATTTTTCCTACTACTAACCCTAATATCGCTATTCTCCCCAAACCTTCTAAGCGACCCAGACAACTTTACCCAAGCAAACTCCCTTATTACACCCCCCCACATCAAACCCGAATGATACTTTCTATTCGCTTACGCAATTTTACGCTCTGTTCCTAGCAAACTAGGCGGAGTAATTGCCCTGGCCGCCTCAATCTTCGTGCTCATACTTGTCCCCTTCCTACACATGTCTAAACAACAAAGCATAACTTTTCGCCCAATCTCCCAACTCGTCTTCTGAACATTAATTGCCACTGTAGCCATCCTCACTTGAATCGGCGGCATACCTGTAGAATACCCATTCATTACCATTGGACGAGTCGCATCTGTCTTATATTTCTCCCTCTTCCTATTCTTCTTCCCCCTAGCCAGCTGGTATGAAAACAAAACCTTAAAACTCAACT
>WJ9
ATTGACCTCCCCTCCCCATCAAACATCTCCGCCTGATGAAACTTTGGTTCCCTCTTAGGCCTCTGTTTGACCCTACAAATCCTCACTGGCATCCTCCTCACTATGCACTACTCAGCAGACATCTCTACCGCTTTTGCATCAGTAGCCCACATCTGCCGAGATGTAAACAACGGCTGACTTATTCGAGCCCTACATGCAAACGGCGCCTCCTTTTTCTTTATCTGCATCTACCTCCACATTGGACGAGGCCTATACTATGGGTCTTACCTCTATAAAGAGACATGACTCTCAGGGGTAGCCCTTCTCCTCTTGCTCATAGCCACTGCCTTTGTAGGCTACGTTCTTCCATGAGGACAAATATCTTACTGAGGTGCCACAGTCATTACTAACCTTTTATCCGCCGCCCCTTATACCGGCCCTCAAATAGTCAACTGAGTTTGAGGGGGCTACTCAGTCGACCACGCAACACTCACTCGCTTCTTCTCATTCCATTTTTTCCTTCCCTTCCTCATTGTAGCCATATCTTTTATCCACCTTATTTTCCTCCACGAAACAGGCTCAAATAACCCTGCAGGCCTTAACTCAAATATAGACAAAATTCCATTTCACCCCTACTACTCCTTTAAAGACTTATTTGGCTATCTCCTATTTTTCCTACTACTAACCCTAATATCGCTATTCTCCCCAAACCTTCTAAGCGACCCAGACAACTTTACCCAAGCAAACTCCCTTATTACACCCCCCCACATCAAACCAGAATGATACTTTCTATTCGCTTACGCAATTTTACGCTCTGTTCCTAGCAAACTAGGCGGAGTAATTGCCCTGGCCGCCTCAATCTTCGTGCTCATACTTGTCCCCTTCCTACACATGTCTAAACAACAAAGCATAACTTTTCGCCCAATCTCCCAACTCGTCTTCTGAACATTAATTGCCACTGTAGCCATCCTCACTTGAATCGGCGGCATACCTGTAGAATACCCATTCATTACCATTGGACGAGTCGCATCTGTCTTATATTTCTCCCTCTTCCTATTCTTCTTCCCCCTAGCCAGCTGGTATGAAAACAAAACCTTAAAACTCAACT
>WJ10
ATTGACCTCCCCTCCCCATCAAACATCTCCGCCTGATGAAACTTTGGTTCCCTCTTAGGCCTCTGTTTGACCCTACAAATCCTCACTGGCATCCTCCTCACTATGCACTACTCAGCAGACATCTCTACCGCTTTTGCATCAGTAGCCCACATCTGCCGAGATGTAAACAACGGCTGACTTATTCGAGCCCTACATGCAAACGGCGCCTCCTTTTTCTTTATCTGCATCTACCTCCACATTGGACGAGGCCTATACTATGGGTCTTACCTCTATAAAGAGACATGACTCTCAGGGGTAGCCCTTCTCCTCTTGCTCATAGCCACTGCCTTTGTAGGCTACGTTCTTCCATGAGGACAAATATCTTACTGAGGTGCCACAGTCATTACTAACCTTTTATCCGCCGCCCCTTATACCGGCCCTCAAATAGTCAACTGAGTTTGAGGGGGCTACTCAGTCGACCACGCCACACTCACTCGCTTCTTCTCATTCCATTTTTTCCTTCCCTTCCTCATTGTAGCCATATCTTTTATCCACCTTATTTTCCTCCACGAAACAGGCTCAAATAACCCTGCAGGCCTTAACTCAAATATAGACAAAATCCCATTTCACCCCTACTACTCCTTTAAAGACTTATTTGGCTATCTCCTATTTTTCCTACTACTAACCCTAATATCGCTATTCTCCCCAAGCCTTCTAAGCGACCCAGACAACTTTACCCAAGCAAACTCCCTTATTACACCCCCCCACATCAAACCCGAATGATACTTTCTATTCGCTTACGCAATTTTACGCTCTGTTCCTAGCAAACTAGGCGGAGTAATTGCCCTGGCCGCCTCAATCTTCGTGCTCATACTTGTCCCCTTCCTACACATATCTAAACAACAAAGCATAACTTTTCGCCCAATCTCCCAACTCGTCTTCTGAACATTAATTGCCACTGTAGCCATCCTCACTTGAATCGGCGGCATACCTGTAGAATACCCATTCATTACCATTGGACGAGTCGCATCTGTCTTATATTTCTCCCTCTTCCTATTCTTCTTCCCCCTAGCCAGCTGGTATGAAAACAAAACCTTAAAACTCAACT
>WJ11
ATTGACCTCCCCTCCCCATCAAACATCTCCGCCTGATGAAACTTTGGTTCCCTCTTAGGCCTCTGTTTGACCCTACAAATCCTCACTGGCATCCTCCTCACTATGCACTACTCAGCAGACATCTCTACCGCTTTTGCATCAGTAGCCCACATCTGCCGAGATGTAAACAACGGCTGACTTATTCGAGCCCTACATGCAAACGGCGCCTCCTTTTTCTTTATCTGCATCTACCTCCACATTGGACGAGGCCTATACTATGGGTCTTACCTCTATAAAGAGACATGACTCTCAGGGGTAGCCCTTCTCCTCTTGCTCATAGCCACTGCCTTTGTAGGCTACGTTCTTCCATGAGGACAAATATCTTACTGAGGTGCCACAGTCATTACTAACCTTTTATCCGCCGCCCCTTATACCGGCCCTCAAATAGTCAACTGAGTTTGAGGGGGCTACTCAGTCGACCACGCCACACTCACTCGCTTCTTCTCATTCCATTTTTTCCTTCCCTTCCTCATTGTAGCCATATCTTTTATCCACCTTATTTTCCTCCACGAAACAGGCTCAAATAACCCTGCAGGCCTTAACTCAAATATAGACAAAATTCCATTTCACCCCTACTACTCCTTTAAAGACTTATTTGGCTATCTCCTATTTTTCCTACTACTAACCCTAATATCGCTATTCTCCCCAAACCTTCTAAGCGACCCAGACAACTTTACCCAAGCAAACTCCCTTATTACACCCCCCCACATCAAACCCGAATGATACTTTCTATTCGCTTACGCAATTTTACGCTCTGTTCCTAGCAAACTAGGCGGAGTAATTGCCCTGGCCGCCTCAATCTTCGTGCTCATACTTGTCCCCTTCCTACACATGTCTAAACAACAAAGCATAACTTTTCGCCCAATCTCCCAACTCGTCTTCTGAACATTAATTGCCACTGTAGCCATCCTCACTTGAATCGGCGGCATACCTGTAGAATACCCATTCATTACCATTGGACGAGTCGCATCTGTCTTATATTTCTCCCTCTTCCTATTCTTCTTCCCCCTAGCCAGCTGGTATGAAAACAAAACCTTAAAACTCAACT
>WJ12
ATTGACCTCCCCTCCCCATCAAACATCTCCGCCTGATGAAACTTTGGTTCCCTCTTAGGCCTCTGTTTGACCCTACAAATCCTCACTGGCATCCTCCTCACTATGCACTACTCAGCAGACATCTCTACCGCTTTTGCATCAGTAGCCCACATCTGCCGAGATGTAAACAACGGCTGACTTATTCGAGCCCTACATGCAAACGGCGCCTCCTTTTTCTTTATCTGCATCTACCTCCACATTGGACGAGGCCTATACTATGGGTCTTACCTCTATAAAGAGACATGACTCTCAGGGGTAGCCCTTCTCCTCTTGCTCATAGCCACTGCCTTTGTAGGCTACGTTCTTCCATGAGGACAAATATCTTACTGAGGTGCCACAGTCATTACTAACCTTTTATCCGCCGCCCCTTATACCGGCCCTCAAATAGTCAACTGAGTTTGAGGGGGCTACTCAGTCGACCACGCCACACTCACTCGCTTCTTCTCATTCCATTTTTTCCTTCCCTTCCTCATTGTAGCCATATCTTTTATCCACCTTATTTTCCTCCACGAAACAGGCTCAAATAACCCTGCAGGCCTTAACTCAAATATAGACAAAATTCCATTTCACCCCTACTACTCCTTTAAAGACTTATTTGGCTATCTCCTATTTTTCCTACTACTAACCCTAATATCGCTATTCTCCCCAAACCTTCTAAGCGACCCAGACAACTTTACCCAAGCAAACTCCCTTATTACACCCCCCCACATCAAACCCGAATGATACTTTCTATTCGCTTACGCAATTTTACGCTCTGTTCCTAGCAAACTAGGCGGAGTAATTGCCCTGGCCGCCTCAATCTTCGTGCTCATACTTGTCCCCTTCCTACACATGTCTAAACAACAAAGCATAACTTTTCGCCCAATCTCCCAACTCGTCTTCTGAACATTAATTGCCACTGTAGCCATCCTCACTTGAATCGGCGGCATACCTGTAGAATACCCATTCATTACCATTGGACGAGTCGCATCTGTCTTATATTTCTCCCTCTTCCTATTCTTCTTCCCCCTAGCCAGCTGGTATGAAAACAAAACCTTAAAACTCAACT
>WJ13
ATTGACCTCCCCTCCCCATCAAACATCTCCGCCTGATGAAACTTTGGTTCCCTCTTAGGCCTCTGTTTGACCCTACAAATCCTCACTGGCATCCTCCTCACTATGCACTACTCAGCAGACATCTCTACCGCTTTTGCATCAGTAGCCCACATCTGCCGAGATGTAAACAACGGCTGACTTATTCGAGCCCTACATGCAAACGGCGCCTCCTTTTTCTTTATCTGCATCTACCTCCACATTGGACGAGGCCTATACTATGGGTCTTACCTCTATAAAGAGACATGACTCTCAGGGGTAGCCCTTCTCCTCTTGCTCATAGCCACTGCCTTTGTAGGCTACGTTCTTCCATGAGGACAAATATCTTACTGAGGTGCCACAGTCATTACTAACCTTTTATCCGCCGCCCCTTATACCGGCCCTCAAATAGTCAACTGAGTTTGAGGGGGCTACTCAGTCGACCACGCCACACTCACTCGCTTCTTCTCATTCCATTTTTTCCTTCCCTTCCTCATTGTAGCCATATCTTTTATCCACCTTATTTTCCTCCACGAAACAGGCTCAAATAACCCTGCAGGCCTTAACTCAAATATAGACAAAATTCCATTTCACCCCTACTACTCCTTTAAAGACTTATTTGGCTATCTCCTATTTTTCCTACTACTAACCCTAATATCGCTATTCTCCCCAAACCTTCTAAGCGACCCAGACAACTTTACCCAAGCAAACTCCCTTATTACACCCCCCCACATCAAACCCGAATGATACTTTCTATTCGCTTACGCAATTTTACGCTCTGTTCCTAGCAAACTAGGCGGAGTAATTGCCCTGGCCGCCTCAATCTTCGTGCTCATACTTGTCCCCTTCCTACACATGTCTAAACAACAAAGCATAACTTTTCGCCCAATCTCCCAGCTCGTCTTCTGAACATTAATTGCCACTGTAGCCATCCTCACTTGAATCGGCGGCATACCTGTAGAATACCCATTCATTACCATTGGACGAGTCGCATCTGTCTTATATTTCTCCCTCTTCCTATTCTTCTTCCCCCTAGCCAGCTGGTATGAAAACAAAACCTTAAAACTCAACT
>WJ14
ATTGACCTCCCCTCCCCATCAAACATCTCCGCCTGATGAAACTTTGGTTCCCTCTTAGGCCTCTGTTTGACCCTACAAATCCTCACTGGCATCCTCCTCACTATGCACTACTCAGCAGACATCTCTACCGCTTTTGCATCAGTAGCCCACATCTGCCGAGATGTAAACAACGGCTGACTTATTCGAGCCCTACATGCAAACGGCGCCTCCTTTTTCTTTATCTGCATCTACCTCCACATTGGACGAGGCCTATACTATGGGTCTTACCTCTATAAAGAGACATGACTCTCAGGGGTAGCCCTTCTCCTCTTGCTCATAGCCACTGCCTTTGTAGGCTACGTTCTTCCATGAGGACAAATATCTTACTGAGGTGCCACAGTCATTACTAACCTTTTATCCGCCGCCCCTTATACCGGCCCTCAAATAGTCAACTGAGTTTGAGGGGGCTACTCAGTCGACCACGCCACACTCACTCGCTTCTTCTCATTCCATTTTTTCCTTCCCTTCCTCATTGTAGCCATATCTTTTATCCACCTTATTTTCCTCCACGAAACAGGCTCAAATAACCCTGCAGGCCTTAACTCAAATATAGACAAAATTCCATTTCACCCCTACTACTCCTTTAAAGACTTATTTGGCTATCTCCTATTTTTCCTACTACTAACCCTAATATCGCTATTCTCCCCAAACCTTCTAAGCGACCCAGACAACTTTACCCAAGCAAACTCCCTTATTACACCCCCCCACATCAAACCCGAATGATACTTTCTATTCGCTTACGCAATTTTACGCTCTGTTCCTAGCAAACTAGGCGGAGTAATTGCCCTGGCCGCCTCAATCTTCGTGCTCATACTTGTCCCCTTCCTACACATGTCTAAACAACAAAGCATAACTTTTCGCCCAATCTCCCAACTCGTCTTCTGAACATTAATTGCCACTGTAGCCATCCTCACTTGAATCGGCGGCATACCTGTAGAATACCCATTCATTACCATTGGACGAGTCGCATCTGTCTTATATTTCTCCCTCTTCCTATTCTTCTTCCCCCTAGCCAGCTGGTATGAAAACAAAACCTTAAAACTCAACT
>WJ15
ATTGACCTCCCCTCCCCATCAAACATCTCCGCCTGATGAAACTTTGGTTCCCTCTTAGGCCTCTGTTTGACCCTACAAATCCTCACTGGCATCCTCCTCACTATGCACTACTCAGCAGACATCTCTACCGCTTTTGCATCAGTAGCCCACATCTGCCGAGATGTAAACAACGGCTGACTTATTCGAGCCCTACATGCAAACGGCGCCTCCTTTTTCTTTATCTGCATCTACCTCCACATTGGACGAGGCCTATACTATGGGTCTTACCTCTATAAAGAGACATGACTCTCAGGGGTAGCCCTTCTCCTCTTGCTCATAGCCACTGCCTTTGTAGGCTACGTTCTTCCATGAGGACAAATATCTTACTGAGGTGCCACAGTCATTACTAACCTTTTATCCGCCGCCCCTTATACCGGCCCTCAAATAGTCAACTGAGTTTGAGGGGGCTACTCAGTCGACCACGCCACACTCACTCGCTTCTTCTCATTCCATTTTTTCCTTCCCTTCCTCATTGTAGCCATATCTTTTATCCACCTTATTTTCCTCCACGAAACAGGCTCAAATAACCCTGCAGGCCTTAACTCAAATATAGACAAAATTCCATTTCACCCCTACTACTCCTTTAAAGACTTATTTGGCTATCTCCTATTTTTCCTATTACTAACCCTAATATCGCTATTCTCCCCAAACCTTCTAAGCGACCCAGACAACTTTACCCAAGCAAACTCCCTTATTACACCCCCCCACATCAAACCCGAATGATACTTTCTATTCGCTTACGCAATTTTACGCTCTGTTCCTAGCAAACTAGGCGGAGTAATTGCCCTGGCCGCCTCAATCTTCGTGCTCATACTTGTCCCCTTCCTACACATGTCTAAACAACAAAGCATAACTTTTCGCCCAATCTCCCAACTCGTCTTCTGAACATTAATTGCCACTGTAGCCATCCTCACTTGAATCGGCGGCATACCTGTAGAATACCCATTCATTACCATTGGACGAGTCGCATCTGTCTTATATTTCTCCCTCTTCCTATTCTTCTTCCCCCTAGCCAGCTGGTATGAAAACAAAACCTTAAAACTCAACT
>WJ16
ATTGACCTCCCCTCCCCATCAAACATCTCCGCCTGATGAAACTTTGGTTCCCTCTTAGGCCTCTGTTTGACCCTACAAATCCTCACTGGCATCCTCCTCACTATGCACTACTCAGCAGACATCTCTACCGCTTTTGCATCAGTAGCCCACATCTGCCGAGATGTAAACAACGGCTGACTTATTCGAGCCCTACATGCAAACGGCGCCTCCTTTTTCTTTATCTGCATCTACCTCCACATTGGACGAGGCCTATACTATGGGTCTTACCTCTATAAAGAGACATGACTCTCAGGGGTAGCCCTTCTCCTCTTACTCATAGCCACTGCCTTTGTAGGCTACGTTCTTCCATGAGGACAAATATCTTACTGAGGTGCCACAGTCATTACTAACCTTTTATCCGCCGCCCCTTATACCGGCCCTCAAATAGTCAACTGAGTTTGAGGGGGCTACTCAGTCGACCACGCCACACTCACTCGCTTCTTCTCATTCCATTTTTTCCTTCCCTTCCTCATTGTAGCCATATCTTTTATCCACCTTATTTTCCTCCACGAAACAGGCTCAAATAACCCTGCAGGCCTTAACTCAAATATAGACAAAATTCCATTTCACCCCTACTACTCCTTTAAAGACTTATTTGGCTATCTCCTATTTTTCCTACTACTAACCCTAATATCGCTATTCTCCCCAAACCTTCTAAGCGACCCAGACAACTTTACCCAAGCAAACTCCCTTATTACACCCCCCCACATCAAACCCGAATGATACTTTCTATTCGCTTACGCAATTTTACGCTCTGTTCCTAGCAAACTAGGCGGAGTAATTGCCCTGGCCGCCTCAATCTTCGTGCTCATACTTGTCCCCTTCCTACACATGTCTAAACAACAAAGCATAACTTTTCGCCCAATCTCCCAACTCGTCTTCTGAACATTAATTGCCACTGTAGCCATCCTCACTTGAATCGGCGGCATACCTGTAGAATACCCATTCATTACCATTGGACGAGTCGCATCTGTCTTATATTTCTCCCTCTTCCTATTCTTCTTCCCCCTAGCCAGCTGGTATGAAAACAAAACCTTAAAACTCAACT
>WJ17
ATTGACCTCCCCTCCCCATCAAACATCTCCGCCTGATGAAACTTTGGTTCCCTCTTAGGCCTCTGTTTGACCCTACAAATCCTCACTGGCATCCTCCTCACTATGCACTACTCAGCAGACATCTCTACCGCTTTTGCATCAGTAGCCCACATCTGCCGAGATGTAAACAACGGCTGACTTATTCGAGCCCTACATGCAAACGGCGCCTCCTTTTTCTTTATCTGCATCTACCTCCACATTGGACGAGGCCTATACTATGGGTCTTACCTCTATAAAGAGACATGACTCTCAGGGGTAGCCCTTCTCCTCTTGCTCATAGCCACTGCCTTTGTAGGCTACGTTCTTCCATGAGGACAAATATCTTACTGAGGTGCCACAGTCATTACTAACCTTTTATCCGCCGCCCCTTATACCGGCCCTCAAATAGTCAACTGAGTTTGAGGGGGCTACTCAGTCGACCACGCCACACTCACTCGCTTCTTCTCATTCCATTTTTTCCTTCCCTTCCTCATTGTAGCCATATCTTTTATCCACCTTATTTTCCTCCACGAAACAGGCTCAAATAACCCTGCAGGCCTTAACTCAAATATAGACAAAATTCCATTTCACCCCTACTACTCCTTTAAAGACTTATTTGGCTATCTCCTATTTTTCCTACTACTAACCCTAATATCGCTATTCTCCCCAAACCTTCTAAGCGACCCAGACAACTTTACCCAAGCAAACTCCCTTATTACACCCCCCCACATCAAACCCGAATGATACTTTCTATTCGCTTACGCAATTTTACGCTCTGTTCCTAGCAAACTAGGCGGAGTAATTGCCCTGGCCGCCTCAATCTTCGTGCTCATACTTGTCCCCTTCCTACACATGTCTAAACAACAAAGCATAACTTTTCGCCCAATCTCCCAACTCGTCTTCTGAACATTAATTGCCACTGTAGCCATCCTCACTTGAATCGGCGGCATACCTGTAGAATACCCATTCATTACCATTGGACGAGTCGCATCTGTCTTATATTTCTCCCTCTTCCTATTCTTCTTCCCCCTAGCCAGCTGGTATGAAAACAAAACCTTAAAACTCAACT
>WJ18
ATTGACCTCCCCTCCCCATCAAACATCTCCGCCTGATGAAACTTTGGTTCCCTCTTAGGCCTCTGTTTGACCCTACAAATCCTCACTGGCATCCTCCTCACTATGCACTACTCAGCAGACATCTCTACCGCTTTTGCATCAGTAGCCCACATCTGCCGAGATGTAAACAACGGCTGACTTATTCGAGCCCTACATGCAAACGGCGCCTCCTTTTTCTTTATCTGCATCTACCTCCACATTGGACGAGGCCTATACTATGGGTCTTACCTCTATAAAGAGACATGACTCTCAGGGGTAGCCCTTCTCCTCTTGCTCATAGCCACTGCCTTTGTAGGCTACGTTCTTCCATGAGGACAAATATCTTACTGAGGTGCCACAGTCATTACTAACCTTTTATCCGCCGCCCCTTATACCGGCCCTCAAATAGTCAACTGAGTTTGAGGGGGCTACTCAGTCGACCACGCCACACTCACTCGCTTCTTCTCATTCCATTTTTTCCTTCCCTTCCTCATTGTAGCCATATCTTTTATCCACCTTATTTTCCTCCACGAAACAGGCTCAAATAACCCTGCAGGCCTTAACTCAAATATAGACAAAATTCCATTTCACCCCTACTACTCCTTTAAAGACTTATTTGGCTATCTCCTATTTTTCCTACTACTAACCCTAATATCGCTATTCTCCCCAAACCTTCTAAGCGACCCAGACAACTTTACCCAAGCAAACTCCCTTATTACACCCCCCCACATCAAACCCGAATGATACTTTCTATTCGCTTACGCAATTTTACGCTCTGTTCCTAGCAAACTAGGCGGAGTAATTGCCCTGGCCGCCTCAATCTTCGTGCTCATACTTGTCCCCTTCCTACACATGTCTAAACAACAAAGCATAACTTTTCGCCCAATCTCCCAACTCGTCTTCTGAACATTAATTGCCACTGTAGCCATCCTCACTTGAATCGGCGGCATACCTGTAGAATACCCATTCATTACCATTGGACGAGTCGCATCTGTCTTATATTTCTCCCTCTTCCTATTCTTCTTCCCCCTAGCCAGCTGGTATGAAAACAAAACCTTAAAACTCAACT
>WJ19
ATTGACCTCCCCTCCCCATCAAACATCTCCGCCTGATGAAACTTTGGTTCCCTCTTAGGCCTCTGTTTGACCCTACAAATCCTCACTGGCATCCTCCTCACTATGCACTACTCAGCAGACATCTCTACCGCTTTTGCATCAGTAGCCCACATCTGCCGAGATGTAAACAACGGCTGACTTATTCGAGCCCTACATGCAAACGGCGCCTCCTTTTTCTTTATCTGCATCTACCTCCACATTGGACGAGGCCTATACTATGGGTCTTACCTCTATAAAGAGACATGACTCTCAGGGGTAGCCCTTCTCCTCTTGCTCATAGCCACTGCCTTTGTAGGCTACGTTCTTCCATGAGGACAAATATCTTACTGAGGTGCCACAGTCATTACTAACCTTTTATCCGCCGCCCCTTATACCGGCCCTCAAATAGTCAACTGAGTTTGAGGGGGCTACTCAGTCGACCACGCCACACTCACTCGCTTCTTCTCATTCCATTTTTTCCTTCCCTTCCTCATTGTAGCCATATCTTTTATCCACCTTATTTTCCTCCACGAAACAGGCTCAAATAACCCTGCAGGCCTTAACTCAAATATAGACAAAATTCCATTTCACCCCTACTACTCCTTTAAAGACTTATTTGGCTATCTCCTATTTTTCCTACTACTAACCCTAATATCGCTATTCTCCCCAAACCTTCTAAGCGACCCAGACAACTTTACCCAAGCAAACTCCCTTATTACACCCCCCCACATCAAACCCGAATGATACTTTCTATTCGCTTACGCAATTTTACGCTCTGTTCCTAGCAAACTAGGCGGAGTAATTGCCCTGGCCGCCTCAATCTTCGTGCTCATACTTGTCCCCTTCCTACACATGTCTAAACAACAAAGCATAACTTTTCGCCCAATCTCCCAACTCGTCTTCTGAACATTAATTGCCACTGTAGCCATCCTCACTTGAATCGGCGGCATACCTGTAGAATACCCATTCATTACCATTGGACGAGTCGCATCTGTCTTATATTTCTCCCTCTTCCTATTCTTCTTCCCCCTAGCCAGCTGGTATGAAAACAAAACCTTAAAACTCAACT
>WJ20
ATTGACCTCCCCTCCCCATCAAACATCTCCGCCTGATGAAACTTTGGTTCCCTCTTAGGCCTCTGTTTGACCCTACAAATCCTCACTGGCATCCTCCTCACTATGCACTACTCAGCAGACATCTCTACCGCTTTTGCATCAGTAGCCCACATCTGCCGAGATGTAAACAACGGCTGACTTATTCGAGCCCTACATGCAAACGGCGCCTCCTTTTTCTTCATCTGCATCTACCTCCACATTGGACGAGGCCTATACTATGGGTCTTACCTCTATAAAGAGACATGACTCTCAGGAGTAGCCCTTCTCCTCTTGCTCATAGCCACTGCCTTTGTAGGCTACGTTCTTCCATGAGGACAAATATCTTACTGAGGTGCCACAGTCATTACTAACCTTTTATCCGCCGCCCCTTATACCGGCCCTCAAATAGTCAACTGAGTTTGAGGGGGCTACTCAGTCGACCACGCCACACTCACTCGCTTCTTCTCATTCCATTTTTTCCTTCCCTTCCTCATTGTAGCCATATCTTTTATCCACCTTATTTTCCTCCACGAAACAGGCTCAAATAACCCTGCAGGCCTTAACTCAAATATAGACAAAATTCCATTTCACCCCTACTACTCCTTTAAAGACTTATTTGGCTATCTCCTATTTTTCCTACTACTAACCCTAATATCGCTATTCTCCCCAAACCTTCTAAGCGACCCAGACAACTTTACCCAAGCAAACTCCCTTATTACACCCCCCCACATCAAACCCGAATGATACTTTCTATTCGCTTACGCAATTTTACGCTCTGTTCCTAGCAAACTAGGCGGAGTAATTGCCCTGGCCGCCTCAATCTTCGTGCTCATACTTGTCCCCTTCCTACACATGTCTAAACAACAAAGCATAACTTTTCGCCCAATCTCCCAACTCGTCTTCTGAACATTAATTGCCACTATAGCCATCCTCACTTGAATCGGCGGCATACCTGTAGAATACCCATTCATTACCATTGGACGAGTCGCATCTGTCTTATATTTCTCCCTCTTCCTATTCTTCTTCCCCCTAGCCAGCTGGTATGAAAACAAAACCTTAAAACTCAACT
>WJ21
ATTGACCTCCCCTCCCCATCAAACATCTCCGCCTGATGAAACTTTGGTTCCCTCTTAGGCCTCTGTTTGACCCTACAAATCCTCACTGGCATCCTCCTCACTATGCACTACTCAGCAGACATCTCTACCGCTTTTGCATCAGTAGCCCACATCTGCCGAGATGTAAACAACGGCTGACTTATTCGAGCCCTACATGCAAACGGCGCCTCCTTTTTCTTTATCTGCATCTACCTCCACATTGGACGAGGCCTATACTATGGGTCTTACCTCTATAAAGAGACATGACTCTCAGGGGTAGCCCTTCTCCTCTTGCTCATAGCCACTGCCTTTGTAGGCTACGTTCTTCCATGAGGACAAATATCTTACTGAGGTGCCACAGTCATTACTAACCTTTTATCCGCCGCCCCTTATACCGGCCCTCAAATAGTCAACTGAGTTTGAGGGGGCTACTCAGTCGACCACGCCACACTCACTCGCTTCTTCTCATTCCATTTTTTCCTTCCCTTCCTCATTGTAGCCATATCTTTTATCCACCTTATTTTCCTCCACGAAACAGGCTCAAATAACCCTGCAGGCCTTAACTCAAATATAGACAAAATTCCATTTCACCCCTACTACTCCTTTAAAGACTTATTTGGCTATCTCCTATTTTTCCTACTACTAACCCTAATATCGCTATTCTCCCCAAACCTTCTAAGCGACCCAGACAACTTTACCCAAGCAAACTCCCTTATTACACCCCCCCACATCAAACCCGAATGATACTTTCTATTCGCTTACGCAATTTTACGCTCTGTTCCTAGCAAACTAGGCGGAGTAATTGCCCTGGCCGCCTCAATCTTCGTGCTCATACTTGTCCCCTTCCTACACATATCTAAACAACAAAGCATAACTTTTCGCCCAATCTCCCAACTCGTCTTCTGAACATTAATTGCCACTGTAGCCATCCTCACTTGAATCGGCGGCATACCTGTAGAATACCCATTCATTACCATTGGACGAGTCGCATCTGTCTTATATTTCTCCCTCTTCCTATTCTTCTTCCCCCTAGCCAGCTGGTATGAAAACAAAACCTTAAAACTCAACT
>WJ22
ATTGACCTCCCCTCCCCATCAAACATCTCCGCCTGATGAAACTTTGGTTCCCTCTTAGGCCTCTGTTTGACCCTACAAATCCTCACTGGCATCCTCCTCACTATGCACTACTCAGCAGACATCTCTACCGCTTTTGCATCAGTAGCCCACATCTGCCGAGATGTAAACAACGGCTGACTTATTCGAGCCCTACATGCAAACGGCGCCTCCTTTTTCTTTATCTGCATCTACCTCCACATTGGACGAGGCCTATACTATGGGTCTTACCTCTATAAAGAGACATGACTCTCAGGGGTAGCCCTTCTCCTCTTGCTCATAGCCACTGCCTTTGTAGGCTACGTTCTTCCATGAGGACAAATATCTTACTGAGGTGCCACAGTCATTACTAACCTTTTATCCGCCGCCCCTTATACCGGCCCTCAAATAGTCAACTGAGTTTGAGGGGGCTACTCAGTCGACCACGCCACACTCACTCGCTTCTTCTCATTCCATTTTTTCCTTCCCTTCCTCATTGTAGCCATATCTTTTATCCACCTTATTTTCCTCCACGAAACAGGCTCAAATAACCCTGCAGGCCTTAACTCAAATATAGACAAAATTCCATTTCACCCCTACTACTCCTTTAAAGACTTATTTGGCTATCTCCTATTTTTCCTACTACTAACCCTAATATCGCTATTCTCCCCAAACCTTCTAAGCGACCCAGACAACTTTACCCAAGCAAACTCCCTTATTACACCCCCCCACATCAAACCCGAATGATACTTTCTATTCGCTTACGCAATTTTACGCTCTGTTCCTAGCAAACTAGGCGGAGTAATTGCCCTGGCCGCCTCAATCTTCGTGCTCATACTTGTCCCCTTCCTACACATGTCTAAACAACAAAGCATAACTTTTCGCCCAATCTCCCAACTCGTCTTCTGAACATTAATTGCCACTGTAGCCATCCTCACTTGAATCGGCGGCATACCTGTAGAATACCCATTCATTACCATTGGACGAGTCGCATCTGTCTTATATTTCTCCCTCTTCCTATTCTTCTTCCCCCTAGCCAGCTGGTATGAAAACAAAACCTTAAAACTCAACT
>WJ23
ATTGACCTCCCCTCCCCATCAAACATCTCCGCCTGATGAAACTTTGGTTCCCTCTTAGGCCTCTGTTTGACCCTACAAATCCTCACTGGCATCCTCCTCACTATGCACTACTCAGCAGACATCTCTACCGCTTTTGCATCAGTAGCCCACATCTGCCGAGATGTAAACAACGGCTGACTTATTCGAGCCCTACATGCAAACGGCGCCTCCTTTTTCTTTATCTGCATCTACCTCCACATTGGACGAGGCCTATACTATGGGTCTTACCTCTATAAAGAGACATGACTCTCAGGGGTAGCCCTTCTCCTCTTGCTCATAGCCACTGCCTTTGTAGGCTACGTTCTTCCATGAGGACAAATATCTTACTGAGGTGCCACAGTCATTACTAACCTTTTATCCGCCGCCCCTTATACCGGCCCTCAAATAGTCAACTGAGTTTGAGGGGGCTACTCAGTCGACCACGCCACACTCACTCGCTTCTTCTCATTCCATTTTTTCCTTCCCTTCCTCATTGTAGCCATATCTTTTATCCACCTTATTTTCCTCCACGAAACAGGCTCAAATAACCCTGCAGGCCTTAACTCAAATATAGACAAAATTCCATTTCACCCCTACTACTCCTTTAAAGACTTATTTGGCTATCTCCTATTTTTCCTACTACTAACCCTAATATCGCTATTCTCCCCAAACCTTCTAAGCGACCCAGACAACTTTACCCAAGCAAACTCCCTTATTACACCCCCCCACATCAAACCCGAATGATACTTTCTATTCGCTTACGCAATTTTACGCTCTGTTCCTAGCAAACTAGGCGGAGTAATTGCCCTGGCCGCCTCAATCTTCGTGCTCATACTTGTCCCCTTCCTACACATGTCTAAACAACAAAGCATAACTTTTCGCCCAATCTCCCAGCTCGTCTTCTGAACATTAATTGCCACTGTAGCCATCCTCACTTGAATCGGCGGCATACCTGTAGAATACCCATTCATTACCATTGGACGAGTCGCATCTGTCTTATATTTCTCCCTCTTCCTATTCTTCTTCCCCCTAGCCAGCTGGTATGAAAACAAAACCTTAAAACTCAACT
>WJ24
ATTGACCTCCCCTCCCCATCAAACATCTCCGCCTGATGAAACTTTGGTTCCCTCTTAGGCCTCTGTTTGACCCTACAAATCCTCACTGGCATCCTCCTCACTATGCACTACTCAGCAGACATCTCTACCGCTTTTGCATCAGTAGCCCACATCTGCCGAGATGTAAACAACGGCTGACTTATTCGAGCCCTACATGCAAACGGCGCCTCCTTTTTCTTTATCTGCATCTACCTCCACATTGGACGAGGCCTATACTATGGGTCTTACCTCTATAAAGAGACATGACTCTCAGGGGTAGCCCTTCTCCTCTTGCTCATAGCCACTGCCTTTGTAGGCTACGTTCTTCCATGAGGACAAATATCTTACTGAGGTGCCACAGTCATTACTAACCTTTTATCCGCCGCCCCTTATACCGGCCCTCAAATAGTCAACTGAGTTTGAGGGGGCTACTCAGTCGACCACGCCACACTCACTCGCTTCTTCTCATTCCATTTTTTCCTTCCCTTCCTCATTGTAGCCATATCTTTTATCCACCTTATTTTCCTCCACGAAACAGGCTCAAATAACCCTGCAGGCCTTAACTCAAATATAGACAAAATTCCATTTCACCCCTACTACTCCTTTAAAGACTTATTTGGCTATCTCCTATTTTTCCTACTACTAACCCTAATATCGCTATTCTCCCCAAACCTTCTAAGCGACCCAGACAACTTTACCCAAGCAAACTCCCTTATTACACCCCCCCACATCAAACCCGAATGATACTTTCTATTCGCTTACGCAATTTTACGCTCTGTTCCTAGCAAACTAGGCGGAGTAATTGCCCTGGCCGCCTCAATCTTCGTGCTCATACTTGTCCCCTTCCTACACATGTCTAAACAACAAAGCATAACTTTTCGCCCAATCTCCCAACTCGTCTTCTGAACATTAATTGCCACTGTAGCCATCCTCACTTGAATCGGCGGCATACCTGTAGAATACCCATTCATTACCATTGGACGAGTCGCATCTGTCTTATATTTCTCCCTCTTCCTATTCTTCTTCCCCCTAGCCAGCTGGTATGAAAACAAAACCTTAAAACTCAACT
>WJ25
ATTGACCTCCCCTCCCCATCAAACATCTCCGCCTGATGAAACTTTGGTTCCCTCTTAGGCCTCTGTTTGACCCTACAAATCCTCACTGGCATCCTCCTCACTATGCACTACTCAGCAGACATCTCTACCGCTTTTGCATCAGTAGCCCACATCTGCCGAGATGTAAACAACGGCTGACTTATTCGAGCCCTACATGCAAACGGCGCCTCCTTTTTCTTTATCTGCATCTACCTCCACATTGGACGAGGCCTATACTATGGGTCTTACCTCTATAAAGAGACATGACTCTCAGGGGTAGCCCTTCTCCTCTTGCTCATAGCCACTGCCTTTGTAGGCTACGTTCTTCCATGAGGACAAATATCTTACTGAGGTGCCACAGTCATTACTAACCTTTTATCCGCCGCCCCTTATACCGGCCCTCAAATAGTCAACTGAGTTTGAGGGGGCTACTCAGTCGACCACGCCACACTCACTCGCTTCTTCTCATTCCATTTTTTCCTTCCCTTCCTCATTGTAGCCATGTCTTTTATCCACCTTATTTTCCTCCACGAAACAGGCTCAAATAACCCTGCAGGCCTTAACTCAAATATAGACAAAATTCCATTTCACCCCTACTACTCCTTTAAAGACTTATTTGGCTATCTCCTATTTTTCCTACTACTAACCCTAATATCGCTATTCTCCCCAAACCTTCTAAGCGACCCAGACAACTTTACCCAAGCAAACTCCCTTATTACACCCCCCCACATCAAACCCGAATGATACTTTCTATTCGCTTACGCAATTTTACGCTCTGTTCCTAGCAAACTAGGCGGAGTAATTGCCCTGGCCGCCTCAATCTTCGTGCTCATACTTGTCCCCTTCCTACACATGTCTAAACAACAAAGCATAACTTTCCGCCCAATCTCCCAACTCGTCTTCTGAACATTAATTGCCACTGTAGCCATCCTCACTTGAATCGGCGGCATACCTGTAGAATACCCATTCATTACCATTGGACGAATTGCATCTGTCTTATATTTCTCCCTCTTCCTATTCTTCTTCCCCCTAGCCAGCTGGTATGAAAACAAAACCTTAAAACTCAACT
>WJ26
ATTGACCTCCCCTCCCCATCAAACATCTCCGCCTGATGAAACTTTGGTTCCCTCTTAGGCCTCTGTTTGACCCTACAAATCCTCACTGGCATCCTCCTCACTATGCACTACTCAGCAGACATCTCTACCGCTTTTGCATCAGTAGCCCACATCTGCCGAGATGTAAACAACGGCTGACTTATTCGAGCCCTACATGCAAACGGCGCCTCCTTTTTCTTTATCTGCATCTACCTCCACATTGGACGAGGCCTATACTATGGGTCTTACCTCTATAAAGAGACATGACTCTCAGGGGTAGCCCTTCTCCTCTTGCTCATAGCCACTGCCTTTGTAGGCTACGTTCTTCCATGAGGACAAATATCTTACTGAGGTGCCACAGTCATTACTAACCTTTTATCCGCCGCCCCTTATACCGGCCCTCAAATAGTCAACTGAGTTTGAGGGGGCTACTCAGTCGACCACGCCACACTCACTCGCTTCTTCTCATTCCATTTTTTCCTTCCCTTCCTCATTGTAGCCATATCTTTTATCCACCTTATTTTCCTCCACGAAACAGGCTCAAATAACCCTGCAGGCCTTAACTCAAATATAGACAAAATTCCATTTCACCCCTACTACTCCTTTAAAGACTTATTTGGCTATCTCCTATTTTTCCTACTACTAACCCTAATATCGCTATTCTCCCCAAACCTTCTAAGCGACCCAGACAACTTTACCCAAGCAAACTCCCTTATTACACCCCCCCACATCAAACCCGAATGATACTTTCTATTCGCTTACGCAATTTTACGCTCTGTTCCTAGCAAACTAGGCGGAGTAATTGCCCTGGCCGCCTCAATCTTCGTGCTCATACTTGTCCCCTTCCTACACATGTCTAAACAACAAAGCATAACTTTTCGCCCAATCTCCCAACTCGTCTTCTGAACATTAATTGCCACTGTAGCCATCCTCACTTGAATCGGCGGCATACCTGTAGAATACCCATTCATTACCATTGGACGAGTCGCATCTGTCTTATATTTCTCCCTCTTCCTATTCTTCTTCCCCCTAGCCAGCTGGTATGAAAACAAAACCTTAAAACTCAACT
>WJ27
ATTGACCTCCCCTCCCCATCAAACATCTCCGCCTGATGAAACTTTGGTTCCCTCTTAGGCCTCTGTTTGACCCTACAAATCCTCACTGGCATCCTCCTCACTATGCACTACTCAGCAGACATCTCTACCGCTTTTGCATCAGTAGCCCACATCTGCCGAGATGTAAACAACGGCTGACTTATTCGAGCCCTACATGCAAACGGCGCCTCCTTTTTCTTTATCTGCATCTACCTCCACATTGGACGAGGCCTATACTATGGGTCTTACCTCTATAAAGAGACATGACTCTCAGGGGTAGCCCTTCTCCTCTTGCTCATAGCCACTGCCTTTGTAGGCTACGTTCTTCCATGAGGACAAATATCTTACTGAGGTGCCACAGTCATTACTAACCTTTTATCCGCCGCCCCTTATACCGGCCCTCAAATAGTCAACTGAGTTTGAGGGGGCTACTCAGTCGACCACGCCACACTCACTCGCTTCTTCTCATTCCATTTTTTCCTTCCCTTCCTCATTGTAGCCATATCTTTTATCCACCTTATTTTCCTCCACGAAACAGGCTCAAATAACCCTGCAGGCCTTAACTCAAATATAGACAAAATTCCATTTCACCCCTACTACTCCTTTAAAGACTTATTTGGCTATCTCCTATTTTTCCTACTACTAACCCTAATATCGCTATTCTCCCCAAACCTTCTAAGCGACCCAGACAACTTTACCCAAGCAAACTCCCTTATTACACCCCCCCACATCAAACCCGAATGATACTTTCTATTCGCTTACGCAATTTTACGCTCTGTTCCTAGCAAACTAGGCGGAGTAATTGCCCTGGCCGCCTCAATCTTCGTGCTCATACTTGTCCCCTTCCTACACATGTCTAAACAACAAAGCATAACTTTTCGCCCAATCTCCCAGCTCGTCTTCTGAACATTAATTGCCACTGTAGCCATCCTCACTTGAATCGGCGGCATACCTGTAGAATACCCATTCATTACCATTGGACGAGTCGCATCTGTCTTATATTTCTCCCTCTTCCTATTCTTCTTCCCCCTAGCCAGCTGGTATGAAAACAAAACCTTAAAACTCAACT
>WJ28
ATTGACCTCCCCTCCCCATCAAACATCTCCGCCTGATGAAACTTTGGTTCCCTCTTAGGCCTCTGTTTGACCCTACAAATCCTCACTGGCATCCTCCTCACTATGCACTACTCAGCAGACATCTCTACCGCTTTTGCATCAGTAGCCCACATCTGCCGAGATGTAAACAACGGCTGACTTATTCGAGCCCTACATGCAAACGGCGCCTCCTTTTTCTTTATCTGTATCTACCTCCACATTGGACGAGGCCTATACTATGGGTCTTACCTCTATAAAGAGACATGACTCTCAGGGGTAGCCCTTCTCCTCTTGCTCATAGCCACTGCCTTTGTAGGCTACGTTCTTCCATGAGGACAAATATCTTACTGAGGTGCCACAGTCATTACTAACCTTTTATCCGCCGCCCCTTATACCGGCCCTCAAATAGTCAACTGAGTTTGAGGGGGCTACTCAGTCGACCACGCCACACTCACTCGCTTCTTCTCATTCCATTTTTTCCTTCCCTTCCTCATTGTAGCCATATCTTTTATCCACCTTATTTTCCTCCACGAAACAGGCTCAAATAACCCTGCAGGCCTTAACTCAAATATAGACAAAATTCCATTTCACCCCTACTACTCCTTTAAAGACTTATTTGGCTATCTCCTATTTTTCCTACTACTAACCCTAATATCGCTATTCTCCCCAAACCTTCTAAGCGACCCAGACAACTTTACCCAAGCAAACTCCCTTATTACACCCCCCCACATCAAACCCGAATGATACTTTCTATTCGCTTACGCAATTTTACGCTCTGTTCCTAGCAAACTAGGCGGAGTAATTGCCCTGGCCGCCTCAATCTTCGTGCTCATACTTGTCCCCTTCCTACACATGTCTAAACAACAAAGCATAACTTTTCGCCCAATCTCCCAACTCGTCTTCTGAACATTAATTGCCACTGTAGCCATCCTCACTTGAATCGGCGGCATACCTGTAGAATACCCATTCATTACCATTGGACGAGTCGCATCTGTCTTATATTTCTCCCTCTTCCTATTCTTCTTCCCCCTAGCCAGCTGGTATGAAAACAAAACCTTAAAACTCAACT
>WJ29
ATTGACCTCCCCTCCCCATCAAACATCTCCGCCTGATGAAACTTTGGTTCCCTCTTAGGCCTCTGTTTGACCCTACAAATCCTCACTGGCATCCTCCTCACTATGCACTACTCAGCAGACATCTCTACCGCTTTTGCATCAGTAGCCCACATCTGCCGAGATGTAAACAACGGCTGACTTATTCGAGCCCTACATGCAAACGGCGCCTCCTTTTTCTTTATCTGCATCTACCTCCACATTGGACGAGGCCTATACTATGGGTCTTACCTCTATAAAGAGACATGACTCTCAGGGGTAGCCCTTCTCCTCTTGCTCATAGCCACTGCCTTTGTAGGCTACGTTCTTCCATGAGGACAAATATCTTACTGAGGTGCCACAGTCATTACTAACCTTTTATCCGCCGCCCCTTATACCGGCCCTCAAATAGTCAACTGAGTTTGAGGGGGCTACTCAGTCGACCACGCCACACTCACTCGCTTCTTCTCATTCCATTTTTTCCTTCCCTTCCTCATTGTAGCCATATCTTTTATCCACCTTATTTTCCTCCACGAAACAGGCTCAAATAACCCTGCAGGCCTTAACTCAAATATAGACAAAATTCCATTTCACCCCTACTACTCCTTTAAAGACTTATTTGGCTATCTCCTATTTTTCCTACTACTAACCCTAATATCGCTATTCTCCCCAAACCTTCTAAGCGACCCAGACAACTTTACCCAAGCAAACTCCCTTATTACACCCCCCCACATCAAACCCGAATGATACTTTCTATTCGCTTACGCAATTTTACGCTCTGTTCCTAGCAAACTAGGCGGAGTAATTGCCCTGGCCGCCTCAATCTTCGTGCTCATACTTGTCCCCTTCCTACACATGTCTAAACAACAAAGCATAACTTTTCGCCCAATCTCCCAACTCGTCTTCTGAACATTAATTGCCACTGTAGCCATCCTCACTTGAATCGGCGGCATACCTGTAGAATACCCATTCATTACCATTGGACGAGTCGCATCTGTCTTATATTTCTCCCTCTTCCTATTCTTCTTCCCCCTAGCCAGCTGGTATGAAAACAAAACCTTAAAACTCAACT
>WJ30
ATTGACCTCCCCTCCCCATCAAACATCTCCGCCTGATGAAACTTTGGTTCCCTCTTAGGCCTCTGTTTGACCCTACAAATCCTCACTGGCATCCTCCTCACTATGCACTACTCAGCAGACATCTCTACCGCTTTTGCATCAGTAGCCCACATCTGCCGAGATGTAAACAACGGCTGACTTATTCGAGCCCTACATGCAAACGGCGCCTCCTTTTTCTTCATCTGCATCTACCTCCACATTGGACGAGGCCTATACTATGGGTCTTACCTCTATAAAGAGACATGACTCTCAGGAGTAGCCCTTCTCCTCTTGCTCATAGCCACTGCCTTTGTAGGCTACGTTCTTCCATGAGGACAAATATCTTACTGAGGTGCCACAGTCATTACTAACCTTTTATCCGCCGCCCCTTATACCGGCCCTCAAATAGTCAACTGAGTTTGAGGGGGCTACTCAGTCGACCACGCCACACTCACTCGCTTCTTCTCATTCCATTTTTTCCTTCCCTTCCTCATTGTAGCCATATCTTTTATCCACCTTATTTTCCTCCACGAAACAGGCTCAAATAACCCTGCAGGCCTTAACTCAAATATAGACAAAATTCCATTTCACCCCTACTACTCCTTTAAAGACTTATTTGGCTATCTCCTATTTTTCCTACTACTAACCCTAATATCGCTATTCTCCCCAAACCTTCTAAGCGACCCAGACAACTTTACCCAAGCAAACTCCCTTATTACACCCCCCCACATCAAACCCGAATGATACTTTCTATTCGCTTACGCAATTTTACGCTCTGTTCCTAGCAAACTAGGCGGAGTAATTGCCCTGGCCGCCTCAATCTTCGTGCTCATACTTGTCCCCTTCCTACACATGTCTAAACAACAAAGCATAACTTTTCGCCCAATCTCCCAACTCGTCTTCTGAACATTAATTGCCACTGTAGCCATCCTCACTTGAATCGGCGGCATACCTGTAGAATACCCATTCATTACCATTGGACGAGTCGCATCTGTCTTATATTTCTCCCTCTTCCTATTCTTCTTCCCCCTAGCCAGCTGGTATGAAAACAAAACCTTAAAACTCAACT
